# Supplementary material for: Transcriptomic profile of leg muscle during early growth in chicken
Source: PLoS One. 2017 Mar 14;12(3):e0173824. doi: 10.1371/journal.pone.0173824 (PMC5349469; doi:10.1371/journal.pone.0173824)
Supplement: S1 Table — (XLSX) [file pone.0173824.s004.xlsx]

## Sheet: Sheet1
Gene	Primer	Sequence(5’ to 3’)	Annealing temp (◦C)	Product size (bp)
β-actin	P1	F: cagccatctttcttgggtat	60	165
		R: ctgtgatccttctgcatcc
FN1	P2	F: tgtacctgctacggtggaag	58	117
		R: gcgctcataagtctccccta
CFL2	P3	F: tacggcctttgtgaagttgc	59	130
		R: taaaggtgcgctttcaggag
COL6A1	P4	F: gcgtgtcagccatcaactac	58	133
		R: tgtccatcagtcaccacgat
COL6A3	P5	F: agcagctgtcagaaacgttg	56	90
		R: cgaacgagttggaagtgctc
FGF13	P6	F: ggaagctgcgacaagaacaa	59	137
		R: aagtggtatccttgcctgct
FGF16	P7	F: ggactctacctcggcatgaa	58	127
		R: gcttgtagagtgttgaggcg
MYL12A	P8	F: ggatgccatgatgaacgagg	58	92
		R: cttccggatcagtgccattg
MYL10	P9	F: agacacatttgctgcactgg	58	134
		R: ggtccgtgcctttcagtttt
PIK3R3	P10	F: gtgcatcaccagcaccaag	59	145
		R: ggtcagcagtgccttctca
TBP	P11	F: ccggaatcatggatcagaac	56	85
		R: ggaattccaggagtcattgc
YWHAZ	P12	F: ttgctgctggagatgacaag	55	61
		R: cttcttgatacgcctgttg
