# Supplementary material for: Transcriptomic profile of leg muscle during early growth in chicken
Source: PLoS One. 2017 Mar 14;12(3):e0173824. doi: 10.1371/journal.pone.0173824 (PMC5349469; doi:10.1371/journal.pone.0173824)
Supplement: S3 Table — (XLSX) [file pone.0173824.s006.xlsx]

## Sheet: 4W vs.12W
Gene_symbol	baseMean	baseMean_Sample_M4W	baseMean_Sample_M16W	foldChange	log2FoldChange	pval	padj	up_down	gene_id	Dbxref	description	GO_id	GO_term	pathway	pathway_description
ALDH1A3	6.23984	8.45514	4.02454	0.475987	-1.07101	6.61749e-05	0.0217495	Down	395389	Dbxref=CGNC:49294,GeneID:395389	aldehyde dehydrogenase 1 family, member A3	GO:0002072,GO:0002138,GO:0004029,GO:0004030,GO:0005737,GO:0007626,GO:0008152,GO:0016491,GO:0016620,GO:0021768,GO:0031076,GO:0042472,GO:0042573,GO:0042574,GO:0042803,GO:0043065,GO:0048048,GO:0050885,GO:0055114,GO:0060013,GO:0060166,GO:0060324,GO:0070062,GO:0070324,GO:0070403	optic cup morphogenesis involved in camera-type eye development|retinoic acid biosynthetic process|aldehyde dehydrogenase (NAD) activity|aldehyde dehydrogenase [NAD(P)+] activity|cytoplasm|locomotory behavior|metabolic process|oxidoreductase activity|oxidoreductase activity, acting on the aldehyde or oxo group of donors, NAD or NADP as acceptor|nucleus accumbens development|embryonic camera-type …	path:gga00010,path:gga00340,path:gga00350,path:gga00360,path:gga00410,path:gga00980,path:gga00982	Glycolysis / Gluconeogenesis|Histidine metabolism|Tyrosine metabolism|Phenylalanine metabolism|beta-Alanine metabolism|Metabolism of xenobiotics by cytochrome P450|Drug metabolism - cytochrome P450
ARHGAP25	1.66077	1.01265	2.3089	2.28006	1.18907	9.31933e-05	0.0282734	Up	419516	Dbxref=CGNC:66,GeneID:419516	Rho GTPase activating protein 25	GO:0005096,GO:0007165,GO:0043547	GTPase activator activity|signal transduction|positive regulation of GTPase activity
ARHGAP40	3.32033	1.66622	4.97444	2.98546	1.57795	2.0787e-06	0.00232863	Up	419168	Dbxref=CGNC:2591,GeneID:419168	Rho GTPase activating protein 40	GO:0007165	signal transduction
ARNTL	6.03082	3.39702	8.66462	2.55066	1.35087	2.30241e-06	0.00232863	Up	374115	Dbxref=CGNC:4005,GeneID:374115	aryl hydrocarbon receptor nuclear translocator-like	GO:0000060,GO:0000976,GO:0000982,GO:0001046,GO:0001047,GO:0001190,GO:0003677,GO:0003700,GO:0005515,GO:0005634,GO:0005654,GO:0005667,GO:0005737,GO:0006351,GO:0006355,GO:0007283,GO:0007623,GO:0016604,GO:0017162,GO:0032007,GO:0032922,GO:0033391,GO:0042176,GO:0042634,GO:0042753,GO:0043161,GO:0043231,GO:0043425,GO:0043565,GO:0045599,GO:0045892,GO:0045893,GO:0045944,GO:0046982,GO:0046983,GO:0050767,GO:…	protein import into nucleus, translocation|transcription regulatory region sequence-specific DNA binding|transcription factor activity, RNA polymerase II core promoter proximal region sequence-specific binding|core promoter sequence-specific DNA binding|core promoter binding|transcriptional activator activity, RNA polymerase II transcription factor binding|DNA binding|transcription factor activit…	path:gga05168	Herpes simplex infection
C5H15ORF52	2.13344	1.31226	2.95463	2.25155	1.17092	0.000124411	0.0350484	Up	423013	Dbxref=CGNC:3539,GeneID:423013	-
CEBPD	120.744	217.438	24.0502	0.110607	-3.17648	9.05439e-09	3.57105e-05	Down		Dbxref=GeneID:107052707	-	GO:0003700,GO:0005515,GO:0006351,GO:0006355,GO:0043565	transcription factor activity, sequence-specific DNA binding|protein binding|transcription, DNA-templated|regulation of transcription, DNA-templated|sequence-specific DNA binding
CEP85	11.8304	16.0732	7.58752	0.472059	-1.08296	3.31874e-05	0.0130891	Down	419547	Dbxref=CGNC:14689,GeneID:419547	-	GO:0000922,GO:0005515,GO:0005730,GO:0005737,GO:0005794,GO:0005813	spindle pole|protein binding|nucleolus|cytoplasm|Golgi apparatus|centrosome
CHAC1	50.9421	91.2628	10.6214	0.116382	-3.10305	1.65185e-05	0.00749751	Down	423209	Dbxref=CGNC:6465,GeneID:423209	ChaC glutathione-specific gamma-glutamylcyclotransferase 1	GO:0005112,GO:0005515,GO:0005802,GO:0005829,GO:0010955,GO:0022008,GO:0045746,GO:0070059	Notch binding|protein binding|trans-Golgi network|cytosol|negative regulation of protein processing|neurogenesis|negative regulation of Notch signaling pathway|intrinsic apoptotic signaling pathway in response to endoplasmic reticulum stress
CIART	2.04882	3.75609	0.341547	0.0909315	-3.45908	5.69487e-06	0.00408374	Down		Dbxref=GeneID:107055142	-	GO:0001046,GO:0005515,GO:0005634,GO:0032922,GO:0045475,GO:0045892,GO:0070888	core promoter sequence-specific DNA binding|protein binding|nucleus|circadian regulation of gene expression|locomotor rhythm|negative regulation of transcription, DNA-templated|E-box binding
CISH	84.877	126.798	42.956	0.338775	-1.5616	1.72086e-08	4.5247e-05	Down	395335	Dbxref=CGNC:1613,GeneID:395335	cytokine inducible SH2-containing protein	GO:0005515,GO:0005622,GO:0005886,GO:0007205,GO:0016567,GO:0035556	protein binding|intracellular|plasma membrane|protein kinase C-activating G-protein coupled receptor signaling pathway|protein ubiquitination|intracellular signal transduction	path:gga04630	Jak-STAT signaling pathway
CNTNAP1	2.84888	1.72568	3.97208	2.30174	1.20273	2.91119e-05	0.0120861	Up	428309	Dbxref=CGNC:53330,GeneID:428309	-	GO:0002175,GO:0005509,GO:0005515,GO:0007010,GO:0008076,GO:0016020,GO:0016021,GO:0019227,GO:0030913,GO:0031175,GO:0033270,GO:0043209,GO:0048812,GO:0050884,GO:0050885	protein localization to paranode region of axon|calcium ion binding|protein binding|cytoskeleton organization|voltage-gated potassium channel complex|membrane|integral component of membrane|neuronal action potential propagation|paranodal junction assembly|neuron projection development|paranode region of axon|myelin sheath|neuron projection morphogenesis|neuromuscular process controlling posture|n…	path:gga04514	Cell adhesion molecules (CAMs)
COL6A1	87.4783	53.8594	121.097	2.24839	1.1689	6.29532e-05	0.02152	Up	396000	Dbxref=CGNC:4468,GeneID:396000	collagen, type VI%2C alpha 1	GO:0001649,GO:0003774,GO:0005524,GO:0005576,GO:0005578,GO:0005765,GO:0016020,GO:0016459,GO:0031012,GO:0035987,GO:0042383,GO:0043234,GO:0048407,GO:0070062,GO:0070208,GO:0071230	osteoblast differentiation|motor activity|ATP binding|extracellular region|proteinaceous extracellular matrix|lysosomal membrane|membrane|myosin complex|extracellular matrix|endodermal cell differentiation|sarcolemma|protein complex|platelet-derived growth factor binding|extracellular exosome|protein heterotrimerization|cellular response to amino acid stimulus	path:gga04512,path:gga04510	ECM-receptor interaction|Focal adhesion
COL6A3	31.3548	19.4935	43.2162	2.21696	1.14858	9.84087e-06	0.0057729	Up	396548	Dbxref=CGNC:2875,GeneID:396548	collagen, type VI%2C alpha 3	GO:0004867,GO:0005515,GO:0005578,GO:0005581,GO:0005615,GO:0010951,GO:0031012,GO:0042383,GO:0070062,GO:1903561	serine-type endopeptidase inhibitor activity|protein binding|proteinaceous extracellular matrix|collagen trimer|extracellular space|negative regulation of endopeptidase activity|extracellular matrix|sarcolemma|extracellular exosome|extracellular vesicle	path:gga04512,path:gga04510	ECM-receptor interaction|Focal adhesion
COQ10B	67.2174	90.3844	44.0504	0.487367	-1.03692	0.000162368	0.0413149	Down	424057	Dbxref=CGNC:52121,GeneID:424057	-
CYP1A4	0.506324	1.01265	0	0	#NAME?	1.17749e-07	0.000207567	Down	396052	Dbxref=CGNC:49627,GeneID:396052	cytochrome P450 1A4
DIRAS2	0.506324	1.01265	0	0	#NAME?	1.13935e-05	0.00641944	Down	425241	Dbxref=CGNC:3964,GeneID:425241	-	GO:0000166,GO:0003924,GO:0005525,GO:0005622,GO:0005886,GO:0006886,GO:0006913,GO:0007165,GO:0007264,GO:0015031,GO:0016020	nucleotide binding|GTPase activity|GTP binding|intracellular|plasma membrane|intracellular protein transport|nucleocytoplasmic transport|signal transduction|small GTPase mediated signal transduction|protein transport|membrane
ENTPD2	26.1661	16.908	35.4242	2.09512	1.06703	0.000102574	0.0299667	Up	395797	Dbxref=CGNC:49484,GeneID:395797	ectonucleoside triphosphate diphosphohydrolase 2	GO:0005515,GO:0005605,GO:0005886,GO:0007186,GO:0009181,GO:0016787,GO:0017110,GO:0017111,GO:0030168,GO:0070062	protein binding|basal lamina|plasma membrane|G-protein coupled receptor signaling pathway|purine ribonucleoside diphosphate catabolic process|hydrolase activity|nucleoside-diphosphatase activity|nucleoside-triphosphatase activity|platelet activation|extracellular exosome	path:gga00230	Purine metabolism
FGF16	13.8738	6.62588	21.1217	3.18775	1.67254	1.29975e-06	0.0015773	Up	422330	Dbxref=CGNC:5902,GeneID:422330	fibroblast growth factor 16	GO:0005102,GO:0005104,GO:0005576,GO:0008083,GO:0008543,GO:2000546	receptor binding|fibroblast growth factor receptor binding|extracellular region|growth factor activity|fibroblast growth factor receptor signaling pathway|positive regulation of endothelial cell chemotaxis to fibroblast growth factor	path:gga04010,path:gga04810	MAPK signaling pathway|Regulation of actin cytoskeleton
FKBP5	30.3147	48.8974	11.7321	0.239932	-2.0593	9.88009e-06	0.0057729	Down	421186	Dbxref=CGNC:627,GeneID:421186	FK506 binding protein 5	GO:0003755,GO:0005515,GO:0005654,GO:0006457,GO:0016020,GO:0031072,GO:0061077,GO:0070062	peptidyl-prolyl cis-trans isomerase activity|protein binding|nucleoplasm|protein folding|membrane|heat shock protein binding|chaperone-mediated protein folding|extracellular exosome
FN1	32.968	20.5238	45.4123	2.21267	1.14579	1.52876e-05	0.00749751	Up	396133	Dbxref=CGNC:2613,GeneID:396133	fibronectin 1	GO:0001932,GO:0002020,GO:0005178,GO:0005515,GO:0005576,GO:0005577,GO:0005578,GO:0005604,GO:0005605,GO:0005615,GO:0005793,GO:0007044,GO:0007155,GO:0007160,GO:0007161,GO:0008284,GO:0010628,GO:0010952,GO:0016324,GO:0016504,GO:0018149,GO:0031012,GO:0033622,GO:0034446,GO:0035987,GO:0042060,GO:0045773,GO:0048146,GO:0070062,GO:0070372,GO:0072562,GO:1904237,GO:2001202	regulation of protein phosphorylation|protease binding|integrin binding|protein binding|extracellular region|fibrinogen complex|proteinaceous extracellular matrix|basement membrane|basal lamina|extracellular space|endoplasmic reticulum-Golgi intermediate compartment|cell-substrate junction assembly|cell adhesion|cell-matrix adhesion|calcium-independent cell-matrix adhesion|positive regulation of …	path:gga04512,path:gga04810,path:gga04510,path:gga04933	ECM-receptor interaction|Regulation of actin cytoskeleton|Focal adhesion|AGE-RAGE signaling pathway in diabetic complications
FOXD3	9.14563	13.5463	4.745	0.350281	-1.51341	1.66337e-05	0.00749751	Down	395794	Dbxref=CGNC:49481,GeneID:395794	forkhead box D3	GO:0000122,GO:0000790,GO:0000977,GO:0001227,GO:0003677,GO:0003700,GO:0005515,GO:0005634,GO:0006351,GO:0006355,GO:0043565,GO:0045944	negative regulation of transcription from RNA polymerase II promoter|nuclear chromatin|RNA polymerase II regulatory region sequence-specific DNA binding|transcriptional repressor activity, RNA polymerase II transcription regulatory region sequence-specific binding|DNA binding|transcription factor activity, sequence-specific DNA binding|protein binding|nucleus|transcription, DNA-templated|regulati…
FSCN1	6.28037	2.98359	9.57715	3.20994	1.68254	2.38731e-05	0.010179	Up	416485	Dbxref=CGNC:14444,GeneID:416485	fascin actin-bundling protein 1	GO:0001725,GO:0001726,GO:0002102,GO:0003779,GO:0005515,GO:0005737,GO:0005856,GO:0005902,GO:0005911,GO:0007015,GO:0007043,GO:0008144,GO:0010592,GO:0015629,GO:0016477,GO:0030027,GO:0030035,GO:0030036,GO:0030175,GO:0030426,GO:0030674,GO:0031253,GO:0032534,GO:0032956,GO:0035089,GO:0043209,GO:0044393,GO:0044822,GO:0048870,GO:0051015,GO:0051017,GO:0051491,GO:0070062,GO:0071437,GO:0071803,GO:0090091	stress fiber|ruffle|podosome|actin binding|protein binding|cytoplasm|cytoskeleton|microvillus|cell-cell junction|actin filament organization|cell-cell junction assembly|drug binding|positive regulation of lamellipodium assembly|actin cytoskeleton|cell migration|lamellipodium|microspike assembly|actin cytoskeleton organization|filopodium|growth cone|protein binding, bridging|cell projection membra…
GLDN	1.33201	1.96584	0.698185	0.355159	-1.49346	5.03374e-05	0.018468	Down	427523	Dbxref=CGNC:53113,GeneID:427523	-	GO:0005515,GO:0005615,GO:0005886,GO:0032528,GO:0034113,GO:0045162,GO:0086080	protein binding|extracellular space|plasma membrane|microvillus organization|heterotypic cell-cell adhesion|clustering of voltage-gated sodium channels|protein binding involved in heterotypic cell-cell adhesion
GLIPR2	9.33958	4.46912	14.21	3.1796	1.66885	1.38797e-08	4.37931e-05	Up	420999	Dbxref=CGNC:10184,GeneID:420999	-	GO:0000139,GO:0005576,GO:0010634,GO:0010718,GO:0042803,GO:0070062,GO:0070374	Golgi membrane|extracellular region|positive regulation of epithelial cell migration|positive regulation of epithelial to mesenchymal transition|protein homodimerization activity|extracellular exosome|positive regulation of ERK1 and ERK2 cascade
GLUL	40.0282	64.7621	15.2943	0.236162	-2.08215	4.93065e-14	3.8893e-10	Down	396489	Dbxref=CGNC:2689,GeneID:396489	glutamate-ammonia ligase	GO:0000166,GO:0003824,GO:0004356,GO:0005524,GO:0005634,GO:0005737,GO:0006542,GO:0006807,GO:0008283,GO:0016874,GO:0042802,GO:0070062	nucleotide binding|catalytic activity|glutamate-ammonia ligase activity|ATP binding|nucleus|cytoplasm|glutamine biosynthetic process|nitrogen compound metabolic process|cell proliferation|ligase activity|identical protein binding|extracellular exosome	path:gga01230,path:gga00630,path:gga00910,path:gga00250,path:gga00220	Biosynthesis of amino acids|Glyoxylate and dicarboxylate metabolism|Nitrogen metabolism|Alanine, aspartate and glutamate metabolism|Arginine biosynthesis
GNG2	2.48482	1.01265	3.95699	3.90756	1.96627	6.41127e-05	0.02152	Up	423581	Dbxref=CGNC:66456,GeneID:423581	guanine nucleotide binding protein (G protein), gamma 2
GPR183	0.501181	0	1.00236	Inf	Inf	1.58338e-05	0.00749751	Up	769212	Dbxref=CGNC:12667,GeneID:769212	-	GO:0002313,GO:0004871,GO:0004930,GO:0005886,GO:0006959,GO:0007165,GO:0007186,GO:0008142,GO:0016021,GO:0030890,GO:0070374	mature B cell differentiation involved in immune response|signal transducer activity|G-protein coupled receptor activity|plasma membrane|humoral immune response|signal transduction|G-protein coupled receptor signaling pathway|oxysterol binding|integral component of membrane|positive regulation of B cell proliferation|positive regulation of ERK1 and ERK2 cascade
HEBP1	5.63681	3.39702	7.8766	2.31868	1.21331	0.000142797	0.0381825	Up	417961	Dbxref=CGNC:8945,GeneID:417961	heme binding protein 1	GO:0070062	extracellular exosome
HOMER3	1.85778	1.01265	2.70291	2.66915	1.41638	4.88667e-06	0.00367105	Up	420115	Dbxref=CGNC:2227,GeneID:420115	-	GO:0005515,GO:0005737,GO:0005829,GO:0005886,GO:0008022,GO:0014069,GO:0019904,GO:0045178	protein binding|cytoplasm|cytosol|plasma membrane|protein C-terminus binding|postsynaptic density|protein domain specific binding|basal part of cell	path:gga04068	FoxO signaling pathway
IGF2BP3	2.14899	3.63717	0.660815	0.181684	-2.4605	4.37409e-06	0.00352095	Down	420617	Dbxref=CGNC:51304,GeneID:420617	insulin-like growth factor 2 mRNA binding protein 3	GO:0000166,GO:0003676,GO:0003723,GO:0003730,GO:0005515,GO:0005737,GO:0044822,GO:0048027	nucleotide binding|nucleic acid binding|RNA binding|mRNA 3'-UTR binding|protein binding|cytoplasm|poly(A) RNA binding|mRNA 5'-UTR binding
KLF9	21.9156	32.1595	11.6717	0.362932	-1.46223	1.18414e-07	0.000207567	Down	770238	Dbxref=CGNC:55877,GeneID:770238	-	GO:0003676,GO:0005634,GO:0005654,GO:0005737,GO:0005886,GO:0007623,GO:0010839,GO:0046872,GO:0071387,GO:0097067	nucleic acid binding|nucleus|nucleoplasm|cytoplasm|plasma membrane|circadian rhythm|negative regulation of keratinocyte proliferation|metal ion binding|cellular response to cortisol stimulus|cellular response to thyroid hormone stimulus
LIPG	1.83155	1.01265	2.65045	2.61734	1.3881	0.000158038	0.0413149	Up	426846	Dbxref=CGNC:1956,GeneID:426846	-	GO:0004465,GO:0004620,GO:0005515,GO:0005576,GO:0005615,GO:0005769,GO:0005794,GO:0006629,GO:0008970,GO:0009986,GO:0010983,GO:0016787,GO:0032376,GO:0034375,GO:0042632,GO:0043691,GO:0050746,GO:0052689,GO:0055091	lipoprotein lipase activity|phospholipase activity|protein binding|extracellular region|extracellular space|early endosome|Golgi apparatus|lipid metabolic process|phosphatidylcholine 1-acylhydrolase activity|cell surface|positive regulation of high-density lipoprotein particle clearance|hydrolase activity|positive regulation of cholesterol transport|high-density lipoprotein particle remodeling|ch…	path:gga00561	Glycerolipid metabolism
LOC107049937	14.2726	20.095	8.45027	0.420516	-1.24977	2.59914e-06	0.002412	Down		Dbxref=GeneID:107049937	-
LOC420209	35.5991	64.4341	6.7641	0.104977	-3.25186	2.36169e-06	0.00232863	Down	420209	Dbxref=CGNC:51206,GeneID:420209	carbonic anhydrase III-like			path:gga00910	Nitrogen metabolism
LOC770126	18.207	9.52725	26.8868	2.82209	1.49677	6.51489e-07	0.00102779	Up	770126	Dbxref=CGNC:55793,GeneID:770126	-
LRRC15	0.501181	0	1.00236	Inf	Inf	4.46367e-06	0.00352095	Up	768899	Dbxref=CGNC:5365,GeneID:768899	-	GO:0001968,GO:0005515,GO:0005518,GO:0030335,GO:0043236,GO:0046813,GO:0070062,GO:0090005	fibronectin binding|protein binding|collagen binding|positive regulation of cell migration|laminin binding|receptor-mediated virion attachment to host cell|extracellular exosome|negative regulation of establishment of protein localization to plasma membrane
MYO1A	2.86136	1.37172	4.35099	3.17193	1.66536	8.27714e-05	0.0256039	Up	396072	Dbxref=CGNC:49639,GeneID:396072	myosin IA	GO:0000166,GO:0003774,GO:0005515,GO:0005524,GO:0005737,GO:0005902,GO:0005903,GO:0007605,GO:0008152,GO:0009925,GO:0016323,GO:0016324,GO:0016328,GO:0016459,GO:0030030,GO:0030033,GO:0030864,GO:0031941,GO:0044853,GO:0051015,GO:0051648	nucleotide binding|motor activity|protein binding|ATP binding|cytoplasm|microvillus|brush border|sensory perception of sound|metabolic process|basal plasma membrane|basolateral plasma membrane|apical plasma membrane|lateral plasma membrane|myosin complex|cell projection organization|microvillus assembly|cortical actin cytoskeleton|filamentous actin|plasma membrane raft|actin filament binding|vesi…
MYOC	16.5724	7.69519	25.4497	3.30722	1.72562	4.73878e-05	0.0182339	Up	424391	Dbxref=CGNC:14423,GeneID:424391	-	GO:0001649,GO:0001953,GO:0001968,GO:0005109,GO:0005515,GO:0005615,GO:0005741,GO:0005743,GO:0005758,GO:0005783,GO:0005794,GO:0014068,GO:0014734,GO:0022011,GO:0030335,GO:0030971,GO:0031012,GO:0031175,GO:0031410,GO:0032027,GO:0033268,GO:0035024,GO:0038031,GO:0038133,GO:0043408,GO:0045162,GO:0051496,GO:0051497,GO:0051894,GO:0051897,GO:0051901,GO:0060348,GO:0070062,GO:1900026	osteoblast differentiation|negative regulation of cell-matrix adhesion|fibronectin binding|frizzled binding|protein binding|extracellular space|mitochondrial outer membrane|mitochondrial inner membrane|mitochondrial intermembrane space|endoplasmic reticulum|Golgi apparatus|positive regulation of phosphatidylinositol 3-kinase signaling|skeletal muscle hypertrophy|myelination in peripheral nervous …
NES	2.69058	1.37172	4.00945	2.92293	1.54742	1.22156e-06	0.0015773	Up	395890	Dbxref=CGNC:49534,GeneID:395890	nestin	GO:0000086,GO:0005198,GO:0005515,GO:0005737,GO:0005882,GO:0007399,GO:0032091,GO:0043086,GO:0043524,GO:0045111,GO:0048858,GO:0072089	G2/M transition of mitotic cell cycle|structural molecule activity|protein binding|cytoplasm|intermediate filament|nervous system development|negative regulation of protein binding|negative regulation of catalytic activity|negative regulation of neuron apoptotic process|intermediate filament cytoskeleton|cell projection morphogenesis|stem cell proliferation
NFKBIA	31.5542	43.4997	19.6087	0.450777	-1.14951	2.12834e-05	0.00932684	Down	396093	Dbxref=CGNC:66220,GeneID:396093	nuclear factor of kappa light polypeptide gene enhancer in B-cells inhibitor, alpha	GO:0000060,GO:0005515,GO:0005634,GO:0005737,GO:0005829,GO:0005886,GO:0007253,GO:0008139,GO:0010468,GO:0010745,GO:0010875,GO:0010888,GO:0019899,GO:0031625,GO:0031663,GO:0032088,GO:0032270,GO:0032495,GO:0032496,GO:0034142,GO:0035994,GO:0042127,GO:0042802,GO:0042994,GO:0043330,GO:0045638,GO:0045746,GO:0045893,GO:0045944,GO:0051059,GO:0070427,GO:0070431	protein import into nucleus, translocation|protein binding|nucleus|cytoplasm|cytosol|plasma membrane|cytoplasmic sequestering of NF-kappaB|nuclear localization sequence binding|regulation of gene expression|negative regulation of macrophage derived foam cell differentiation|positive regulation of cholesterol efflux|negative regulation of lipid storage|enzyme binding|ubiquitin protein ligase bindi…	path:gga04620,path:gga04621,path:gga04622,path:gga04623,path:gga04920,path:gga04931,path:gga05164,path:gga05168	Toll-like receptor signaling pathway|NOD-like receptor signaling pathway|RIG-I-like receptor signaling pathway|Cytosolic DNA-sensing pathway|Adipocytokine signaling pathway|Insulin resistance|Influenza A|Herpes simplex infection
NR1D2	18.0753	25.1922	10.9584	0.434993	-1.20093	6.93426e-06	0.0047563	Down	396125	Dbxref=CGNC:49661,GeneID:396125	nuclear receptor subfamily 1, group D%2C member 2	GO:0001046,GO:0003677,GO:0003700,GO:0003707,GO:0005515,GO:0005634,GO:0006351,GO:0006355,GO:0008270,GO:0019216,GO:0042752,GO:0043401,GO:0043565,GO:0045892,GO:0045893,GO:0046872,GO:0050727,GO:0055088,GO:2000505,GO:2001014	core promoter sequence-specific DNA binding|DNA binding|transcription factor activity, sequence-specific DNA binding|steroid hormone receptor activity|protein binding|nucleus|transcription, DNA-templated|regulation of transcription, DNA-templated|zinc ion binding|regulation of lipid metabolic process|regulation of circadian rhythm|steroid hormone mediated signaling pathway|sequence-specific DNA b…
PER3	1.51383	2.0253	1.00236	0.494921	-1.01473	1.33369e-05	0.00725528	Down	419366	Dbxref=CGNC:50977,GeneID:419366	period homolog 3 (Drosophila)	GO:0000122,GO:0005515,GO:0007623,GO:0019900,GO:0031625,GO:0032922,GO:0045187	negative regulation of transcription from RNA polymerase II promoter|protein binding|circadian rhythm|kinase binding|ubiquitin protein ligase binding|circadian regulation of gene expression|regulation of circadian sleep/wake cycle, sleep	path:gga05168	Herpes simplex infection
PFKFB3	4.89109	1.01265	8.76954	8.66001	3.11437	3.5809e-09	1.88307e-05	Up	418247	Dbxref=CGNC:4755,GeneID:418247	-	GO:0003824,GO:0003873,GO:0005524,GO:0005654,GO:0006000,GO:0006003,GO:0008152,GO:0046835	catalytic activity|6-phosphofructo-2-kinase activity|ATP binding|nucleoplasm|fructose metabolic process|fructose 2,6-bisphosphate metabolic process|metabolic process|carbohydrate phosphorylation	path:gga00051	Fructose and mannose metabolism
PIK3R3	6.34385	3.69663	8.99107	2.43224	1.28228	7.3918e-07	0.00106012	Up	429096	Dbxref=CGNC:7864,GeneID:429096	-			path:gga04012,path:gga04370,path:gga04630,path:gga04068,path:gga04070,path:gga04150,path:gga04810,path:gga04510,path:gga04620,path:gga04910,path:gga04914,path:gga04261,path:gga04931,path:gga04933,path:gga05164	ErbB signaling pathway|VEGF signaling pathway|Jak-STAT signaling pathway|FoxO signaling pathway|Phosphatidylinositol signaling system|mTOR signaling pathway|Regulation of actin cytoskeleton|Focal adhesion|Toll-like receptor signaling pathway|Insulin signaling pathway|Progesterone-mediated oocyte maturation|Adrenergic signaling in cardiomyocytes|Insulin resistance|AGE-RAGE signaling pathway in dia…
PIK3R6	10.9267	6.90784	14.9456	2.16357	1.11341	1.60191e-05	0.00749751	Up	769202	Dbxref=CGNC:837,GeneID:769202	-	GO:0005515,GO:0005944,GO:0007186,GO:0016020,GO:0042269,GO:0043406,GO:0043551,GO:0045582,GO:0045766,GO:0046854,GO:0046934,GO:0046935	protein binding|phosphatidylinositol 3-kinase complex, class IB|G-protein coupled receptor signaling pathway|membrane|regulation of natural killer cell mediated cytotoxicity|positive regulation of MAP kinase activity|regulation of phosphatidylinositol 3-kinase activity|positive regulation of T cell differentiation|positive regulation of angiogenesis|phosphatidylinositol phosphorylation|phosphatid…
PLK2	4.33505	2.0253	6.6448	3.28091	1.71409	3.36526e-06	0.00294946	Up	427150	Dbxref=CGNC:10920,GeneID:427150	-	GO:0000082,GO:0000166,GO:0000278,GO:0000785,GO:0004672,GO:0004674,GO:0004713,GO:0004871,GO:0005515,GO:0005524,GO:0005813,GO:0005814,GO:0006468,GO:0007052,GO:0007093,GO:0007613,GO:0016301,GO:0016310,GO:0016740,GO:0043066,GO:0043123,GO:0046599,GO:0048167	G1/S transition of mitotic cell cycle|nucleotide binding|mitotic cell cycle|chromatin|protein kinase activity|protein serine/threonine kinase activity|protein tyrosine kinase activity|signal transducer activity|protein binding|ATP binding|centrosome|centriole|protein phosphorylation|mitotic spindle organization|mitotic cell cycle checkpoint|memory|kinase activity|phosphorylation|transferase activ…	path:gga04068	FoxO signaling pathway
REM1	8.8213	5.07346	12.5691	2.47743	1.30884	0.00010989	0.0315205	Up	419274	Dbxref=CGNC:16567,GeneID:419274	-	GO:0000166,GO:0003924,GO:0005525,GO:0005622,GO:0006886,GO:0006913,GO:0007165,GO:0007264,GO:0015031,GO:0016020	nucleotide binding|GTPase activity|GTP binding|intracellular|intracellular protein transport|nucleocytoplasmic transport|signal transduction|small GTPase mediated signal transduction|protein transport|membrane
RP11-195F19.29	6.83	4.04548	9.61452	2.37661	1.2489	4.92823e-05	0.018468	Up	693251	Dbxref=CGNC:4364,GeneID:693251	Uncharacterized protein			path:gga04630,path:gga04060	Jak-STAT signaling pathway|Cytokine-cytokine receptor interaction
RP11-47I22.4	1.33551	2.0253	0.645724	0.31883	-1.64914	7.10541e-05	0.0228765	Down	423518	Dbxref=CGNC:9013,GeneID:423518	-			path:gga04530,path:gga04270	Tight junction|Vascular smooth muscle contraction
SEMA3DL	2.00987	1.01265	3.00709	2.96953	1.57023	0.000128143	0.0354664	Up	415932	Dbxref=CGNC:50117,GeneID:415932	-
SESN1	55.4515	94.1697	16.7333	0.177693	-2.49254	8.09651e-08	0.000182472	Down	421766	Dbxref=CGNC:11380,GeneID:421766	-	GO:0005634,GO:1901031	nucleus|regulation of response to reactive oxygen species	path:gga04115	p53 signaling pathway
SLC16A7	13.7077	18.6309	8.78463	0.47151	-1.08464	0.000101301	0.0299667	Down	417815	Dbxref=CGNC:7417,GeneID:417815	solute carrier family 16, member 7 (monocarboxylic acid transporter 2)	GO:0005887,GO:0008028,GO:0015129,GO:0015718,GO:0016021,GO:0035873,GO:0050833,GO:0055085,GO:1901475	integral component of plasma membrane|monocarboxylic acid transmembrane transporter activity|lactate transmembrane transporter activity|monocarboxylic acid transport|integral component of membrane|lactate transmembrane transport|pyruvate transmembrane transporter activity|transmembrane transport|pyruvate transmembrane transport
SNAI2	7.28654	4.3502	10.2229	2.34998	1.23265	7.34687e-05	0.0231808	Up	432368	Dbxref=CGNC:54314,GeneID:432368	-	GO:0000122,GO:0000790,GO:0001078,GO:0001649,GO:0001837,GO:0003198,GO:0003273,GO:0003676,GO:0003682,GO:0003700,GO:0003705,GO:0005515,GO:0005634,GO:0005737,GO:0006357,GO:0006933,GO:0007219,GO:0007605,GO:0008270,GO:0009314,GO:0010839,GO:0010957,GO:0014032,GO:0016477,GO:0030335,GO:0032331,GO:0032642,GO:0035066,GO:0035414,GO:0035921,GO:0043066,GO:0043473,GO:0043518,GO:0043565,GO:0045600,GO:0045667,GO:…	negative regulation of transcription from RNA polymerase II promoter|nuclear chromatin|transcriptional repressor activity, RNA polymerase II core promoter proximal region sequence-specific binding|osteoblast differentiation|epithelial to mesenchymal transition|epithelial to mesenchymal transition involved in endocardial cushion formation|cell migration involved in endocardial cushion formation|nu…	path:gga04520	Adherens junction
SOX10	0.834449	1.31226	0.356638	0.271773	-1.87952	3.06092e-05	0.0123818	Down	395573	Dbxref=CGNC:49382,GeneID:395573	SRY (sex determining region Y)-box 10	GO:0000978,GO:0000980,GO:0000981,GO:0001190,GO:0001701,GO:0001755,GO:0002052,GO:0003677,GO:0003682,GO:0003700,GO:0003705,GO:0005515,GO:0005634,GO:0005654,GO:0005737,GO:0006366,GO:0007422,GO:0008134,GO:0014015,GO:0030154,GO:0030318,GO:0031315,GO:0032808,GO:0042802,GO:0043066,GO:0044212,GO:0045893,GO:0045944,GO:0048469,GO:0048484,GO:0048546,GO:0048589,GO:0048709,GO:0061138,GO:0090090	RNA polymerase II core promoter proximal region sequence-specific DNA binding|RNA polymerase II distal enhancer sequence-specific DNA binding|RNA polymerase II transcription factor activity, sequence-specific DNA binding|transcriptional activator activity, RNA polymerase II transcription factor binding|in utero embryonic development|neural crest cell migration|positive regulation of neuroblast pr…
ST6GALNAC5	0.683305	1.36661	0	0	#NAME?	9.35619e-06	0.0057729	Down	407778	Dbxref=CGNC:6857,GeneID:407778	ST6 (alpha-N-acetyl-neuraminyl-2,3-beta-galactosyl-1%2C3)-N-acetylgalactosaminide alpha-2%2C6-sialyltransferase 5	GO:0005794,GO:0006486,GO:0008373,GO:0016020,GO:0016021,GO:0016740,GO:0016757,GO:0097503	Golgi apparatus|protein glycosylation|sialyltransferase activity|membrane|integral component of membrane|transferase activity|transferase activity, transferring glycosyl groups|sialylation	path:gga00604	Glycosphingolipid biosynthesis - ganglio series
STC2	5.33054	9.65871	1.00236	0.103778	-3.26843	3.52256e-21	5.55719e-17	Down	416208	Dbxref=CGNC:2088,GeneID:416208	-	GO:0005179,GO:0005515,GO:0005576,GO:0005615,GO:0005783,GO:0005794,GO:0006874,GO:0006979,GO:0010629,GO:0019899,GO:0020037,GO:0030968,GO:0034976,GO:0040015,GO:0042803,GO:0046885,GO:0048471,GO:0055074,GO:2001256	hormone activity|protein binding|extracellular region|extracellular space|endoplasmic reticulum|Golgi apparatus|cellular calcium ion homeostasis|response to oxidative stress|negative regulation of gene expression|enzyme binding|heme binding|endoplasmic reticulum unfolded protein response|response to endoplasmic reticulum stress|negative regulation of multicellular organism growth|protein homodime…
TM4SF18	4.3625	2.38437	6.34063	2.65925	1.41102	7.40225e-06	0.00486575	Up	771841	Dbxref=CGNC:7939,GeneID:771841	-	GO:0016021	integral component of membrane
TUBB6	12.5302	8.21499	16.8454	2.05057	1.03602	6.20825e-05	0.02152	Up	421037	Dbxref=CGNC:51389,GeneID:421037	tubulin, beta 6 class V	GO:0000166,GO:0003924,GO:0005200,GO:0005525,GO:0005634,GO:0005737,GO:0005856,GO:0005874,GO:0007017,GO:0008152,GO:0043234,GO:0051258,GO:0070062	nucleotide binding|GTPase activity|structural constituent of cytoskeleton|GTP binding|nucleus|cytoplasm|cytoskeleton|microtubule|microtubule-based process|metabolic process|protein complex|protein polymerization|extracellular exosome	path:gga04145,path:gga04540	Phagosome|Gap junction
ZNFX1	2.34922	3.39191	1.30654	0.385193	-1.37635	0.000161915	0.0413149	Down	419218	Dbxref=CGNC:3608,GeneID:419218	-	GO:0003700,GO:0005515,GO:0005634,GO:0006355,GO:0008270,GO:0044822	transcription factor activity, sequence-specific DNA binding|protein binding|nucleus|regulation of transcription, DNA-templated|zinc ion binding|poly(A) RNA binding

## Sheet: 4W vs.16W
Gene_symbol	baseMean	baseMean_Sample_M4W	baseMean_Sample_M16W	foldChange	log2FoldChange	pval	padj	up_down	gene_id	Dbxref	description	GO_id	GO_term	pathway	pathway_description
ABAT	1.4006	2.10458	0.696615	0.331	-1.5951	1.17205e-07	1.12381e-05	Down	416642	Dbxref=CGNC:5542,GeneID:416642	-	GO:0003824,GO:0003867,GO:0005739,GO:0008483,GO:0009448,GO:0030170,GO:0032144,GO:0042803,GO:0048148,GO:0070062	catalytic activity|4-aminobutyrate transaminase activity|mitochondrion|transaminase activity|gamma-aminobutyric acid metabolic process|pyridoxal phosphate binding|4-aminobutyrate transaminase complex|protein homodimerization activity|behavioral response to cocaine|extracellular exosome	path:gga00640,path:gga00650,path:gga00250,path:gga00280,path:gga00410	Propanoate metabolism|Butanoate metabolism|Alanine, aspartate and glutamate metabolism|Valine, leucine and isoleucine degradation|beta-Alanine metabolism
ABCA5	3.28292	5.13349	1.43235	0.279021	-1.84155	1.62826e-12	5.95449e-10	Down	417444	Dbxref=CGNC:3185,GeneID:417444	-	GO:0000166,GO:0005215,GO:0005524,GO:0005764,GO:0005770,GO:0006810,GO:0008152,GO:0010745,GO:0016021,GO:0016887,GO:0033344,GO:0034375	nucleotide binding|transporter activity|ATP binding|lysosome|late endosome|transport|metabolic process|negative regulation of macrophage derived foam cell differentiation|integral component of membrane|ATPase activity|cholesterol efflux|high-density lipoprotein particle remodeling	path:gga02010	ABC transporters
ABCB6	13.1063	17.4872	8.72531	0.498953	-1.00302	0.00104508	0.0233188	Down	425721	Dbxref=CGNC:52554,GeneID:425721	-			path:gga02010	ABC transporters
ABCC9	14.6348	20.8881	8.3816	0.401262	-1.31738	1.17798e-05	0.000630057	Down	418200	Dbxref=CGNC:9995,GeneID:418200	-	GO:0000166,GO:0005267,GO:0005524,GO:0005886,GO:0006810,GO:0006813,GO:0007165,GO:0008076,GO:0008152,GO:0008281,GO:0016020,GO:0016021,GO:0016887,GO:0030017,GO:0042383,GO:0042626,GO:0044325,GO:0051607,GO:0055085,GO:0071805	nucleotide binding|potassium channel activity|ATP binding|plasma membrane|transport|potassium ion transport|signal transduction|voltage-gated potassium channel complex|metabolic process|sulfonylurea receptor activity|membrane|integral component of membrane|ATPase activity|sarcomere|sarcolemma|ATPase activity, coupled to transmembrane movement of substances|ion channel binding|defense response to …	path:gga02010	ABC transporters
ABHD12B	9.59274	4.86423	14.3212	2.9442	1.55787	0.00180971	0.0359768	Up	100857753	Dbxref=CGNC:66118,GeneID:100857753	-
ABHD2	40.2575	13.9347	66.5803	4.77803	2.25641	0.000427056	0.0115984	Up	415493	Dbxref=CGNC:5050,GeneID:415493	-	GO:0009611,GO:0030336	response to wounding|negative regulation of cell migration
ABLIM1	42.536	10.031	75.041	7.48093	2.90322	4.22589e-05	0.00178156	Up	423911	Dbxref=CGNC:6882,GeneID:423911	actin binding LIM protein 1	GO:0001725,GO:0003779,GO:0005515,GO:0007010,GO:0008270,GO:0030027,GO:0030032,GO:0042384,GO:0046872	stress fiber|actin binding|protein binding|cytoskeleton organization|zinc ion binding|lamellipodium|lamellipodium assembly|cilium assembly|metal ion binding
ABLIM2	40.4847	14.4489	66.5204	4.60385	2.20284	5.58173e-10	1.03262e-07	Up	422866	Dbxref=CGNC:11602,GeneID:422866	-	GO:0003779,GO:0006351,GO:0007010,GO:0008270,GO:0015629,GO:0030036,GO:0046872	actin binding|transcription, DNA-templated|cytoskeleton organization|zinc ion binding|actin cytoskeleton|actin cytoskeleton organization|metal ion binding
ABLIM3	4.40371	1.51446	7.29296	4.81555	2.2677	2.52487e-09	3.78129e-07	Up	416201	Dbxref=CGNC:2013,GeneID:416201	-	GO:0001725,GO:0003779,GO:0005515,GO:0006351,GO:0007010,GO:0008270,GO:0030027,GO:0030032,GO:0030036,GO:0042384,GO:0045944,GO:0046872,GO:1903955	stress fiber|actin binding|protein binding|transcription, DNA-templated|cytoskeleton organization|zinc ion binding|lamellipodium|lamellipodium assembly|actin cytoskeleton organization|cilium assembly|positive regulation of transcription from RNA polymerase II promoter|metal ion binding|positive regulation of protein targeting to mitochondrion
ACSBG2	10.6722	4.53446	16.81	3.70717	1.89032	0.000123239	0.00434515	Up	420090	Dbxref=CGNC:51178,GeneID:420090	acyl-CoA synthetase bubblegum family member 2	GO:0001676,GO:0003824,GO:0004467,GO:0005737,GO:0005739,GO:0005829,GO:0006631,GO:0008152,GO:0047617	long-chain fatty acid metabolic process|catalytic activity|long-chain fatty acid-CoA ligase activity|cytoplasm|mitochondrion|cytosol|fatty acid metabolic process|metabolic process|acyl-CoA hydrolase activity	path:gga01212,path:gga00061,path:gga00071,path:gga04920,path:gga03320	Fatty acid metabolism|Fatty acid biosynthesis|Fatty acid degradation|Adipocytokine signaling pathway|PPAR signaling pathway
ACSM4	0.459942	0.919884	0	0	#NAME?	1.15759e-11	3.03384e-09	Down	426991	Dbxref=CGNC:52956,GeneID:426991	-	GO:0003824,GO:0005739,GO:0008152	catalytic activity|mitochondrion|metabolic process	path:gga00650	Butanoate metabolism
ACSM5	3.36431	5.99287	0.735737	0.122769	-3.02599	5.48266e-09	7.30635e-07	Down	426992	Dbxref=CGNC:66514,GeneID:426992	-	GO:0003824,GO:0008152	catalytic activity|metabolic process	path:gga00650	Butanoate metabolism
ACVR1C	0.179908	0	0.359817	Inf	Inf	0.00241091	0.0447597	Up	424325	Dbxref=CGNC:9525,GeneID:424325	-	GO:0000166,GO:0002021,GO:0004672,GO:0004674,GO:0004675,GO:0004702,GO:0004713,GO:0005524,GO:0006468,GO:0007178,GO:0009749,GO:0016020,GO:0016021,GO:0016301,GO:0016310,GO:0016361,GO:0016740,GO:0019838,GO:0019915,GO:0023014,GO:0030154,GO:0030262,GO:0032868,GO:0038092,GO:0038100,GO:0043280,GO:0046676,GO:0048179,GO:1901164,GO:1901383	nucleotide binding|response to dietary excess|protein kinase activity|protein serine/threonine kinase activity|transmembrane receptor protein serine/threonine kinase activity|receptor signaling protein serine/threonine kinase activity|protein tyrosine kinase activity|ATP binding|protein phosphorylation|transmembrane receptor protein serine/threonine kinase signaling pathway|response to glucose|me…	path:gga04350	TGF-beta signaling pathway
ADAM22	1.57052	0.590117	2.55092	4.32274	2.11195	3.99084e-14	2.3243e-11	Up	420537	Dbxref=CGNC:6819,GeneID:420537	-	GO:0004222,GO:0005515,GO:0006508,GO:0008237,GO:0008270,GO:0008344,GO:0014037,GO:0016021,GO:0022011,GO:0030424,GO:0042063	metalloendopeptidase activity|protein binding|proteolysis|metallopeptidase activity|zinc ion binding|adult locomotory behavior|Schwann cell differentiation|integral component of membrane|myelination in peripheral nervous system|axon|gliogenesis
ADAMTSL2	3.67522	5.19845	2.15199	0.413967	-1.27241	0.000291138	0.00863802	Down	417147	Dbxref=CGNC:50450,GeneID:417147	-	GO:0004222,GO:0005515,GO:0005576,GO:0005578,GO:0006508,GO:0008233,GO:0008237,GO:0008270,GO:0030198,GO:0030512,GO:0031012,GO:0050436,GO:0060481	metalloendopeptidase activity|protein binding|extracellular region|proteinaceous extracellular matrix|proteolysis|peptidase activity|metallopeptidase activity|zinc ion binding|extracellular matrix organization|negative regulation of transforming growth factor beta receptor signaling pathway|extracellular matrix|microfibril binding|lobar bronchus epithelium development
ADCK3	293.502	167.369	419.636	2.50726	1.32611	2.87416e-06	0.000191131	Up	416745	Dbxref=CGNC:6913,GeneID:416745	aarF domain containing kinase 3	GO:0004672,GO:0005515,GO:0005524,GO:0005739,GO:0006468,GO:0006744,GO:0016301,GO:0016310,GO:0043531	protein kinase activity|protein binding|ATP binding|mitochondrion|protein phosphorylation|ubiquinone biosynthetic process|kinase activity|phosphorylation|ADP binding
ADSL	205.068	315.846	94.2896	0.29853	-1.74405	3.74678e-09	5.26055e-07	Down	396540	Dbxref=CGNC:9122,GeneID:396540	adenylosuccinate lyase	GO:0003824,GO:0004018,GO:0005739,GO:0006164,GO:0006167,GO:0006189,GO:0009152,GO:0016829,GO:0044208,GO:0051262,GO:0070626	catalytic activity|N6-(1,2-dicarboxyethyl)AMP AMP-lyase (fumarate-forming) activity|mitochondrion|purine nucleotide biosynthetic process|AMP biosynthetic process|'de novo' IMP biosynthetic process|purine ribonucleotide biosynthetic process|lyase activity|'de novo' AMP biosynthetic process|protein tetramerization|(S)-2-(5-amino-1-(5-phospho-D-ribosyl)imidazole-4-carboxamido)succinate AMP-lyase (fu…	path:gga00230,path:gga00250	Purine metabolism|Alanine, aspartate and glutamate metabolism
ADSSL1	116.544	168.635	64.452	0.382197	-1.38761	2.88116e-06	0.000191131	Down	776127	Dbxref=CGNC:8830,GeneID:776127	-	GO:0000166,GO:0004019,GO:0005515,GO:0005525,GO:0005737,GO:0006163,GO:0006164,GO:0006167,GO:0016874,GO:0044208,GO:0046872	nucleotide binding|adenylosuccinate synthase activity|protein binding|GTP binding|cytoplasm|purine nucleotide metabolic process|purine nucleotide biosynthetic process|AMP biosynthetic process|ligase activity|'de novo' AMP biosynthetic process|metal ion binding	path:gga00230,path:gga00250	Purine metabolism|Alanine, aspartate and glutamate metabolism
AES	171.765	105.955	237.574	2.24221	1.16492	3.72221e-05	0.00161077	Up	100858542	Dbxref=CGNC:64547,GeneID:100858542	-	GO:0000122,GO:0003714,GO:0005515,GO:0005634,GO:0010629,GO:0032091,GO:0045892,GO:0060761,GO:0070555,GO:0090090,GO:2000210	negative regulation of transcription from RNA polymerase II promoter|transcription corepressor activity|protein binding|nucleus|negative regulation of gene expression|negative regulation of protein binding|negative regulation of transcription, DNA-templated|negative regulation of response to cytokine stimulus|response to interleukin-1|negative regulation of canonical Wnt signaling pathway|positiv…
AFAP1	7.06541	4.39512	9.7357	2.21512	1.14738	2.17601e-05	0.00105285	Up	374034	Dbxref=CGNC:11600,GeneID:374034	actin filament associated protein 1	GO:0003700,GO:0005925,GO:0006355,GO:0009966,GO:0043565,GO:0051493	transcription factor activity, sequence-specific DNA binding|focal adhesion|regulation of transcription, DNA-templated|regulation of signal transduction|sequence-specific DNA binding|regulation of cytoskeleton organization
AGBL4	2.52346	3.61458	1.43235	0.396271	-1.33544	0.000150433	0.00513136	Down	772083	Dbxref=CGNC:7985,GeneID:772083	-	GO:0004181,GO:0005515,GO:0005794,GO:0005814,GO:0005829,GO:0006508,GO:0008270,GO:0015631,GO:0035609,GO:0035610,GO:0036064	metallocarboxypeptidase activity|protein binding|Golgi apparatus|centriole|cytosol|proteolysis|zinc ion binding|tubulin binding|C-terminal protein deglutamylation|protein side chain deglutamylation|ciliary basal body
AGL	90.2349	143.998	36.4716	0.253278	-1.9812	3.94157e-07	3.33232e-05	Down	424474	Dbxref=CGNC:4026,GeneID:424474	-	GO:0003824,GO:0004133,GO:0004134,GO:0004135,GO:0005515,GO:0005634,GO:0005737,GO:0005975,GO:0005977,GO:0005978,GO:0005980,GO:0016234,GO:0030247,GO:0031593	catalytic activity|glycogen debranching enzyme activity|4-alpha-glucanotransferase activity|amylo-alpha-1,6-glucosidase activity|protein binding|nucleus|cytoplasm|carbohydrate metabolic process|glycogen metabolic process|glycogen biosynthetic process|glycogen catabolic process|inclusion body|polysaccharide binding|polyubiquitin binding
AGPAT9	16.8266	8.54377	25.1095	2.93893	1.55529	0.000144478	0.00496053	Up	422610	Dbxref=CGNC:51788,GeneID:422610	1-acylglycerol-3-phosphate O-acyltransferase 9			path:gga00561,path:gga00564	Glycerolipid metabolism|Glycerophospholipid metabolism
AGTPBP1	1.51879	2.63865	0.398939	0.151191	-2.72556	0.00232221	0.0435241	Down	427460	Dbxref=CGNC:9560,GeneID:427460	ATP/GTP binding protein 1	GO:0001754,GO:0004181,GO:0005515,GO:0005634,GO:0005737,GO:0005739,GO:0005829,GO:0006508,GO:0007005,GO:0007628,GO:0008270,GO:0015631,GO:0021549,GO:0021680,GO:0021702,GO:0021772,GO:0035609,GO:0035610,GO:0042133,GO:0050905,GO:0060041	eye photoreceptor cell differentiation|metallocarboxypeptidase activity|protein binding|nucleus|cytoplasm|mitochondrion|cytosol|proteolysis|mitochondrion organization|adult walking behavior|zinc ion binding|tubulin binding|cerebellum development|cerebellar Purkinje cell layer development|cerebellar Purkinje cell differentiation|olfactory bulb development|C-terminal protein deglutamylation|protein…
AK1	438.252	740.547	135.957	0.183591	-2.44544	3.64478e-16	3.51241e-13	Down	396002	Dbxref=CGNC:49598,GeneID:396002	adenylate kinase 1	GO:0000166,GO:0001520,GO:0004017,GO:0004550,GO:0005524,GO:0005737,GO:0005886,GO:0006139,GO:0006165,GO:0006172,GO:0007050,GO:0009142,GO:0016301,GO:0016310,GO:0016740,GO:0019205,GO:0036126,GO:0046033,GO:0046034,GO:0070062	nucleotide binding|outer dense fiber|adenylate kinase activity|nucleoside diphosphate kinase activity|ATP binding|cytoplasm|plasma membrane|nucleobase-containing compound metabolic process|nucleoside diphosphate phosphorylation|ADP biosynthetic process|cell cycle arrest|nucleoside triphosphate biosynthetic process|kinase activity|phosphorylation|transferase activity|nucleobase-containing compound…	path:gga00230	Purine metabolism
ALAS1	56.916	31.1278	82.7043	2.65693	1.40976	0.00201882	0.0391926	Up	552895	Dbxref=CGNC:2897,GeneID:552895	aminolevulinate, delta-%2C synthase 1	GO:0003824,GO:0003870,GO:0005515,GO:0005654,GO:0005737,GO:0005739,GO:0005759,GO:0006778,GO:0006782,GO:0006783,GO:0008152,GO:0009058,GO:0016740,GO:0016746,GO:0030170,GO:0033014	catalytic activity|5-aminolevulinate synthase activity|protein binding|nucleoplasm|cytoplasm|mitochondrion|mitochondrial matrix|porphyrin-containing compound metabolic process|protoporphyrinogen IX biosynthetic process|heme biosynthetic process|metabolic process|biosynthetic process|transferase activity|transferase activity, transferring acyl groups|pyridoxal phosphate binding|tetrapyrrole biosyn…	path:gga00260,path:gga00860	Glycine, serine and threonine metabolism|Porphyrin and chlorophyll metabolism
ALCAM	2.73585	3.67954	1.79217	0.487064	-1.03782	0.000582882	0.0149038	Down	396092	Dbxref=CGNC:11432,GeneID:396092	activated leukocyte cell adhesion molecule	GO:0001772,GO:0005515,GO:0005925,GO:0007157,GO:0007411,GO:0008045,GO:0009897,GO:0016020,GO:0016021,GO:0030424,GO:0031226,GO:0042101,GO:0043025,GO:0070062	immunological synapse|protein binding|focal adhesion|heterophilic cell-cell adhesion via plasma membrane cell adhesion molecules|axon guidance|motor neuron axon guidance|external side of plasma membrane|membrane|integral component of membrane|axon|intrinsic component of plasma membrane|T cell receptor complex|neuronal cell body|extracellular exosome	path:gga04514	Cell adhesion molecules (CAMs)
ALDH1A3	5.43489	7.68438	3.1854	0.414529	-1.27046	0.000402066	0.0110533	Down	395389	Dbxref=CGNC:49294,GeneID:395389	aldehyde dehydrogenase 1 family, member A3	GO:0002072,GO:0002138,GO:0004029,GO:0004030,GO:0005737,GO:0007626,GO:0008152,GO:0016491,GO:0016620,GO:0021768,GO:0031076,GO:0042472,GO:0042573,GO:0042574,GO:0042803,GO:0043065,GO:0048048,GO:0050885,GO:0055114,GO:0060013,GO:0060166,GO:0060324,GO:0070062,GO:0070324,GO:0070403	optic cup morphogenesis involved in camera-type eye development|retinoic acid biosynthetic process|aldehyde dehydrogenase (NAD) activity|aldehyde dehydrogenase [NAD(P)+] activity|cytoplasm|locomotory behavior|metabolic process|oxidoreductase activity|oxidoreductase activity, acting on the aldehyde or oxo group of donors, NAD or NADP as acceptor|nucleus accumbens development|embryonic camera-type …	path:gga00010,path:gga00340,path:gga00350,path:gga00360,path:gga00410,path:gga00980,path:gga00982	Glycolysis / Gluconeogenesis|Histidine metabolism|Tyrosine metabolism|Phenylalanine metabolism|beta-Alanine metabolism|Metabolism of xenobiotics by cytochrome P450|Drug metabolism - cytochrome P450
ALDOB	2.23607	0.590117	3.88201	6.57838	2.71773	0.0013498	0.0288783	Up	427308	Dbxref=CGNC:53044,GeneID:427308	aldolase B, fructose-bisphosphate	GO:0003824,GO:0004332,GO:0005515,GO:0005815,GO:0006000,GO:0006096,GO:0006116,GO:0008092,GO:0016829,GO:0030388,GO:0032781,GO:0034451,GO:0042802,GO:0051117,GO:0061609,GO:0070061,GO:0070062,GO:0070072	catalytic activity|fructose-bisphosphate aldolase activity|protein binding|microtubule organizing center|fructose metabolic process|glycolytic process|NADH oxidation|cytoskeletal protein binding|lyase activity|fructose 1,6-bisphosphate metabolic process|positive regulation of ATPase activity|centriolar satellite|identical protein binding|ATPase binding|fructose-1-phosphate aldolase activity|fruct…	path:gga01200,path:gga01230,path:gga00010,path:gga00030,path:gga00051	Carbon metabolism|Biosynthesis of amino acids|Glycolysis / Gluconeogenesis|Pentose phosphate pathway|Fructose and mannose metabolism
ALKBH4	4.73544	6.90384	2.56703	0.371826	-1.4273	0.000121656	0.00431838	Down	417510	Dbxref=CGNC:1299,GeneID:417510	-	GO:0003779,GO:0005515,GO:0006482,GO:0016706,GO:0030496,GO:0031032,GO:0036090,GO:0070938	actin binding|protein binding|protein demethylation|oxidoreductase activity, acting on paired donors, with incorporation or reduction of molecular oxygen, 2-oxoglutarate as one donor, and incorporation of one atom each of oxygen into both donors|midbody|actomyosin structure organization|cleavage furrow ingression|contractile ring
ALPK2	2.5027	4.26965	0.735737	0.172318	-2.53686	1.72102e-12	6.15068e-10	Down	426853	Dbxref=CGNC:2092,GeneID:426853	-	GO:0004674,GO:0005515,GO:0005524,GO:0005654,GO:0006468	protein serine/threonine kinase activity|protein binding|ATP binding|nucleoplasm|protein phosphorylation
ANGPT2	4.94267	7.41958	2.46577	0.332332	-1.5893	0.000288344	0.0085875	Down	395610	Dbxref=CGNC:49399,GeneID:395610	angiopoietin 2	GO:0001525,GO:0005515,GO:0005615,GO:0010812,GO:0016525,GO:0030971,GO:0043537,GO:0048014,GO:0048514,GO:0050928	angiogenesis|protein binding|extracellular space|negative regulation of cell-substrate adhesion|negative regulation of angiogenesis|receptor tyrosine kinase binding|negative regulation of blood vessel endothelial cell migration|Tie signaling pathway|blood vessel morphogenesis|negative regulation of positive chemotaxis
ANK1	13.452	19.1177	7.78624	0.407279	-1.29591	0.000116686	0.00418924	Down	396311	Dbxref=CGNC:2624,GeneID:396311	-	GO:0005515,GO:0005886,GO:0006888,GO:0007165,GO:0008093,GO:0014731,GO:0019899,GO:0030507,GO:0051117,GO:0072661	protein binding|plasma membrane|ER to Golgi vesicle-mediated transport|signal transduction|cytoskeletal adaptor activity|spectrin-associated cytoskeleton|enzyme binding|spectrin binding|ATPase binding|protein targeting to plasma membrane
ANKRD2	561.053	313.928	808.178	2.57441	1.36424	0.0022567	0.0423521	Up	423841	Dbxref=CGNC:5688,GeneID:423841	-	GO:0000122,GO:0000791,GO:0001817,GO:0003682,GO:0005515,GO:0005634,GO:0005737,GO:0005829,GO:0010832,GO:0016605,GO:0030016,GO:0030017,GO:0031432,GO:0031674,GO:0035914,GO:0043231,GO:0043422,GO:0043619,GO:0045662,GO:0061629,GO:1902253,GO:2000291	negative regulation of transcription from RNA polymerase II promoter|euchromatin|regulation of cytokine production|chromatin binding|protein binding|nucleus|cytoplasm|cytosol|negative regulation of myotube differentiation|PML body|myofibril|sarcomere|titin binding|I band|skeletal muscle cell differentiation|intracellular membrane-bounded organelle|protein kinase B binding|regulation of transcript…
ANKRD9	35.6705	57.6229	13.7182	0.238068	-2.07055	0.00214876	0.0408083	Down	423469	Dbxref=CGNC:51976,GeneID:423469	-
ANO8	90.2937	145.752	34.8352	0.239003	-2.0649	9.7202e-09	1.2228e-06	Down	429912	Dbxref=CGNC:8151,GeneID:429912	-	GO:0005229,GO:0005622,GO:0005886,GO:0006821,GO:0016020,GO:0016021,GO:1902476	intracellular calcium activated chloride channel activity|intracellular|plasma membrane|chloride transport|membrane|integral component of membrane|chloride transmembrane transport
APOBEC2	360.287	217.607	502.968	2.31136	1.20874	4.89512e-06	0.000297204	Up	419915	Dbxref=CGNC:2343,GeneID:419915	-	GO:0003824,GO:0008152,GO:0008270,GO:0016556,GO:0016787,GO:0016814,GO:0080111	catalytic activity|metabolic process|zinc ion binding|mRNA modification|hydrolase activity|hydrolase activity, acting on carbon-nitrogen (but not peptide) bonds, in cyclic amidines|DNA demethylation
AQP4	4.50958	8.28342	0.735737	0.0888205	-3.49296	1.8356e-23	9.62158e-20	Down	421088	Dbxref=CGNC:51401,GeneID:421088	aquaporin 4	GO:0005215,GO:0005737,GO:0005886,GO:0006810,GO:0009897,GO:0015250,GO:0016020,GO:0016021,GO:0050891,GO:0071346	transporter activity|cytoplasm|plasma membrane|transport|external side of plasma membrane|water channel activity|membrane|integral component of membrane|multicellular organismal water homeostasis|cellular response to interferon-gamma
AQP9	5.25603	2.82016	7.6919	2.72747	1.44756	7.14042e-06	0.000402448	Up	415402	Dbxref=CGNC:3133,GeneID:415402	aquaporin 9	GO:0005215,GO:0005345,GO:0005350,GO:0006810,GO:0006833,GO:0006863,GO:0010033,GO:0015250,GO:0015254,GO:0015791,GO:0015837,GO:0015855,GO:0016020,GO:0016021,GO:0043231,GO:0046689,GO:0071320,GO:0072531,GO:1904823	transporter activity|purine nucleobase transmembrane transporter activity|pyrimidine nucleobase transmembrane transporter activity|transport|water transport|purine nucleobase transport|response to organic substance|water channel activity|glycerol channel activity|polyol transport|amine transport|pyrimidine nucleobase transport|membrane|integral component of membrane|intracellular membrane-bounded…
ARFGEF3	0.547777	0	1.09555	Inf	Inf	1.28759e-10	2.66413e-08	Up	421681	Dbxref=CGNC:10361,GeneID:421681	-	GO:0005086,GO:0010923,GO:0032012,GO:0043547	ARF guanyl-nucleotide exchange factor activity|negative regulation of phosphatase activity|regulation of ARF protein signal transduction|positive regulation of GTPase activity
ARRDC2	16.1585	27.245	5.07192	0.18616	-2.42539	2.31342e-07	2.05528e-05	Down	771165	Dbxref=CGNC:2575,GeneID:771165	-	GO:0005886,GO:0007165,GO:0031410	plasma membrane|signal transduction|cytoplasmic vesicle
ASB14	10.8723	16.9244	4.82028	0.284813	-1.81191	0.00015527	0.00525222	Down	416003	Dbxref=CGNC:4125,GeneID:416003	-	GO:0005515,GO:0005622,GO:0016567,GO:0035556	protein binding|intracellular|protein ubiquitination|intracellular signal transduction
ASB15	20.3603	30.1801	10.5405	0.349253	-1.51766	4.31833e-06	0.000270316	Down	417752	Dbxref=CGNC:6690,GeneID:417752	-	GO:0005515,GO:0005622,GO:0016567,GO:0035556	protein binding|intracellular|protein ubiquitination|intracellular signal transduction
ASPA	0.459942	0.919884	0	0	#NAME?	5.17788e-06	0.000311962	Down	417609	Dbxref=CGNC:3459,GeneID:417609	-	GO:0005515,GO:0005737,GO:0005829,GO:0008152,GO:0016788,GO:0016811,GO:0046872,GO:0070062	protein binding|cytoplasm|cytosol|metabolic process|hydrolase activity, acting on ester bonds|hydrolase activity, acting on carbon-nitrogen (but not peptide) bonds, in linear amides|metal ion binding|extracellular exosome	path:gga00250,path:gga00340	Alanine, aspartate and glutamate metabolism|Histidine metabolism
ATG9A	21.5174	28.7534	14.2813	0.496682	-1.00961	0.00207029	0.0399942	Down	425722	Dbxref=CGNC:8851,GeneID:425722	autophagy related 9A
ATL2	13.3384	18.2722	8.40461	0.459967	-1.1204	0.000293676	0.00869691	Down	100859117	Dbxref=CGNC:66145,GeneID:100859117	-	GO:0003924,GO:0005515,GO:0005525,GO:0005783,GO:0007029,GO:0007030,GO:0008152,GO:0016020,GO:0016021,GO:0042802,GO:0051260	GTPase activity|protein binding|GTP binding|endoplasmic reticulum|endoplasmic reticulum organization|Golgi organization|metabolic process|membrane|integral component of membrane|identical protein binding|protein homooligomerization
ATP1A1	95.1599	55.5799	134.74	2.42426	1.27754	0.000359959	0.0101988	Up	396530	Dbxref=CGNC:49857,GeneID:396530	ATPase, Na+/K+ transporting%2C alpha 1 polypeptide	GO:0000166,GO:0002026,GO:0005391,GO:0005515,GO:0005524,GO:0005886,GO:0005890,GO:0006813,GO:0006814,GO:0006883,GO:0008152,GO:0008217,GO:0010107,GO:0010248,GO:0016020,GO:0016021,GO:0016311,GO:0016323,GO:0016324,GO:0016787,GO:0016791,GO:0030007,GO:0030315,GO:0031947,GO:0035725,GO:0036376,GO:0042383,GO:0042493,GO:0043209,GO:0043234,GO:0045822,GO:0045823,GO:0045989,GO:0046872,GO:0051087,GO:0070062,GO:…	nucleotide binding|regulation of the force of heart contraction|sodium:potassium-exchanging ATPase activity|protein binding|ATP binding|plasma membrane|sodium:potassium-exchanging ATPase complex|potassium ion transport|sodium ion transport|cellular sodium ion homeostasis|metabolic process|regulation of blood pressure|potassium ion import|establishment or maintenance of transmembrane electrochemic…	path:gga04260,path:gga04261	Cardiac muscle contraction|Adrenergic signaling in cardiomyocytes
ATP1A2	292.023	439.085	144.961	0.330143	-1.59884	7.42113e-08	7.67745e-06	Down	396468	Dbxref=CGNC:49819,GeneID:396468	ATPase, Na+/K+ transporting%2C alpha 2 polypeptide	GO:0000166,GO:0001504,GO:0002026,GO:0002087,GO:0005391,GO:0005515,GO:0005524,GO:0005737,GO:0005829,GO:0005886,GO:0005890,GO:0006813,GO:0006814,GO:0006883,GO:0006937,GO:0006940,GO:0006942,GO:0008144,GO:0008152,GO:0008217,GO:0008344,GO:0008542,GO:0010107,GO:0010248,GO:0016020,GO:0016021,GO:0016787,GO:0016887,GO:0019229,GO:0030007,GO:0030315,GO:0030955,GO:0031402,GO:0035725,GO:0036376,GO:0040011,GO:…	nucleotide binding|neurotransmitter uptake|regulation of the force of heart contraction|regulation of respiratory gaseous exchange by neurological system process|sodium:potassium-exchanging ATPase activity|protein binding|ATP binding|cytoplasm|cytosol|plasma membrane|sodium:potassium-exchanging ATPase complex|potassium ion transport|sodium ion transport|cellular sodium ion homeostasis|regulation …	path:gga04260,path:gga04261	Cardiac muscle contraction|Adrenergic signaling in cardiomyocytes
ATP1B1	87.4714	54.6912	120.252	2.19874	1.13668	1.73276e-05	0.000865004	Up	396529	Dbxref=CGNC:11333,GeneID:396529	ATPase, Na+/K+ transporting%2C beta 1 polypeptide	GO:0001671,GO:0002230,GO:0005391,GO:0005515,GO:0005524,GO:0005622,GO:0005886,GO:0005890,GO:0006810,GO:0006811,GO:0006813,GO:0006814,GO:0006874,GO:0006883,GO:0008022,GO:0008144,GO:0010107,GO:0010248,GO:0010468,GO:0010882,GO:0014704,GO:0016020,GO:0016021,GO:0016323,GO:0016324,GO:0016887,GO:0023026,GO:0030007,GO:0030955,GO:0031402,GO:0032781,GO:0036376,GO:0042383,GO:0043209,GO:0046034,GO:0050821,GO:…	ATPase activator activity|positive regulation of defense response to virus by host|sodium:potassium-exchanging ATPase activity|protein binding|ATP binding|intracellular|plasma membrane|sodium:potassium-exchanging ATPase complex|transport|ion transport|potassium ion transport|sodium ion transport|cellular calcium ion homeostasis|cellular sodium ion homeostasis|protein C-terminus binding|drug bindi…	path:gga04260,path:gga04261	Cardiac muscle contraction|Adrenergic signaling in cardiomyocytes
ATP1B4	93.6886	142.547	44.8302	0.314494	-1.6689	0.00079983	0.0189047	Down	422365	Dbxref=CGNC:6519,GeneID:422365	ATPase, Na+/K+ transporting%2C beta 4 polypeptide	GO:0005515,GO:0005634,GO:0005637,GO:0005890,GO:0006355,GO:0006810,GO:0006811,GO:0006813,GO:0006814,GO:0016020,GO:0016021	protein binding|nucleus|nuclear inner membrane|sodium:potassium-exchanging ATPase complex|regulation of transcription, DNA-templated|transport|ion transport|potassium ion transport|sodium ion transport|membrane|integral component of membrane	path:gga04260,path:gga04261	Cardiac muscle contraction|Adrenergic signaling in cardiomyocytes
ATP2A1	2210.7	3568.86	852.54	0.238883	-2.06563	5.01236e-13	2.02101e-10	Down	396528	Dbxref=CGNC:49856,GeneID:396528	ATPase, Ca++ transporting%2C cardiac muscle%2C fast twitch 1	GO:0000166,GO:0005388,GO:0005509,GO:0005515,GO:0005524,GO:0005739,GO:0005783,GO:0005789,GO:0006810,GO:0006811,GO:0006816,GO:0006942,GO:0008152,GO:0008637,GO:0016020,GO:0016021,GO:0016529,GO:0016787,GO:0031448,GO:0031673,GO:0031674,GO:0032470,GO:0032471,GO:0033017,GO:0034976,GO:0042803,GO:0045988,GO:0046872,GO:0051561,GO:0051659,GO:0070059,GO:0070509,GO:0070588,GO:0090076	nucleotide binding|calcium-transporting ATPase activity|calcium ion binding|protein binding|ATP binding|mitochondrion|endoplasmic reticulum|endoplasmic reticulum membrane|transport|ion transport|calcium ion transport|regulation of striated muscle contraction|metabolic process|apoptotic mitochondrial changes|membrane|integral component of membrane|sarcoplasmic reticulum|hydrolase activity|positive…	path:gga04020	Calcium signaling pathway
ATP2A2	308.6	166.169	451.031	2.71429	1.44058	9.68115e-08	9.49863e-06	Up	396446	Dbxref=CGNC:49809,GeneID:396446	ATPase, Ca++ transporting%2C cardiac muscle%2C slow twitch 2	GO:0000166,GO:0002026,GO:0005388,GO:0005509,GO:0005515,GO:0005524,GO:0005783,GO:0005789,GO:0006810,GO:0006811,GO:0006816,GO:0006874,GO:0006984,GO:0006996,GO:0008022,GO:0008152,GO:0010882,GO:0014704,GO:0014801,GO:0014883,GO:0016020,GO:0016021,GO:0016529,GO:0016787,GO:0019899,GO:0032469,GO:0032470,GO:0033017,GO:0033292,GO:0034599,GO:0044548,GO:0045822,GO:0046872,GO:0055119,GO:0070296,GO:0070588,GO:…	nucleotide binding|regulation of the force of heart contraction|calcium-transporting ATPase activity|calcium ion binding|protein binding|ATP binding|endoplasmic reticulum|endoplasmic reticulum membrane|transport|ion transport|calcium ion transport|cellular calcium ion homeostasis|ER-nucleus signaling pathway|organelle organization|protein C-terminus binding|metabolic process|regulation of cardiac…	path:gga04020	Calcium signaling pathway
ATP2B1	7.14516	9.99326	4.29706	0.429995	-1.21761	7.35445e-05	0.0028697	Down	374244	Dbxref=CGNC:49100,GeneID:374244	ATPase, Ca++ transporting%2C plasma membrane 1	GO:0000166,GO:0005388,GO:0005515,GO:0005524,GO:0005634,GO:0005886,GO:0006810,GO:0006811,GO:0006816,GO:0008152,GO:0016020,GO:0016021,GO:0016787,GO:0046872,GO:0070062,GO:0070588	nucleotide binding|calcium-transporting ATPase activity|protein binding|ATP binding|nucleus|plasma membrane|transport|ion transport|calcium ion transport|metabolic process|membrane|integral component of membrane|hydrolase activity|metal ion binding|extracellular exosome|calcium ion transmembrane transport	path:gga04020,path:gga04261	Calcium signaling pathway|Adrenergic signaling in cardiomyocytes
AUH	10.4975	6.76896	14.2261	2.10167	1.07153	0.00034082	0.00981574	Up	427269	Dbxref=CGNC:66523,GeneID:427269	AU RNA binding protein/enoyl-CoA hydratase	GO:0003730,GO:0003824,GO:0004300,GO:0004490,GO:0008152	mRNA 3'-UTR binding|catalytic activity|enoyl-CoA hydratase activity|methylglutaconyl-CoA hydratase activity|metabolic process	path:gga00280	Valine, leucine and isoleucine degradation
B3GNT5	0.710432	0.32531	1.09555	3.36772	1.75177	2.172e-07	1.9517e-05	Up	424960	Dbxref=CGNC:6649,GeneID:424960	UDP-GlcNAc:betaGal beta-1,3-N-acetylglucosaminyltransferase 5	GO:0005622,GO:0005794,GO:0006486,GO:0007417,GO:0008378,GO:0008457,GO:0016020,GO:0016021,GO:0016740,GO:0016757	intracellular|Golgi apparatus|protein glycosylation|central nervous system development|galactosyltransferase activity|beta-galactosyl-N-acetylglucosaminylgalactosylglucosyl-ceramide beta-1,3-acetylglucosaminyltransferase activity|membrane|integral component of membrane|transferase activity|transferase activity, transferring glycosyl groups	path:gga00601	Glycosphingolipid biosynthesis - lacto and neolacto series
BACH2	2.68835	3.94434	1.43235	0.363141	-1.4614	0.000530107	0.0138765	Down	421809	Dbxref=CGNC:11632,GeneID:421809	-	GO:0000122,GO:0000980,GO:0001206,GO:0003677,GO:0003700,GO:0005515,GO:0005634,GO:0006351,GO:0006355,GO:0043565	negative regulation of transcription from RNA polymerase II promoter|RNA polymerase II distal enhancer sequence-specific DNA binding|transcriptional repressor activity, RNA polymerase II distal enhancer sequence-specific binding|DNA binding|transcription factor activity, sequence-specific DNA binding|protein binding|nucleus|transcription, DNA-templated|regulation of transcription, DNA-templated|s…
BAG2	50.4004	29.1309	71.6698	2.46027	1.29882	4.50251e-06	0.000278748	Up	421880	Dbxref=CGNC:66415,GeneID:421880	-	GO:0005515,GO:0019538,GO:0042802,GO:0051087	protein binding|protein metabolic process|identical protein binding|chaperone binding	path:gga04141	Protein processing in endoplasmic reticulum
BAG3	276.436	143.595	409.277	2.85021	1.51107	2.812e-08	3.1812e-06	Up	423931	Dbxref=CGNC:7171,GeneID:423931	-	GO:0000774,GO:0005515,GO:0005737,GO:0005829,GO:0005886,GO:0008625,GO:0010664,GO:0030018,GO:0032403,GO:0050790,GO:0050821,GO:0051087,GO:0071260,GO:0097192	adenyl-nucleotide exchange factor activity|protein binding|cytoplasm|cytosol|plasma membrane|extrinsic apoptotic signaling pathway via death domain receptors|negative regulation of striated muscle cell apoptotic process|Z disc|protein complex binding|regulation of catalytic activity|protein stabilization|chaperone binding|cellular response to mechanical stimulus|extrinsic apoptotic signaling path…
BARX2	61.679	27.6258	95.7322	3.46531	1.79299	4.31173e-05	0.00181288	Up	395714	Dbxref=CGNC:813,GeneID:395714	BARX homeobox 2	GO:0000122,GO:0000977,GO:0001228,GO:0001502,GO:0003677,GO:0003682,GO:0003700,GO:0005515,GO:0005634,GO:0005667,GO:0006355,GO:0006366,GO:0014902,GO:0043565,GO:0045944	negative regulation of transcription from RNA polymerase II promoter|RNA polymerase II regulatory region sequence-specific DNA binding|transcriptional activator activity, RNA polymerase II transcription regulatory region sequence-specific binding|cartilage condensation|DNA binding|chromatin binding|transcription factor activity, sequence-specific DNA binding|protein binding|nucleus|transcription …
BCAT1	2.73585	3.67954	1.79217	0.487064	-1.03782	0.000156392	0.00526609	Down	418193	Dbxref=CGNC:9949,GeneID:418193	-	GO:0003824,GO:0004084,GO:0008152,GO:0008483,GO:0008652,GO:0009081,GO:0009082,GO:0016740,GO:0052654,GO:0052655,GO:0052656	catalytic activity|branched-chain-amino-acid transaminase activity|metabolic process|transaminase activity|cellular amino acid biosynthetic process|branched-chain amino acid metabolic process|branched-chain amino acid biosynthetic process|transferase activity|L-leucine transaminase activity|L-valine transaminase activity|L-isoleucine transaminase activity	path:gga01210,path:gga01230,path:gga00270,path:gga00280,path:gga00290,path:gga00770	2-Oxocarboxylic acid metabolism|Biosynthesis of amino acids|Cysteine and methionine metabolism|Valine, leucine and isoleucine degradation|Valine, leucine and isoleucine biosynthesis|Pantothenate and CoA biosynthesis
BCHE	2.44007	0.919884	3.96026	4.30517	2.10607	8.24729e-12	2.27524e-09	Up	395358	Dbxref=CGNC:49281,GeneID:395358	butyrylcholinesterase	GO:0003990,GO:0004104,GO:0005641,GO:0005783,GO:0008152,GO:0016787,GO:0042802,GO:0072562	acetylcholinesterase activity|cholinesterase activity|nuclear envelope lumen|endoplasmic reticulum|metabolic process|hydrolase activity|identical protein binding|blood microparticle
BCMO1	2.91152	1.83977	3.98328	2.1651	1.11443	4.62461e-05	0.00190372	Up	395346	Dbxref=CGNC:4027,GeneID:395346	beta-carotene 15,15'-monooxygenase 1			path:gga00830	Retinol metabolism
BF1	61.4901	83.9316	39.0486	0.465243	-1.10394	0.00053126	0.0138772	Down	693260	Dbxref=CGNC:54365,GeneID:693260	MHC BF1 class I			path:gga04514,path:gga04144,path:gga04145,path:gga05168	Cell adhesion molecules (CAMs)|Endocytosis|Phagosome|Herpes simplex infection
BG2	0.132403	0.264807	0	0	#NAME?	2.90384e-09	4.22805e-07	Down	396417	Dbxref=CGNC:49792,GeneID:396417	-
BLVRA	11.16	4.33016	17.9899	4.15457	2.0547	6.08253e-12	1.80467e-09	Up	420776	Dbxref=CGNC:9381,GeneID:420776	-	GO:0004074,GO:0005515,GO:0005737,GO:0008270,GO:0016491,GO:0042167,GO:0055114,GO:0070062	biliverdin reductase activity|protein binding|cytoplasm|zinc ion binding|oxidoreductase activity|heme catabolic process|oxidation-reduction process|extracellular exosome	path:gga00860	Porphyrin and chlorophyll metabolism
BMF	2.6581	3.88384	1.43235	0.368798	-1.4391	0.000462393	0.0124081	Down	769140	Dbxref=CGNC:10799,GeneID:769140	Bcl2 modifying factor	GO:0005515,GO:0006915,GO:0043276	protein binding|apoptotic process|anoikis
BPGM	12.4474	19.4009	5.49387	0.283177	-1.82023	7.15679e-09	9.30088e-07	Down	418172	Dbxref=CGNC:50693,GeneID:418172	2,3-bisphosphoglycerate mutase	GO:0003824,GO:0004619,GO:0006096,GO:0008152,GO:0016853,GO:0016868,GO:0070062	catalytic activity|phosphoglycerate mutase activity|glycolytic process|metabolic process|isomerase activity|intramolecular transferase activity, phosphotransferases|extracellular exosome	path:gga00010,path:gga00260	Glycolysis / Gluconeogenesis|Glycine, serine and threonine metabolism
BPIFB2	8.09275	0	16.1855	Inf	Inf	3.53684e-05	0.00154491	Up	395882	Dbxref=CGNC:49528,GeneID:395882	BPI fold containing family B, member 2	GO:0005615,GO:0008289,GO:0070062	extracellular space|lipid binding|extracellular exosome
BTBD1	118.767	68.5099	169.024	2.46715	1.30284	1.54991e-06	0.000110783	Up	415461	Dbxref=CGNC:4511,GeneID:415461	BTB (POZ) domain containing 1	GO:0000932,GO:0005515,GO:0043234	cytoplasmic mRNA processing body|protein binding|protein complex
BTF3	133.573	81.591	185.555	2.27421	1.18537	0.000198042	0.00640909	Up	426154	Dbxref=CGNC:10153,GeneID:426154	-	GO:0005515,GO:0044822	protein binding|poly(A) RNA binding
BTG2	185.727	59.7741	311.679	5.21428	2.38247	6.45157e-07	5.22943e-05	Up	419932	Dbxref=CGNC:2580,GeneID:419932	-	GO:0005515,GO:0006479,GO:0006974,GO:0008285,GO:0008306,GO:0009952,GO:0017148,GO:0021542,GO:0021954,GO:0031175,GO:0035914,GO:0060213,GO:0070062,GO:2000178	protein binding|protein methylation|cellular response to DNA damage stimulus|negative regulation of cell proliferation|associative learning|anterior/posterior pattern specification|negative regulation of translation|dentate gyrus development|central nervous system neuron development|neuron projection development|skeletal muscle cell differentiation|positive regulation of nuclear-transcribed mRNA …	path:gga03018	RNA degradation
C10ORF65	27.3529	11.9263	42.7796	3.587	1.84278	2.29151e-07	2.04739e-05	Up	770036	Dbxref=CGNC:4604,GeneID:770036	-			path:gga00630,path:gga00330	Glyoxylate and dicarboxylate metabolism|Arginine and proline metabolism
C11ORF49	0.547777	0	1.09555	Inf	Inf	2.30936e-05	0.00109287	Up	423188	Dbxref=CGNC:6253,GeneID:423188	-
C11ORF52	14.6004	5.64477	23.5559	4.17306	2.0611	6.80866e-12	1.91189e-09	Up	770939	Dbxref=CGNC:14467,GeneID:770939	-
C12H3ORF18	3.65525	2.16954	5.14097	2.36962	1.24465	0.000106859	0.00388973	Up	415914	Dbxref=CGNC:1601,GeneID:415914	-
C12H9ORF89	22.6014	32.8287	12.3741	0.376928	-1.40764	9.79147e-05	0.00363139	Down	415987	Dbxref=CGNC:3887,GeneID:415987	-
C14ORF180	8.2982	2.55981	14.0366	5.48346	2.45509	2.50835e-05	0.00116354	Up	423490	Dbxref=CGNC:51981,GeneID:423490	-
C14ORF80	1.81519	0	3.63037	Inf	Inf	0.00218875	0.0414676	Up	424373	Dbxref=CGNC:14436,GeneID:424373	-
C1ORF95	4.42676	6.70845	2.14507	0.319756	-1.64496	9.63631e-05	0.00359078	Down	421315	Dbxref=CGNC:7005,GeneID:421315	chromosome 3 open reading frame, human C1orf95
C1QTNF3	9.1413	5.12904	13.1536	2.56453	1.35869	2.29452e-06	0.00015756	Up	427430	Dbxref=CGNC:66529,GeneID:427430	-
C27H17ORF105	1.60874	0.329767	2.88772	8.75686	3.13041	2.68925e-12	9.19313e-10	Up	771706	Dbxref=CGNC:56989,GeneID:771706	-
C2H6ORF62	64.4786	34.2777	94.6795	2.76213	1.46578	1.35452e-07	1.27544e-05	Up	421005	Dbxref=CGNC:10215,GeneID:421005	-
C4H20ORF194	9.43566	6.17884	12.6925	2.05419	1.03857	0.000219381	0.00694119	Up	422945	Dbxref=CGNC:11969,GeneID:422945	-
C5H14ORF159	3.01087	0.919884	5.10185	5.54619	2.4715	6.59697e-08	6.96224e-06	Up	423409	Dbxref=CGNC:8132,GeneID:423409	-
C5H15ORF52	2.42364	1.18469	3.66258	3.09159	1.62835	0.000990883	0.0223233	Up	423013	Dbxref=CGNC:3539,GeneID:423013	-
C7H21ORF58	1.45537	0	2.91074	Inf	Inf	3.0334e-12	9.93753e-10	Up	424040	Dbxref=CGNC:5647,GeneID:424040	-
CA3	2000.96	609.071	3392.85	5.57053	2.47781	9.08716e-06	0.000497894	Up		Dbxref=GeneID:420208	carbonic anhydrase III, muscle specific	GO:0004089,GO:0005737,GO:0005829,GO:0006730,GO:0008270,GO:0016151,GO:0046872	carbonate dehydratase activity|cytoplasm|cytosol|one-carbon metabolic process|zinc ion binding|nickel cation binding|metal ion binding	path:gga00910	Nitrogen metabolism
CA4	6.60418	3.80946	9.3989	2.46726	1.30291	1.1977e-05	0.000638434	Up	417647	Dbxref=CGNC:3991,GeneID:417647	-	GO:0004089,GO:0005515,GO:0005791,GO:0005793,GO:0005794,GO:0005802,GO:0005886,GO:0006730,GO:0008270,GO:0009986,GO:0015701,GO:0016020,GO:0016324,GO:0030658,GO:0030667,GO:0031225,GO:0031362,GO:0031526,GO:0046658,GO:0046872,GO:0048471,GO:0070062	carbonate dehydratase activity|protein binding|rough endoplasmic reticulum|endoplasmic reticulum-Golgi intermediate compartment|Golgi apparatus|trans-Golgi network|plasma membrane|one-carbon metabolic process|zinc ion binding|cell surface|bicarbonate transport|membrane|apical plasma membrane|transport vesicle membrane|secretory granule membrane|anchored component of membrane|anchored component of…	path:gga00910	Nitrogen metabolism
CACNG1	344.492	507.916	181.069	0.356493	-1.48805	0.000138769	0.00478539	Down	417428	Dbxref=CGNC:2856,GeneID:417428	calcium channel, voltage-dependent%2C gamma subunit 1	GO:0005244,GO:0005245,GO:0005262,GO:0005515,GO:0005622,GO:0005891,GO:0006810,GO:0006811,GO:0006816,GO:0016020,GO:0016021,GO:0034765,GO:0070296,GO:0070588	voltage-gated ion channel activity|voltage-gated calcium channel activity|calcium channel activity|protein binding|intracellular|voltage-gated calcium channel complex|transport|ion transport|calcium ion transport|membrane|integral component of membrane|regulation of ion transmembrane transport|sarcoplasmic reticulum calcium ion transport|calcium ion transmembrane transport	path:gga04010,path:gga04260,path:gga04261	MAPK signaling pathway|Cardiac muscle contraction|Adrenergic signaling in cardiomyocytes
CAMKK2	14.1314	5.36659	22.8962	4.26643	2.09303	1.56141e-09	2.48011e-07	Up	396405	Dbxref=CGNC:2946,GeneID:396405	-	GO:0000166,GO:0004672,GO:0004674,GO:0004713,GO:0005509,GO:0005515,GO:0005524,GO:0005737,GO:0006468,GO:0016301,GO:0016310,GO:0016740,GO:0046777	nucleotide binding|protein kinase activity|protein serine/threonine kinase activity|protein tyrosine kinase activity|calcium ion binding|protein binding|ATP binding|cytoplasm|protein phosphorylation|kinase activity|phosphorylation|transferase activity|protein autophosphorylation	path:gga04920	Adipocytokine signaling pathway
CARNS1	13.4245	22.1139	4.73512	0.214124	-2.22348	9.63353e-09	1.22167e-06	Down	100359387	Dbxref=CGNC:61457,GeneID:100359387	carnosine synthase 1	GO:0005524,GO:0016887,GO:0035499,GO:0046872,GO:0047730	ATP binding|ATPase activity|carnosine biosynthetic process|metal ion binding|carnosine synthase activity	path:gga00330,path:gga00340,path:gga00410	Arginine and proline metabolism|Histidine metabolism|beta-Alanine metabolism
CBS	2.77196	4.80818	0.735737	0.153018	-2.70823	4.5663e-06	0.000280489	Down	418545	Dbxref=CGNC:12106,GeneID:418545	-			path:gga01230,path:gga00260,path:gga00270	Biosynthesis of amino acids|Glycine, serine and threonine metabolism|Cysteine and methionine metabolism
CCDC135	2.35376	0.32531	4.38222	13.4709	3.75177	3.93853e-15	2.94921e-12	Up	427527	Dbxref=CGNC:721,GeneID:427527	-
CCDC3	2.49321	3.55407	1.43235	0.403017	-1.31109	0.0016104	0.032953	Down	769832	Dbxref=CGNC:13134,GeneID:769832	-	GO:0005783	endoplasmic reticulum
CCDC47	14.6575	20.1908	9.12425	0.451901	-1.14592	0.000401579	0.0110533	Down	419958	Dbxref=CGNC:352,GeneID:419958	-	GO:0001649,GO:0005509,GO:0005515,GO:0005783,GO:0005791,GO:0006983,GO:0007029,GO:0009791,GO:0016020,GO:0030433,GO:0044822,GO:0055074	osteoblast differentiation|calcium ion binding|protein binding|endoplasmic reticulum|rough endoplasmic reticulum|ER overload response|endoplasmic reticulum organization|post-embryonic development|membrane|ER-associated ubiquitin-dependent protein catabolic process|poly(A) RNA binding|calcium ion homeostasis
CCDC57	0.295059	0.590117	0	0	#NAME?	0.000132692	0.004596	Down	417379	Dbxref=CGNC:66277,GeneID:417379	-	GO:0005515	protein binding
CCSAP	18.3885	4.06535	32.7116	8.04645	3.00835	0.000143302	0.00493091	Up	421533	Dbxref=CGNC:8418,GeneID:421533	-	GO:0005813,GO:0005814,GO:0005819,GO:0005856,GO:0005929,GO:0005930,GO:0030424,GO:0035869,GO:0036064	centrosome|centriole|spindle|cytoskeleton|cilium|axoneme|axon|ciliary transition zone|ciliary basal body
CD164L2	5.44527	8.66031	2.23023	0.257523	-1.95723	0.00018476	0.00604023	Down	101748332	Dbxref=CGNC:67819,GeneID:101748332	-
CD38	2.06001	3.02446	1.09555	0.362231	-1.46502	0.000580435	0.0148654	Down	422827	Dbxref=CGNC:10783,GeneID:422827	CD38 molecule	GO:0003953,GO:0008152,GO:0009986,GO:0016020,GO:0016798,GO:0016849,GO:0030890,GO:0042493,GO:0043066,GO:0045892,GO:0045893,GO:0050853,GO:0070062	NAD+ nucleosidase activity|metabolic process|cell surface|membrane|hydrolase activity, acting on glycosyl bonds|phosphorus-oxygen lyase activity|positive regulation of B cell proliferation|response to drug|negative regulation of apoptotic process|negative regulation of transcription, DNA-templated|positive regulation of transcription, DNA-templated|B cell receptor signaling pathway|extracellular …	path:gga00760,path:gga04020	Nicotinate and nicotinamide metabolism|Calcium signaling pathway
CD82	10.8183	6.43919	15.1974	2.36014	1.23887	2.8601e-05	0.00128868	Up	423172	Dbxref=CGNC:6087,GeneID:423172	CD82 molecule	GO:0005515,GO:0016020,GO:0016021,GO:0070062	protein binding|membrane|integral component of membrane|extracellular exosome	path:gga04115	p53 signaling pathway
CDC42EP4	8.02393	4.47396	11.5739	2.58695	1.37125	1.51535e-06	0.000109307	Up	771509	Dbxref=CGNC:16295,GeneID:771509	-	GO:0005515,GO:0005737,GO:0005886,GO:0007266,GO:0008360,GO:0015629,GO:0015630,GO:0031274,GO:0044822	protein binding|cytoplasm|plasma membrane|Rho protein signal transduction|regulation of cell shape|actin cytoskeleton|microtubule cytoskeleton|positive regulation of pseudopodium assembly|poly(A) RNA binding
CDH4	2.22489	3.35423	1.09555	0.326619	-1.61432	3.53883e-11	9.12139e-09	Down	419222	Dbxref=CGNC:50945,GeneID:419222	cadherin 4, type 1%2C R-cadherin (retinal)	GO:0005509,GO:0005886,GO:0005887,GO:0007155,GO:0007156,GO:0007157,GO:0007411,GO:0016020,GO:0016021,GO:0045773	calcium ion binding|plasma membrane|integral component of plasma membrane|cell adhesion|homophilic cell adhesion via plasma membrane adhesion molecules|heterophilic cell-cell adhesion via plasma membrane cell adhesion molecules|axon guidance|membrane|integral component of membrane|positive regulation of axon extension	path:gga04514	Cell adhesion molecules (CAMs)
CDKN1A	9.69054	2.7552	16.6259	6.03437	2.5932	0.000473407	0.0126389	Up	378914	Dbxref=CGNC:49142,GeneID:378914	cyclin-dependent kinase inhibitor 1A (p21, Cip1)	GO:0000079,GO:0000082,GO:0000086,GO:0000307,GO:0004861,GO:0005515,GO:0005634,GO:0005737,GO:0005829,GO:0006974,GO:0006977,GO:0007050,GO:0007265,GO:0007346,GO:0008285,GO:0009411,GO:0010629,GO:0019912,GO:0030308,GO:0030332,GO:0030890,GO:0031625,GO:0031668,GO:0033158,GO:0034198,GO:0042326,GO:0042771,GO:0043068,GO:0045736,GO:0048146,GO:0051726,GO:0070557,GO:0071479,GO:0071493,GO:0071850,GO:0071901,GO:…	regulation of cyclin-dependent protein serine/threonine kinase activity|G1/S transition of mitotic cell cycle|G2/M transition of mitotic cell cycle|cyclin-dependent protein kinase holoenzyme complex|cyclin-dependent protein serine/threonine kinase inhibitor activity|protein binding|nucleus|cytoplasm|cytosol|cellular response to DNA damage stimulus|DNA damage response, signal transduction by p53 c…	path:gga04012,path:gga04630,path:gga04068,path:gga04110,path:gga04115	ErbB signaling pathway|Jak-STAT signaling pathway|FoxO signaling pathway|Cell cycle|p53 signaling pathway
CDO1	7.87889	11.3595	4.39832	0.387194	-1.36887	1.95543e-05	0.000962092	Down	427391	Dbxref=CGNC:1684,GeneID:427391	-	GO:0005506,GO:0005829,GO:0017172,GO:0046439,GO:0055114	iron ion binding|cytosol|cysteine dioxygenase activity|L-cysteine metabolic process|oxidation-reduction process	path:gga00270,path:gga00430	Cysteine and methionine metabolism|Taurine and hypotaurine metabolism
CDS2	8.09556	5.18954	11.0016	2.11995	1.08403	0.000684716	0.0168452	Up	419517	Dbxref=CGNC:89,GeneID:419517	-	GO:0004605,GO:0005783,GO:0016020,GO:0016021,GO:0016024,GO:0016740,GO:0016772,GO:0016779	phosphatidate cytidylyltransferase activity|endoplasmic reticulum|membrane|integral component of membrane|CDP-diacylglycerol biosynthetic process|transferase activity|transferase activity, transferring phosphorus-containing groups|nucleotidyltransferase activity	path:gga00564,path:gga04070	Glycerophospholipid metabolism|Phosphatidylinositol signaling system
CEBPD	102.646	196.348	8.94394	0.0455514	-4.45636	2.26557e-13	1.01789e-10	Down		Dbxref=GeneID:107052707	-	GO:0003700,GO:0005515,GO:0006351,GO:0006355,GO:0043565	transcription factor activity, sequence-specific DNA binding|protein binding|transcription, DNA-templated|regulation of transcription, DNA-templated|sequence-specific DNA binding
CECR2	2.79989	0.919884	4.67989	5.08748	2.34695	1.21733e-09	2.01133e-07	Up	418161	Dbxref=CGNC:9859,GeneID:418161	cat eye syndrome chromosome region, candidate 2	GO:0001842,GO:0001843,GO:0005515,GO:0005719,GO:0007338,GO:0021915,GO:0031010,GO:0043044,GO:0060122,GO:0090102,GO:0090537	neural fold formation|neural tube closure|protein binding|nuclear euchromatin|single fertilization|neural tube development|ISWI-type complex|ATP-dependent chromatin remodeling|inner ear receptor stereocilium organization|cochlea development|CERF complex
CEP170B	2.61646	1.24965	3.98328	3.18751	1.67243	1.44717e-07	1.34655e-05	Up	423494	Dbxref=CGNC:8843,GeneID:423494	-	GO:0005515	protein binding
CEP350	4.93483	6.58299	3.28666	0.499266	-1.00212	0.000579648	0.0148654	Down	424417	Dbxref=CGNC:2903,GeneID:424417	-	GO:0005515,GO:0005654,GO:0005737,GO:0005813,GO:0008017,GO:0016020,GO:0034453	protein binding|nucleoplasm|cytoplasm|centrosome|microtubule binding|membrane|microtubule anchoring
CERCAM	11.3089	4.27411	18.3436	4.2918	2.10158	1.10165e-09	1.88298e-07	Up	427768	Dbxref=CGNC:3705,GeneID:427768	-	GO:0007155	cell adhesion
CFAP36	1.73247	2.36938	1.09555	0.462379	-1.11285	0.00165622	0.0335547	Down	421209	Dbxref=CGNC:6105,GeneID:421209	cilia and flagella associated protein 36	GO:0005515	protein binding
CH17-360D5.1	0.348307	0	0.696615	Inf	Inf	0.000379704	0.0105866	Up	428955	Dbxref=CGNC:4425,GeneID:428955	neuropeptide Y receptor Y4			path:gga04080	Neuroactive ligand-receptor interaction
CHAC1	47.3172	83.2117	11.4227	0.137273	-2.86488	7.61126e-05	0.00296255	Down	423209	Dbxref=CGNC:6465,GeneID:423209	ChaC glutathione-specific gamma-glutamylcyclotransferase 1	GO:0005112,GO:0005515,GO:0005802,GO:0005829,GO:0010955,GO:0022008,GO:0045746,GO:0070059	Notch binding|protein binding|trans-Golgi network|cytosol|negative regulation of protein processing|neurogenesis|negative regulation of Notch signaling pathway|intrinsic apoptotic signaling pathway in response to endoplasmic reticulum stress
CHDSD	0.379378	0	0.758756	Inf	Inf	0.00233902	0.0436832	Up	100499421	Dbxref=CGNC:61486,GeneID:100499421	-
CHORDC1	22.7159	7.41958	38.0122	5.12323	2.35705	8.29498e-08	8.41539e-06	Up	419009	Dbxref=CGNC:66331,GeneID:419009	cysteine and histidine-rich domain (CHORD) containing 1	GO:0005515,GO:0051879	protein binding|Hsp90 protein binding
CHRNA1	7.77584	4.72043	10.8313	2.29455	1.19821	2.23974e-05	0.00106954	Up	395608	Dbxref=CGNC:7068,GeneID:395608	cholinergic receptor, nicotinic%2C alpha 1 (muscle)	GO:0003009,GO:0004889,GO:0005216,GO:0005230,GO:0005515,GO:0005886,GO:0005892,GO:0006810,GO:0006811,GO:0006812,GO:0007274,GO:0007528,GO:0009986,GO:0015464,GO:0016020,GO:0016021,GO:0019228,GO:0030054,GO:0031594,GO:0034220,GO:0042166,GO:0042391,GO:0045202,GO:0045211,GO:0046716,GO:0048630,GO:0050881,GO:0050905,GO:0070050,GO:0098655	skeletal muscle contraction|acetylcholine-activated cation-selective channel activity|ion channel activity|extracellular ligand-gated ion channel activity|protein binding|plasma membrane|acetylcholine-gated channel complex|transport|ion transport|cation transport|neuromuscular synaptic transmission|neuromuscular junction development|cell surface|acetylcholine receptor activity|membrane|integral c…	path:gga04080	Neuroactive ligand-receptor interaction
CIART	2.0579	3.41919	0.696615	0.203737	-2.29522	8.04118e-05	0.00309921	Down		Dbxref=GeneID:107055142	-	GO:0001046,GO:0005515,GO:0005634,GO:0032922,GO:0045475,GO:0045892,GO:0070888	core promoter sequence-specific DNA binding|protein binding|nucleus|circadian regulation of gene expression|locomotor rhythm|negative regulation of transcription, DNA-templated|E-box binding
CIDEC	4.28095	0	8.5619	Inf	Inf	6.21197e-09	8.20867e-07	Up	100859733	Dbxref=CGNC:63416,GeneID:100859733	cell death-inducing DFFA-like effector c	GO:0005622,GO:0006915	intracellular|apoptotic process
CILP	13.4483	6.32264	20.5739	3.254	1.70221	1.31703e-08	1.61799e-06	Up	415533	Dbxref=CGNC:5560,GeneID:415533	-
CISD3	30.0162	15.8151	44.2173	2.79589	1.48331	3.23739e-05	0.00144215	Up	100857847	Dbxref=CGNC:65212,GeneID:100857847	-	GO:0005739,GO:0043231,GO:0051537	mitochondrion|intracellular membrane-bounded organelle|2 iron, 2 sulfur cluster binding
CISH	80.465	115.103	45.8268	0.398137	-1.32866	6.18633e-06	0.000360296	Down	395335	Dbxref=CGNC:1613,GeneID:395335	cytokine inducible SH2-containing protein	GO:0005515,GO:0005622,GO:0005886,GO:0007205,GO:0016567,GO:0035556	protein binding|intracellular|plasma membrane|protein kinase C-activating G-protein coupled receptor signaling pathway|protein ubiquitination|intracellular signal transduction	path:gga04630	Jak-STAT signaling pathway
CLCN1	2.79998	4.86423	0.735737	0.151255	-2.72495	6.21809e-15	4.44452e-12	Down	427949	Dbxref=CGNC:10895,GeneID:427949	-	GO:0005216,GO:0005247,GO:0005515,GO:0006810,GO:0006811,GO:0006821,GO:0016020,GO:0016021,GO:0019227,GO:0034220,GO:0042383,GO:0055085,GO:1903959	ion channel activity|voltage-gated chloride channel activity|protein binding|transport|ion transport|chloride transport|membrane|integral component of membrane|neuronal action potential propagation|ion transmembrane transport|sarcolemma|transmembrane transport|regulation of anion transmembrane transport
CLDN5	32.9062	19.0166	46.7958	2.46079	1.29912	1.20926e-05	0.00064242	Up	374028	Dbxref=CGNC:49011,GeneID:374028	claudin 5	GO:0005198,GO:0005515,GO:0005886,GO:0005923,GO:0016020,GO:0016021,GO:0030054	structural molecule activity|protein binding|plasma membrane|bicellular tight junction|membrane|integral component of membrane|cell junction	path:gga04514,path:gga04530	Cell adhesion molecules (CAMs)|Tight junction
CLIC4	11.2755	4.59942	17.9516	3.90302	1.96459	0.000172218	0.00570133	Up	419595	Dbxref=CGNC:861,GeneID:419595	-	GO:0001525,GO:0001886,GO:0005244,GO:0005254,GO:0005515,GO:0005622,GO:0005737,GO:0005739,GO:0005813,GO:0005829,GO:0005886,GO:0005902,GO:0005911,GO:0006810,GO:0006811,GO:0006821,GO:0006915,GO:0007035,GO:0009566,GO:0009986,GO:0015630,GO:0016020,GO:0016363,GO:0030216,GO:0030336,GO:0030496,GO:0034707,GO:0034765,GO:0035264,GO:0045177,GO:0048471,GO:0048754,GO:0061299,GO:0070062,GO:0071277,GO:1902476	angiogenesis|endothelial cell morphogenesis|voltage-gated ion channel activity|chloride channel activity|protein binding|intracellular|cytoplasm|mitochondrion|centrosome|cytosol|plasma membrane|microvillus|cell-cell junction|transport|ion transport|chloride transport|apoptotic process|vacuolar acidification|fertilization|cell surface|microtubule cytoskeleton|membrane|nuclear matrix|keratinocyte d…
CLMN	19.0685	9.30202	28.835	3.09987	1.63221	1.80835e-06	0.000126796	Up	100858625	Dbxref=CGNC:64468,GeneID:100858625	-	GO:0003779,GO:0005515,GO:0005737,GO:0008285,GO:0031175	actin binding|protein binding|cytoplasm|negative regulation of cell proliferation|neuron projection development
CLU	118.682	67.9281	169.437	2.49435	1.31867	0.00159087	0.032744	Up	395722	Dbxref=CGNC:12427,GeneID:395722	clusterin	GO:0000902,GO:0001774,GO:0005515,GO:0005576,GO:0005615,GO:0005622,GO:0005737,GO:0005739,GO:0008219,GO:0009615,GO:0009986,GO:0017038,GO:0031012,GO:0031625,GO:0032286,GO:0032436,GO:0032463,GO:0032760,GO:0034366,GO:0043065,GO:0043234,GO:0045429,GO:0048471,GO:0050821,GO:0051092,GO:0051131,GO:0051787,GO:0051788,GO:0061077,GO:0061518,GO:0070062,GO:0072562,GO:0097193,GO:0097418,GO:0097440,GO:1900221,GO:…	cell morphogenesis|microglial cell activation|protein binding|extracellular region|extracellular space|intracellular|cytoplasm|mitochondrion|cell death|response to virus|cell surface|protein import|extracellular matrix|ubiquitin protein ligase binding|central nervous system myelin maintenance|positive regulation of proteasomal ubiquitin-dependent protein catabolic process|negative regulation of p…
CNN1	246.603	74.2948	418.911	5.63849	2.49531	6.60088e-05	0.00262782	Up	396522	Dbxref=CGNC:49851,GeneID:396522	calponin 1, basic%2C smooth muscle	GO:0003779,GO:0005515,GO:0005516,GO:0005856,GO:0005925,GO:0031032	actin binding|protein binding|calmodulin binding|cytoskeleton|focal adhesion|actomyosin structure organization
CNTFR	1.42016	2.10458	0.735737	0.349589	-1.51627	0.000549185	0.0142272	Down	395885	Dbxref=CGNC:20242,GeneID:395885	ciliary neurotrophic factor receptor	GO:0001967,GO:0003360,GO:0004896,GO:0004897,GO:0005102,GO:0005515,GO:0007548,GO:0008284,GO:0016020,GO:0016324,GO:0019955,GO:0043524,GO:0060538,GO:0070110,GO:0070120,GO:0097059	suckling behavior|brainstem development|cytokine receptor activity|ciliary neurotrophic factor receptor activity|receptor binding|protein binding|sex differentiation|positive regulation of cell proliferation|membrane|apical plasma membrane|cytokine binding|negative regulation of neuron apoptotic process|skeletal muscle organ development|ciliary neurotrophic factor receptor complex|ciliary neurotr…	path:gga04630,path:gga04060	Jak-STAT signaling pathway|Cytokine-cytokine receptor interaction
COL13A1	4.24831	1.90027	6.59634	3.47126	1.79546	1.6019e-09	2.51899e-07	Up	769037	Dbxref=CGNC:3152,GeneID:769037	-	GO:0001763,GO:0001958,GO:0005515,GO:0005911,GO:0007160,GO:0008201,GO:0016337	morphogenesis of a branching structure|endochondral ossification|protein binding|cell-cell junction|cell-matrix adhesion|heparin binding|single organismal cell-cell adhesion
COL25A1	1.22362	0.655077	1.79217	2.73581	1.45197	1.53075e-07	1.41594e-05	Up	429900	Dbxref=CGNC:7993,GeneID:429900	-	GO:0001540,GO:0005576,GO:0005615,GO:0005887,GO:0008201,GO:0060385	beta-amyloid binding|extracellular region|extracellular space|integral component of plasma membrane|heparin binding|axonogenesis involved in innervation
COL4A5	2.02753	2.9595	1.09555	0.370182	-1.43369	0.00159032	0.032744	Down	422348	Dbxref=CGNC:6170,GeneID:422348	-	GO:0005201,GO:0005581,GO:0005587,GO:0005604,GO:0005605,GO:0007528,GO:0031594	extracellular matrix structural constituent|collagen trimer|collagen type IV trimer|basement membrane|basal lamina|neuromuscular junction development|neuromuscular junction	path:gga04512,path:gga04510,path:gga04933	ECM-receptor interaction|Focal adhesion|AGE-RAGE signaling pathway in diabetic complications
COQ10B	52.2825	81.7626	22.8025	0.278887	-1.84225	3.61456e-07	3.12787e-05	Down	424057	Dbxref=CGNC:52121,GeneID:424057	-
CORO6	728.297	176.968	1279.63	7.23085	2.85416	2.02244e-05	0.000987665	Up	100857679	Dbxref=CGNC:65354,GeneID:100857679	-	GO:0005515	protein binding
CPE	3.81114	5.13349	2.48878	0.484813	-1.0445	0.00167482	0.0338081	Down	422424	Dbxref=CGNC:66432,GeneID:422424	-	GO:0003214,GO:0004180,GO:0004181,GO:0005794,GO:0006508,GO:0008270,GO:0016055,GO:0030070,GO:0042043,GO:0050839,GO:0070062,GO:0072657	cardiac left ventricle morphogenesis|carboxypeptidase activity|metallocarboxypeptidase activity|Golgi apparatus|proteolysis|zinc ion binding|Wnt signaling pathway|insulin processing|neurexin family protein binding|cell adhesion molecule binding|extracellular exosome|protein localization to membrane
CPEB2	1.89229	0.919884	2.8647	3.1142	1.63886	0.00171987	0.0345843	Up	422832	Dbxref=CGNC:10790,GeneID:422832	-	GO:0000166,GO:0003676,GO:0005634,GO:0005737,GO:0032869,GO:0044822,GO:0071456,GO:2000766	nucleotide binding|nucleic acid binding|nucleus|cytoplasm|cellular response to insulin stimulus|poly(A) RNA binding|cellular response to hypoxia|negative regulation of cytoplasmic translation	path:gga04114,path:gga04914,path:gga04320	Oocyte meiosis|Progesterone-mediated oocyte maturation|Dorso-ventral axis formation
CPM	5.83453	9.2033	2.46577	0.267922	-1.90012	1.58168e-06	0.000112036	Down	417843	Dbxref=CGNC:7555,GeneID:417843	carboxypeptidase M	GO:0004181,GO:0006508,GO:0008270,GO:0009986,GO:0070062	metallocarboxypeptidase activity|proteolysis|zinc ion binding|cell surface|extracellular exosome
CRELD1	55.7034	75.6432	35.7635	0.472792	-1.08072	0.00173101	0.034764	Down	100858613	Dbxref=CGNC:64480,GeneID:100858613	-	GO:0005509,GO:0005515	calcium ion binding|protein binding
CRHR2	22.1001	10.7044	33.4957	3.12916	1.64578	0.000723614	0.0175059	Up	395105	Dbxref=CGNC:4214,GeneID:395105	corticotropin releasing hormone receptor 2			path:gga04080	Neuroactive ligand-receptor interaction
CRISPLD2	3.71352	5.25896	2.16809	0.412266	-1.27835	0.0015268	0.0319269	Down	415818	Dbxref=CGNC:4242,GeneID:415818	-	GO:0005539,GO:0005576,GO:0005578,GO:0008201,GO:0030133,GO:0030198,GO:0060325,GO:0070062	glycosaminoglycan binding|extracellular region|proteinaceous extracellular matrix|heparin binding|transport vesicle|extracellular matrix organization|face morphogenesis|extracellular exosome
CRKL	31.3265	18.2539	44.3991	2.43231	1.28233	3.54356e-06	0.000229311	Up	416939	Dbxref=CGNC:4810,GeneID:416939	-	GO:0001568,GO:0005515,GO:0007389,GO:0007507,GO:0008284,GO:0009887,GO:0009952,GO:0044822,GO:0048538,GO:0060017,GO:0070062	blood vessel development|protein binding|pattern specification process|heart development|positive regulation of cell proliferation|organ morphogenesis|anterior/posterior pattern specification|poly(A) RNA binding|thymus development|parathyroid gland development|extracellular exosome	path:gga04010,path:gga04012,path:gga04810,path:gga04510,path:gga04910	MAPK signaling pathway|ErbB signaling pathway|Regulation of actin cytoskeleton|Focal adhesion|Insulin signaling pathway
CRTAC1	4.99445	0.919884	9.06902	9.85887	3.30142	3.28666e-10	6.22684e-08	Up	425346	Dbxref=CGNC:52426,GeneID:425346	cartilage acidic protein 1	GO:0005509,GO:0005515,GO:0007413,GO:0021772,GO:0030426,GO:0070062,GO:1900121	calcium ion binding|protein binding|axonal fasciculation|olfactory bulb development|growth cone|extracellular exosome|negative regulation of receptor binding
CRYAB	514.645	152.678	876.611	5.74156	2.52144	3.00383e-15	2.36176e-12	Up	396089	Dbxref=CGNC:6010,GeneID:396089	crystallin, alpha B	GO:0001666,GO:0002088,GO:0005212,GO:0005515,GO:0005634,GO:0005737,GO:0005739,GO:0005829,GO:0005886,GO:0007021,GO:0007517,GO:0010629,GO:0010941,GO:0030018,GO:0032387,GO:0042542,GO:0042802,GO:0042803,GO:0043010,GO:0043066,GO:0043154,GO:0043209,GO:0043292,GO:0046872,GO:0051082,GO:0051260,GO:0060561,GO:0070062,GO:0071480	response to hypoxia|lens development in camera-type eye|structural constituent of eye lens|protein binding|nucleus|cytoplasm|mitochondrion|cytosol|plasma membrane|tubulin complex assembly|muscle organ development|negative regulation of gene expression|regulation of cell death|Z disc|negative regulation of intracellular transport|response to hydrogen peroxide|identical protein binding|protein homo…	path:gga04141	Protein processing in endoplasmic reticulum
CRYBA1	0.547777	0	1.09555	Inf	Inf	2.11392e-05	0.00102597	Up	396499	Dbxref=CGNC:2960,GeneID:396499	crystallin, beta A1	GO:0005515,GO:0007601	protein binding|visual perception
CRYM	10.859	3.02446	18.6935	6.18076	2.62779	6.36379e-17	7.69773e-14	Up	427008	Dbxref=CGNC:1777,GeneID:427008	-	GO:0000122,GO:0003714,GO:0005515,GO:0005634,GO:0005737,GO:0005739,GO:0007605,GO:0042403,GO:0042562,GO:0042803,GO:0050661,GO:0070062,GO:0070324,GO:0070327	negative regulation of transcription from RNA polymerase II promoter|transcription corepressor activity|protein binding|nucleus|cytoplasm|mitochondrion|sensory perception of sound|thyroid hormone metabolic process|hormone binding|protein homodimerization activity|NADP binding|extracellular exosome|thyroid hormone binding|thyroid hormone transport
CSRP3	719.58	223.685	1215.48	5.43386	2.44198	3.00741e-05	0.00135119	Up	422979	Dbxref=CGNC:2968,GeneID:422979	cysteine and glycine-rich protein 3 (cardiac LIM protein)	GO:0002026,GO:0003300,GO:0005515,GO:0006874,GO:0008270,GO:0008307,GO:0030018,GO:0031433,GO:0033365,GO:0035995,GO:0042805,GO:0045662,GO:0045663,GO:0045944,GO:0046872,GO:0048738,GO:0055003,GO:0060048,GO:1903919,GO:1903920	regulation of the force of heart contraction|cardiac muscle hypertrophy|protein binding|cellular calcium ion homeostasis|zinc ion binding|structural constituent of muscle|Z disc|telethonin binding|protein localization to organelle|detection of muscle stretch|actinin binding|negative regulation of myoblast differentiation|positive regulation of myoblast differentiation|positive regulation of trans…
CTD-2521M24.10	0.547777	0	1.09555	Inf	Inf	0.000229954	0.00716043	Up	100858428	Dbxref=CGNC:64657,GeneID:100858428	-
CTDSP1	44.6321	59.8807	29.3835	0.490701	-1.02708	0.0003887	0.0107422	Down	100857754	Dbxref=CGNC:65301,GeneID:100857754	-	GO:0001933,GO:0005515,GO:0005634,GO:0005654,GO:0006357,GO:0006470,GO:0008420,GO:0016791,GO:0045665,GO:0050768,GO:0070062,GO:2000134	negative regulation of protein phosphorylation|protein binding|nucleus|nucleoplasm|regulation of transcription from RNA polymerase II promoter|protein dephosphorylation|CTD phosphatase activity|phosphatase activity|negative regulation of neuron differentiation|negative regulation of neurogenesis|extracellular exosome|negative regulation of G1/S transition of mitotic cell cycle
CYB5R2	2.9346	1.51	4.3592	2.88688	1.52951	4.30467e-07	3.60058e-05	Up	408182	Dbxref=CGNC:49905,GeneID:408182	cytochrome b5 reductase 2	GO:0004128,GO:0005515,GO:0005634,GO:0005739,GO:0016020,GO:0016491,GO:0055114	cytochrome-b5 reductase activity, acting on NAD(P)H|protein binding|nucleus|mitochondrion|membrane|oxidoreductase activity|oxidation-reduction process	path:gga00520	Amino sugar and nucleotide sugar metabolism
CYB5R3	57.6099	27.7081	87.5116	3.15834	1.65917	1.6418e-09	2.55617e-07	Up	418220	Dbxref=CGNC:50705,GeneID:418220	cytochrome b5 reductase 3	GO:0005515,GO:0005739,GO:0005743,GO:0005783,GO:0005811,GO:0016020,GO:0016491,GO:0055114,GO:0070062,GO:0071949	protein binding|mitochondrion|mitochondrial inner membrane|endoplasmic reticulum|lipid particle|membrane|oxidoreductase activity|oxidation-reduction process|extracellular exosome|FAD binding	path:gga00603	Glycosphingolipid biosynthesis - globo series
CYP1A4	0.459942	0.919884	0	0	#NAME?	2.42716e-05	0.00113255	Down	396052	Dbxref=CGNC:49627,GeneID:396052	cytochrome P450 1A4
DCBLD1	2.68612	3.93989	1.43235	0.363552	-1.45977	0.000266454	0.0080888	Down	421734	Dbxref=CGNC:11064,GeneID:421734	-
DCXR	20.1192	11.4716	28.7668	2.50766	1.32634	0.00121696	0.026542	Up	374066	Dbxref=CGNC:2055,GeneID:374066	dicarbonyl/L-xylulose reductase	GO:0005634,GO:0005881,GO:0005902,GO:0005903,GO:0005997,GO:0006006,GO:0006739,GO:0008152,GO:0016491,GO:0016614,GO:0016655,GO:0050038,GO:0051289,GO:0055114,GO:0070062	nucleus|cytoplasmic microtubule|microvillus|brush border|xylulose metabolic process|glucose metabolic process|NADP metabolic process|metabolic process|oxidoreductase activity|oxidoreductase activity, acting on CH-OH group of donors|oxidoreductase activity, acting on NAD(P)H, quinone or similar compound as acceptor|L-xylulose reductase (NADP+) activity|protein homotetramerization|oxidation-reducti…	path:gga00040	Pentose and glucuronate interconversions
DDT	22.3221	11.0902	33.554	3.02556	1.5972	4.7754e-08	5.32576e-06	Up	416937	Dbxref=CGNC:50387,GeneID:416937	D-dopachrome tautomerase
DEK	4.55061	6.17438	2.92684	0.47403	-1.07695	0.0015654	0.0324748	Down	420828	Dbxref=CGNC:9623,GeneID:420828	DEK proto-oncogene	GO:0003677,GO:0005634,GO:0042393,GO:0043292,GO:0044822,GO:2000779,GO:2001032	DNA binding|nucleus|histone binding|contractile fiber|poly(A) RNA binding|regulation of double-strand break repair|regulation of double-strand break repair via nonhomologous end joining
DERA	11.4367	15.9633	6.91012	0.432874	-1.20798	0.000174753	0.00577309	Down	418176	Dbxref=CGNC:9901,GeneID:418176	deoxyribose-phosphate aldolase (putative)	GO:0003824,GO:0004139,GO:0005737,GO:0009264,GO:0016829,GO:0046121,GO:0070062	catalytic activity|deoxyribose-phosphate aldolase activity|cytoplasm|deoxyribonucleotide catabolic process|lyase activity|deoxyribonucleoside catabolic process|extracellular exosome	path:gga00030	Pentose phosphate pathway
DGKH	2.643	0.919884	4.36611	4.74637	2.24682	0.000662128	0.0164486	Up	769506	Dbxref=CGNC:12728,GeneID:769506	-	GO:0000166,GO:0004143,GO:0005515,GO:0005524,GO:0005634,GO:0005737,GO:0005768,GO:0007205,GO:0008270,GO:0016301,GO:0016310,GO:0016740,GO:0031965,GO:0035556,GO:0051259	nucleotide binding|diacylglycerol kinase activity|protein binding|ATP binding|nucleus|cytoplasm|endosome|protein kinase C-activating G-protein coupled receptor signaling pathway|zinc ion binding|kinase activity|phosphorylation|transferase activity|nuclear membrane|intracellular signal transduction|protein oligomerization	path:gga00561,path:gga00564,path:gga04070	Glycerolipid metabolism|Glycerophospholipid metabolism|Phosphatidylinositol signaling system
DHRS7C	61.2798	85.2394	37.3202	0.437828	-1.19156	0.000126111	0.00441668	Down	417304	Dbxref=CGNC:203,GeneID:417304	dehydrogenase/reductase (SDR family) member 7C	GO:0004745,GO:0008152,GO:0010880,GO:0014801,GO:0016491,GO:0033017,GO:0055114	retinol dehydrogenase activity|metabolic process|regulation of release of sequestered calcium ion into cytosol by sarcoplasmic reticulum|longitudinal sarcoplasmic reticulum|oxidoreductase activity|sarcoplasmic reticulum membrane|oxidation-reduction process
DIRAS2	0.459942	0.919884	0	0	#NAME?	1.54438e-06	0.000110783	Down	425241	Dbxref=CGNC:3964,GeneID:425241	-	GO:0000166,GO:0003924,GO:0005525,GO:0005622,GO:0005886,GO:0006886,GO:0006913,GO:0007165,GO:0007264,GO:0015031,GO:0016020	nucleotide binding|GTPase activity|GTP binding|intracellular|plasma membrane|intracellular protein transport|nucleocytoplasmic transport|signal transduction|small GTPase mediated signal transduction|protein transport|membrane
DLG2	0.747246	0	1.49449	Inf	Inf	0.000665907	0.0165164	Up	419024	Dbxref=CGNC:12965,GeneID:419024	-	GO:0005515,GO:0007268,GO:0010923,GO:0019233,GO:0019900,GO:0030054,GO:0044224,GO:0045211,GO:0097481	protein binding|synaptic transmission|negative regulation of phosphatase activity|sensory perception of pain|kinase binding|cell junction|juxtaparanode region of axon|postsynaptic membrane|neuronal postsynaptic density
DMP1	0.348307	0	0.696615	Inf	Inf	0.000606688	0.0153626	Up	404539	Dbxref=CGNC:14115,GeneID:404539	dentin matrix acidic phosphoprotein 1	GO:0001503,GO:0005634,GO:0005730,GO:0010811,GO:0030198,GO:0043231,GO:0050840	ossification|nucleus|nucleolus|positive regulation of cell-substrate adhesion|extracellular matrix organization|intracellular membrane-bounded organelle|extracellular matrix binding
DNAJA4	198.896	59.7872	338.005	5.65348	2.49914	6.46065e-06	0.000373353	Up	415360	Dbxref=CGNC:2362,GeneID:415360	-	GO:0005515,GO:0005829,GO:0016020,GO:0031072,GO:0042026,GO:0051082,GO:0051087,GO:0090084	protein binding|cytosol|membrane|heat shock protein binding|protein refolding|unfolded protein binding|chaperone binding|negative regulation of inclusion body assembly
DNAJB1	6.06771	3.08942	9.046	2.92806	1.54994	4.56037e-06	0.000280489	Up	100858808	Dbxref=CGNC:64295,GeneID:100858808	-			path:gga04141,path:gga05164	Protein processing in endoplasmic reticulum|Influenza A
DNAJB4	60.6255	28.2154	93.0355	3.29733	1.7213	2.86256e-09	4.2069e-07	Up	424550	Dbxref=CGNC:6772,GeneID:424550	-	GO:0005515,GO:0005654,GO:0005737,GO:0005829,GO:0005886,GO:0006457,GO:0051082,GO:0051087,GO:0070062	protein binding|nucleoplasm|cytoplasm|cytosol|plasma membrane|protein folding|unfolded protein binding|chaperone binding|extracellular exosome
DNAJB5	34.1416	14.37	53.9131	3.75177	1.90757	8.34248e-07	6.52664e-05	Up	427409	Dbxref=CGNC:1356,GeneID:427409	-	GO:0000122,GO:0005515,GO:0005634,GO:0005829,GO:0006457,GO:0006986,GO:0051082,GO:0051087	negative regulation of transcription from RNA polymerase II promoter|protein binding|nucleus|cytosol|protein folding|response to unfolded protein|unfolded protein binding|chaperone binding
DNAJB6	67.7201	39.4028	96.0375	2.43732	1.2853	6.06474e-06	0.000354528	Up	420448	Dbxref=CGNC:51261,GeneID:420448	DnaJ (Hsp40) homolog, subfamily B%2C member 6	GO:0001671,GO:0003677,GO:0005515,GO:0005634,GO:0005654,GO:0005737,GO:0005829,GO:0006457,GO:0016020,GO:0030018,GO:0030036,GO:0030198,GO:0031072,GO:0032781,GO:0032880,GO:0034504,GO:0043154,GO:0045109,GO:0045892,GO:0048471,GO:0051082,GO:0051087,GO:0060710,GO:0060715,GO:0060717,GO:0090084	ATPase activator activity|DNA binding|protein binding|nucleus|nucleoplasm|cytoplasm|cytosol|protein folding|membrane|Z disc|actin cytoskeleton organization|extracellular matrix organization|heat shock protein binding|positive regulation of ATPase activity|regulation of protein localization|protein localization to nucleus|negative regulation of cysteine-type endopeptidase activity involved in apop…
DNAJC1	15.3732	24.1962	6.5503	0.270716	-1.88515	1.94153e-09	2.96413e-07	Down	420508	Dbxref=CGNC:5986,GeneID:420508	-	GO:0003677,GO:0005515,GO:0005634,GO:0005783,GO:0005886,GO:0006417,GO:0006457,GO:0016020,GO:0050708,GO:0051087	DNA binding|protein binding|nucleus|endoplasmic reticulum|plasma membrane|regulation of translation|protein folding|membrane|regulation of protein secretion|chaperone binding	path:gga04141	Protein processing in endoplasmic reticulum
DNMT3A	106.926	152.399	61.4538	0.403243	-1.31028	2.20812e-05	0.00106185	Down	421991	Dbxref=CGNC:51587,GeneID:421991	DNA (cytosine-5-)-methyltransferase 3 alpha	GO:0000122,GO:0000775,GO:0000791,GO:0000792,GO:0001741,GO:0003677,GO:0003682,GO:0003886,GO:0005515,GO:0005634,GO:0005654,GO:0005720,GO:0005737,GO:0006306,GO:0006346,GO:0006349,GO:0007283,GO:0008168,GO:0009008,GO:0010468,GO:0016363,GO:0042802,GO:0043045,GO:0043046,GO:0044027,GO:0071230,GO:0090116	negative regulation of transcription from RNA polymerase II promoter|chromosome, centromeric region|euchromatin|heterochromatin|XY body|DNA binding|chromatin binding|DNA (cytosine-5-)-methyltransferase activity|protein binding|nucleus|nucleoplasm|nuclear heterochromatin|cytoplasm|DNA methylation|methylation-dependent chromatin silencing|regulation of gene expression by genetic imprinting|spermato…	path:gga00270	Cysteine and methionine metabolism
DOK5	6.59439	10.1837	3.00509	0.295089	-1.76078	0.000176316	0.00580034	Down	419336	Dbxref=CGNC:5887,GeneID:419336	-	GO:0000165,GO:0005057,GO:0005158,GO:0005515,GO:0005622,GO:0007169,GO:0007399,GO:0051386	MAPK cascade|receptor signaling protein activity|insulin receptor binding|protein binding|intracellular|transmembrane receptor protein tyrosine kinase signaling pathway|nervous system development|regulation of neurotrophin TRK receptor signaling pathway
DPP10	1.10706	0	2.21413	Inf	Inf	4.06125e-06	0.000257513	Up	424280	Dbxref=CGNC:9224,GeneID:424280	-	GO:0006508,GO:0008236,GO:0016020,GO:0090004	proteolysis|serine-type peptidase activity|membrane|positive regulation of establishment of protein localization to plasma membrane
DPP8	29.9681	12.2005	47.7357	3.9126	1.96813	0.000171078	0.00568753	Up	427512	Dbxref=CGNC:5612,GeneID:427512	-	GO:0005654,GO:0005737,GO:0006508,GO:0008236,GO:0016020	nucleoplasm|cytoplasm|proteolysis|serine-type peptidase activity|membrane
DPYSL3	45.3314	18.3615	72.3012	3.93765	1.97733	2.97212e-09	4.28559e-07	Up	395154	Dbxref=CGNC:5722,GeneID:395154	dihydropyrimidinase-like 3	GO:0005515,GO:0005737,GO:0008152,GO:0010975,GO:0016787,GO:0016810,GO:0030334,GO:0048678,GO:0051017,GO:0051491	protein binding|cytoplasm|metabolic process|regulation of neuron projection development|hydrolase activity|hydrolase activity, acting on carbon-nitrogen (but not peptide) bonds|regulation of cell migration|response to axon injury|actin filament bundle assembly|positive regulation of filopodium assembly
DTNA	22.608	30.9646	14.2514	0.460247	-1.11952	0.000107782	0.00391019	Down	421104	Dbxref=CGNC:11319,GeneID:421104	-	GO:0005515,GO:0005737,GO:0008270,GO:0043234	protein binding|cytoplasm|zinc ion binding|protein complex
DUPD1	39.8291	66.853	12.8052	0.191543	-2.38426	0.000568817	0.0146393	Down	423733	Dbxref=CGNC:3730,GeneID:423733	dual specificity phosphatase and pro isomerase domain containing 1	GO:0004725,GO:0006470,GO:0008138,GO:0016311,GO:0016787,GO:0016791,GO:0035335	protein tyrosine phosphatase activity|protein dephosphorylation|protein tyrosine/serine/threonine phosphatase activity|dephosphorylation|hydrolase activity|phosphatase activity|peptidyl-tyrosine dephosphorylation
DUS4L	3.09143	1.83977	4.34309	2.36067	1.2392	0.000956968	0.0217461	Up	769352	Dbxref=CGNC:16592,GeneID:769352	-	GO:0002943,GO:0003824,GO:0008033,GO:0017150,GO:0050660,GO:0055114	tRNA dihydrouridine synthesis|catalytic activity|tRNA processing|tRNA dihydrouridine synthase activity|flavin adenine dinucleotide binding|oxidation-reduction process
DUSP16	6.04823	3.41027	8.68619	2.54706	1.34884	3.59906e-06	0.000231948	Up	431336	Dbxref=CGNC:654,GeneID:431336	-	GO:0000188,GO:0004725,GO:0005515,GO:0005634,GO:0005654,GO:0005737,GO:0006470,GO:0008138,GO:0016311,GO:0016787,GO:0016791,GO:0017017,GO:0035335,GO:0043409	inactivation of MAPK activity|protein tyrosine phosphatase activity|protein binding|nucleus|nucleoplasm|cytoplasm|protein dephosphorylation|protein tyrosine/serine/threonine phosphatase activity|dephosphorylation|hydrolase activity|phosphatase activity|MAP kinase tyrosine/serine/threonine phosphatase activity|peptidyl-tyrosine dephosphorylation|negative regulation of MAPK cascade	path:gga04010	MAPK signaling pathway
DYNC1LI1	20.7948	13.7849	27.8047	2.01704	1.01224	0.00016372	0.00547767	Up	420668	Dbxref=CGNC:8732,GeneID:420668	dynein, cytoplasmic 1%2C light intermediate chain 1	GO:0000776,GO:0000922,GO:0003777,GO:0005515,GO:0005654,GO:0005737,GO:0005813,GO:0005868,GO:0005886,GO:0007018,GO:0008152,GO:0016020,GO:0044822,GO:0090267	kinetochore|spindle pole|microtubule motor activity|protein binding|nucleoplasm|cytoplasm|centrosome|cytoplasmic dynein complex|plasma membrane|microtubule-based movement|metabolic process|membrane|poly(A) RNA binding|positive regulation of mitotic cell cycle spindle assembly checkpoint	path:gga04145,path:gga05132	Phagosome|Salmonella infection
DYNLL1	9.251	4.53446	13.9675	3.08031	1.62308	2.03356e-05	0.000990023	Up	100859081	Dbxref=CGNC:64040,GeneID:100859081	-	GO:0000776,GO:0005515,GO:0005634,GO:0005737,GO:0005813,GO:0005829,GO:0005856,GO:0005868,GO:0005875,GO:0005929,GO:0007017,GO:0008022,GO:0008180,GO:0016020,GO:0019904,GO:0021762,GO:0035721,GO:0042326,GO:0060271,GO:0070062,GO:0072686	kinetochore|protein binding|nucleus|cytoplasm|centrosome|cytosol|cytoskeleton|cytoplasmic dynein complex|microtubule associated complex|cilium|microtubule-based process|protein C-terminus binding|COP9 signalosome|membrane|protein domain specific binding|substantia nigra development|intraciliary retrograde transport|negative regulation of phosphorylation|cilium morphogenesis|extracellular exosome|…
DYNLL2	89.1329	49.8319	128.434	2.57734	1.36588	1.36859e-06	9.96346e-05	Up	417663	Dbxref=CGNC:4113,GeneID:417663	dynein, light chain%2C LC8-type 2	GO:0005515,GO:0005634,GO:0005813,GO:0005875,GO:0007017,GO:0016020,GO:0016459,GO:0030286	protein binding|nucleus|centrosome|microtubule associated complex|microtubule-based process|membrane|myosin complex|dynein complex
E2F7	0.459942	0.919884	0	0	#NAME?	1.29888e-06	9.50071e-05	Down	417868	Dbxref=CGNC:7809,GeneID:417868	-	GO:0000122,GO:0000977,GO:0001047,GO:0001227,GO:0001890,GO:0002040,GO:0003677,GO:0003700,GO:0003714,GO:0005515,GO:0005634,GO:0005667,GO:0006351,GO:0006355,GO:0008285,GO:0030330,GO:0032466,GO:0032877,GO:0042802,GO:0045944,GO:0060707,GO:0060718,GO:0070365,GO:0071930,GO:2000134	negative regulation of transcription from RNA polymerase II promoter|RNA polymerase II regulatory region sequence-specific DNA binding|core promoter binding|transcriptional repressor activity, RNA polymerase II transcription regulatory region sequence-specific binding|placenta development|sprouting angiogenesis|DNA binding|transcription factor activity, sequence-specific DNA binding|transcription…
EDN3	0.760745	1.18469	0.336798	0.284292	-1.81455	0.00208455	0.0400239	Down	768509	Dbxref=CGNC:66601,GeneID:768509	-	GO:0001755,GO:0002690,GO:0003100,GO:0005179,GO:0005576,GO:0005615,GO:0005622,GO:0005623,GO:0006874,GO:0007166,GO:0008284,GO:0010460,GO:0010468,GO:0010961,GO:0014826,GO:0019229,GO:0030072,GO:0030182,GO:0030318,GO:0030334,GO:0030593,GO:0031708,GO:0042310,GO:0043406,GO:0045597,GO:0045840,GO:0046887,GO:0048016,GO:0048070,GO:1901381	neural crest cell migration|positive regulation of leukocyte chemotaxis|regulation of systemic arterial blood pressure by endothelin|hormone activity|extracellular region|extracellular space|intracellular|cell|cellular calcium ion homeostasis|cell surface receptor signaling pathway|positive regulation of cell proliferation|positive regulation of heart rate|regulation of gene expression|cellular m…	path:gga04080,path:gga04270	Neuroactive ligand-receptor interaction|Vascular smooth muscle contraction
EFHC1	0.547777	0	1.09555	Inf	Inf	1.6185e-05	0.000823655	Up	422041	Dbxref=CGNC:12494,GeneID:422041	-	GO:0005509,GO:0005515,GO:0005813,GO:0021795,GO:0072686	calcium ion binding|protein binding|centrosome|cerebral cortex cell migration|mitotic spindle
EIF4EBP1	345.23	502.907	187.553	0.372938	-1.42299	5.44543e-07	4.48322e-05	Down	426773	Dbxref=CGNC:2329,GeneID:426773	-	GO:0000082,GO:0002192,GO:0005515,GO:0005654,GO:0005737,GO:0005829,GO:0008190,GO:0008286,GO:0030371,GO:0031929,GO:0045931,GO:0045947	G1/S transition of mitotic cell cycle|IRES-dependent translational initiation|protein binding|nucleoplasm|cytoplasm|cytosol|eukaryotic initiation factor 4E binding|insulin receptor signaling pathway|translation repressor activity|TOR signaling|positive regulation of mitotic cell cycle|negative regulation of translational initiation	path:gga03013,path:gga04012,path:gga04150,path:gga04910	RNA transport|ErbB signaling pathway|mTOR signaling pathway|Insulin signaling pathway
EMID1	2.39106	3.34977	1.43235	0.427597	-1.22568	0.00194849	0.038396	Down	100859612	Dbxref=CGNC:63534,GeneID:100859612	-	GO:0005515,GO:0005578,GO:0005783,GO:0005794	protein binding|proteinaceous extracellular matrix|endoplasmic reticulum|Golgi apparatus
EPB41L1	6.0188	3.28927	8.74833	2.65966	1.41124	1.80174e-06	0.000126796	Up	419117	Dbxref=CGNC:50923,GeneID:419117	-	GO:0003779,GO:0005198,GO:0005515,GO:0005737,GO:0005856,GO:0008092,GO:0019898,GO:0030866	actin binding|structural molecule activity|protein binding|cytoplasm|cytoskeleton|cytoskeletal protein binding|extrinsic component of membrane|cortical actin cytoskeleton organization	path:gga04530	Tight junction
EPDR1	13.7764	8.15349	19.3993	2.37926	1.25051	1.91825e-05	0.000948567	Up	420731	Dbxref=CGNC:9150,GeneID:420731	-	GO:0005509,GO:0005576,GO:0005764,GO:0007160,GO:0070062	calcium ion binding|extracellular region|lysosome|cell-matrix adhesion|extracellular exosome
EPHA8	0.168399	0	0.336798	Inf	Inf	2.8928e-06	0.000191131	Up	428198	Dbxref=CGNC:53292,GeneID:428198	-	GO:0000166,GO:0004672,GO:0004713,GO:0004714,GO:0005003,GO:0005004,GO:0005515,GO:0005524,GO:0005887,GO:0006468,GO:0006929,GO:0007169,GO:0007411,GO:0016020,GO:0016021,GO:0016301,GO:0016310,GO:0016322,GO:0016740,GO:0018108,GO:0030155,GO:0031175,GO:0033628,GO:0043005,GO:0043410,GO:0043552,GO:0046777,GO:0048013	nucleotide binding|protein kinase activity|protein tyrosine kinase activity|transmembrane receptor protein tyrosine kinase activity|ephrin receptor activity|GPI-linked ephrin receptor activity|protein binding|ATP binding|integral component of plasma membrane|protein phosphorylation|substrate-dependent cell migration|transmembrane receptor protein tyrosine kinase signaling pathway|axon guidance|me…
ESR1	0.459942	0.919884	0	0	#NAME?	0.00194379	0.0383514	Down	396099	Dbxref=CGNC:9821,GeneID:396099	estrogen receptor 1	GO:0000790,GO:0000978,GO:0001046,GO:0001077,GO:0001547,GO:0002064,GO:0003677,GO:0003682,GO:0003700,GO:0003707,GO:0004879,GO:0005496,GO:0005515,GO:0005634,GO:0005737,GO:0005886,GO:0006351,GO:0006355,GO:0006366,GO:0008013,GO:0008134,GO:0008209,GO:0008270,GO:0008289,GO:0008584,GO:0010629,GO:0019899,GO:0030284,GO:0032355,GO:0034056,GO:0035327,GO:0038052,GO:0042802,GO:0042981,GO:0043124,GO:0043401,GO:…	nuclear chromatin|RNA polymerase II core promoter proximal region sequence-specific DNA binding|core promoter sequence-specific DNA binding|transcriptional activator activity, RNA polymerase II core promoter proximal region sequence-specific binding|antral ovarian follicle growth|epithelial cell development|DNA binding|chromatin binding|transcription factor activity, sequence-specific DNA binding…
ETFA	280.397	185.156	375.637	2.02876	1.0206	0.000228685	0.00713508	Up	415353	Dbxref=CGNC:2114,GeneID:415353	electron-transfer-flavoprotein, alpha polypeptide	GO:0005515,GO:0005739,GO:0009055,GO:0016491,GO:0033539,GO:0050660,GO:0070062	protein binding|mitochondrion|electron carrier activity|oxidoreductase activity|fatty acid beta-oxidation using acyl-CoA dehydrogenase|flavin adenine dinucleotide binding|extracellular exosome
EYA4	6.56312	9.46365	3.66258	0.387016	-1.36954	3.21436e-05	0.00143596	Down	395716	Dbxref=CGNC:49440,GeneID:395716	eyes absent homolog 4 (Drosophila)	GO:0004721,GO:0004725,GO:0006355,GO:0006470,GO:0007275,GO:0007605,GO:0008152,GO:0016787,GO:0035335,GO:0046872	phosphoprotein phosphatase activity|protein tyrosine phosphatase activity|regulation of transcription, DNA-templated|protein dephosphorylation|multicellular organismal development|sensory perception of sound|metabolic process|hydrolase activity|peptidyl-tyrosine dephosphorylation|metal ion binding
EZR	4.94468	3.08051	6.80886	2.2103	1.14425	0.000246041	0.00755161	Up	395701	Dbxref=CGNC:10288,GeneID:395701	ezrin	GO:0000122,GO:0001726,GO:0001772,GO:0001931,GO:0001951,GO:0003376,GO:0003779,GO:0005515,GO:0005615,GO:0005622,GO:0005730,GO:0005737,GO:0005768,GO:0005829,GO:0005856,GO:0005884,GO:0005886,GO:0005902,GO:0005903,GO:0005925,GO:0007159,GO:0008017,GO:0008092,GO:0008360,GO:0010628,GO:0010737,GO:0015629,GO:0016020,GO:0016324,GO:0019898,GO:0019904,GO:0022614,GO:0030033,GO:0030175,GO:0030953,GO:0031532,GO:…	negative regulation of transcription from RNA polymerase II promoter|ruffle|immunological synapse|uropod|intestinal D-glucose absorption|sphingosine-1-phosphate signaling pathway|actin binding|protein binding|extracellular space|intracellular|nucleolus|cytoplasm|endosome|cytosol|cytoskeleton|actin filament|plasma membrane|microvillus|brush border|focal adhesion|leukocyte cell-cell adhesion|microt…	path:gga04810	Regulation of actin cytoskeleton
FABP3	3215.58	1317.79	5113.36	3.88024	1.95615	1.40081e-10	2.82407e-08	Up	419557	Dbxref=CGNC:51028,GeneID:419557	fatty acid binding protein 3, muscle and heart (mammary-derived growth inhibitor)	GO:0005215,GO:0005515,GO:0005615,GO:0006810,GO:0008092,GO:0008289,GO:0036041,GO:0070062,GO:0070538	transporter activity|protein binding|extracellular space|transport|cytoskeletal protein binding|lipid binding|long-chain fatty acid binding|extracellular exosome|oleic acid binding	path:gga03320	PPAR signaling pathway
FABP4	59.4302	20.9193	97.941	4.68186	2.22708	0.00200933	0.0391048	Up	374165	Dbxref=CGNC:11759,GeneID:374165	fatty acid binding protein 4, adipocyte	GO:0001816,GO:0005215,GO:0005737,GO:0006469,GO:0006810,GO:0008289,GO:0042632,GO:0045892,GO:0050729,GO:0050872,GO:0050873,GO:0070062,GO:0071285	cytokine production|transporter activity|cytoplasm|negative regulation of protein kinase activity|transport|lipid binding|cholesterol homeostasis|negative regulation of transcription, DNA-templated|positive regulation of inflammatory response|white fat cell differentiation|brown fat cell differentiation|extracellular exosome|cellular response to lithium ion	path:gga03320	PPAR signaling pathway
FAHD1	6.90334	9.8073	3.99938	0.407796	-1.29408	0.00070525	0.0171939	Down	416538	Dbxref=CGNC:16972,GeneID:416538	fumarylacetoacetate hydrolase domain containing 1	GO:0003824,GO:0005654,GO:0005737,GO:0005739,GO:0005743,GO:0005829,GO:0008152,GO:0008948,GO:0018773,GO:0034545	catalytic activity|nucleoplasm|cytoplasm|mitochondrion|mitochondrial inner membrane|cytosol|metabolic process|oxaloacetate decarboxylase activity|acetylpyruvate hydrolase activity|fumarylpyruvate hydrolase activity	path:gga00350	Tyrosine metabolism
FAM181B	3.22019	5.00803	1.43235	0.286011	-1.80586	0.00138389	0.0293991	Down	101751376	Dbxref=CGNC:70799,GeneID:101751376	-
FAM19A2	0.179908	0	0.359817	Inf	Inf	0.000121063	0.00431492	Up	771745	Dbxref=CGNC:13846,GeneID:771745	-
FAM20A	1.86487	2.63419	1.09555	0.415898	-1.2657	0.00184786	0.0365965	Down	417439	Dbxref=CGNC:3071,GeneID:417439	-	GO:0001934,GO:0005515,GO:0005623,GO:0005783,GO:0005794,GO:0031214,GO:0043539,GO:0044691,GO:0055074,GO:0070062,GO:0070166,GO:0071902	positive regulation of protein phosphorylation|protein binding|cell|endoplasmic reticulum|Golgi apparatus|biomineral tissue development|protein serine/threonine kinase activator activity|tooth eruption|calcium ion homeostasis|extracellular exosome|enamel mineralization|positive regulation of protein serine/threonine kinase activity
FAM210B	3.69255	5.194	2.19111	0.421854	-1.24518	2.35454e-05	0.00110523	Down	428168	Dbxref=CGNC:5876,GeneID:428168	family with sequence similarity 210, member B
FAM46B	45.6569	29.0683	62.2455	2.14135	1.09852	0.000623349	0.0157086	Up	430080	Dbxref=CGNC:53850,GeneID:430080	-	GO:0005515	protein binding
FAM8A1	11.1243	16.3719	5.87671	0.35895	-1.47815	2.45721e-06	0.000167271	Down	771369	Dbxref=CGNC:66662,GeneID:771369	-
FANCI	0.547777	0	1.09555	Inf	Inf	0.00072845	0.0175958	Up	415491	Dbxref=CGNC:5028,GeneID:415491	Fanconi anemia, complementation group I	GO:0005515,GO:0005654,GO:0005737,GO:0006281,GO:0016020,GO:0031398,GO:0070182	protein binding|nucleoplasm|cytoplasm|DNA repair|membrane|positive regulation of protein ubiquitination|DNA polymerase binding	path:gga03460	Fanconi anemia pathway
FBP2	70.1623	113.639	26.686	0.234833	-2.0903	9.81448e-08	9.52671e-06	Down	395217	Dbxref=CGNC:9571,GeneID:395217	-	GO:0005515,GO:0005975,GO:0006470,GO:0016787,GO:0042132,GO:0042578,GO:0070062	protein binding|carbohydrate metabolic process|protein dephosphorylation|hydrolase activity|fructose 1,6-bisphosphate 1-phosphatase activity|phosphoric ester hydrolase activity|extracellular exosome	path:gga01200,path:gga00010,path:gga00030,path:gga00051,path:gga04910	Carbon metabolism|Glycolysis / Gluconeogenesis|Pentose phosphate pathway|Fructose and mannose metabolism|Insulin signaling pathway
FBXO8	4.65844	2.75965	6.55722	2.3761	1.2486	8.76537e-05	0.00332134	Up	422565	Dbxref=CGNC:8184,GeneID:422565	F-box protein 8	GO:0000151,GO:0005086,GO:0005515,GO:0006511,GO:0032012,GO:0043547	ubiquitin ligase complex|ARF guanyl-nucleotide exchange factor activity|protein binding|ubiquitin-dependent protein catabolic process|regulation of ARF protein signal transduction|positive regulation of GTPase activity
FDXACB1	4.35418	2.49485	6.21351	2.49054	1.31646	4.60856e-05	0.00190372	Up	419800	Dbxref=CGNC:51094,GeneID:419800	-
FGF12	15.6648	5.05465	26.2749	5.19816	2.378	2.7794e-05	0.00126318	Up	395704	Dbxref=CGNC:5455,GeneID:395704	fibroblast growth factor 12	GO:0005102,GO:0005515,GO:0005622,GO:0005634,GO:0007254,GO:0007268,GO:0008083,GO:0008201,GO:0008344,GO:0008543,GO:0010765,GO:0050905	receptor binding|protein binding|intracellular|nucleus|JNK cascade|synaptic transmission|growth factor activity|heparin binding|adult locomotory behavior|fibroblast growth factor receptor signaling pathway|positive regulation of sodium ion transport|neuromuscular process	path:gga04010,path:gga04810	MAPK signaling pathway|Regulation of actin cytoskeleton
FGF13	9.50982	15.7169	3.30277	0.210141	-2.25057	6.0668e-14	3.07743e-11	Down	414831	Dbxref=CGNC:4908,GeneID:414831	fibroblast growth factor 13	GO:0000165,GO:0001764,GO:0005102,GO:0005515,GO:0005576,GO:0005634,GO:0005737,GO:0005829,GO:0005874,GO:0005886,GO:0007026,GO:0007612,GO:0007613,GO:0008017,GO:0008083,GO:0014704,GO:0017080,GO:0021766,GO:0021795,GO:0030175,GO:0030295,GO:0030424,GO:0030425,GO:0030426,GO:0032147,GO:0043005,GO:0044325,GO:0045200,GO:0046785,GO:0048487,GO:0048671,GO:0072659	MAPK cascade|neuron migration|receptor binding|protein binding|extracellular region|nucleus|cytoplasm|cytosol|microtubule|plasma membrane|negative regulation of microtubule depolymerization|learning|memory|microtubule binding|growth factor activity|intercalated disc|sodium channel regulator activity|hippocampus development|cerebral cortex cell migration|filopodium|protein kinase activator activit…	path:gga04010,path:gga04810	MAPK signaling pathway|Regulation of actin cytoskeleton
FGF16	3.68154	5.99287	1.37021	0.22864	-2.12885	0.000205371	0.00657704	Down	422330	Dbxref=CGNC:5902,GeneID:422330	fibroblast growth factor 16	GO:0005102,GO:0005104,GO:0005576,GO:0008083,GO:0008543,GO:2000546	receptor binding|fibroblast growth factor receptor binding|extracellular region|growth factor activity|fibroblast growth factor receptor signaling pathway|positive regulation of endothelial cell chemotaxis to fibroblast growth factor	path:gga04010,path:gga04810	MAPK signaling pathway|Regulation of actin cytoskeleton
FHIT	1.9038	0.919884	2.88772	3.13922	1.65041	0.000112648	0.00407216	Up	416071	Dbxref=CGNC:5420,GeneID:416071	fragile histidine triad			path:gga00230	Purine metabolism
FHL1	2449.04	1617	3281.08	2.02912	1.02085	0.00081228	0.0190928	Up	770787	Dbxref=CGNC:56276,GeneID:770787	-	GO:0003254,GO:0005515,GO:0005634,GO:0005737,GO:0005886,GO:0005925,GO:0008270,GO:0010972,GO:0030308,GO:0043268,GO:0044325,GO:0046872,GO:1901016,GO:2000134	regulation of membrane depolarization|protein binding|nucleus|cytoplasm|plasma membrane|focal adhesion|zinc ion binding|negative regulation of G2/M transition of mitotic cell cycle|negative regulation of cell growth|positive regulation of potassium ion transport|ion channel binding|metal ion binding|regulation of potassium ion transmembrane transporter activity|negative regulation of G1/S transit…	path:gga04630	Jak-STAT signaling pathway
FHL2	58.3899	1.24965	115.53	92.45	6.5306	4.69291e-19	9.22451e-16	Up	418726	Dbxref=CGNC:12600,GeneID:418726	-	GO:0000122,GO:0001649,GO:0005515,GO:0005634,GO:0005925,GO:0006357,GO:0008134,GO:0008270,GO:0009725,GO:0015629,GO:0042802,GO:0043066,GO:0045892,GO:0046872,GO:0055014,GO:0055015,GO:0060347	negative regulation of transcription from RNA polymerase II promoter|osteoblast differentiation|protein binding|nucleus|focal adhesion|regulation of transcription from RNA polymerase II promoter|transcription factor binding|zinc ion binding|response to hormone|actin cytoskeleton|identical protein binding|negative regulation of apoptotic process|negative regulation of transcription, DNA-templated|…
FIGNL2	0.547777	0	1.09555	Inf	Inf	2.31547e-05	0.00109287	Up	431296	Dbxref=CGNC:54197,GeneID:431296	-
FKBP5	26.3864	44.4863	8.28645	0.18627	-2.42453	9.80889e-06	0.000535572	Down	421186	Dbxref=CGNC:627,GeneID:421186	FK506 binding protein 5	GO:0003755,GO:0005515,GO:0005654,GO:0006457,GO:0016020,GO:0031072,GO:0061077,GO:0070062	peptidyl-prolyl cis-trans isomerase activity|protein binding|nucleoplasm|protein folding|membrane|heat shock protein binding|chaperone-mediated protein folding|extracellular exosome
FKTN	6.10269	2.16508	10.0403	4.63738	2.21331	1.45672e-05	0.000756001	Up	427303	Dbxref=CGNC:11512,GeneID:427303	-	GO:0005634,GO:0005783,GO:0005794,GO:0005801,GO:0008285,GO:0035269,GO:0046329	nucleus|endoplasmic reticulum|Golgi apparatus|cis-Golgi network|negative regulation of cell proliferation|protein O-linked mannosylation|negative regulation of JNK cascade
FNDC5	27.2379	14.4866	39.9893	2.76043	1.46489	8.60339e-08	8.67233e-06	Up	419667	Dbxref=CGNC:2603,GeneID:419667	-	GO:0005515,GO:0005576,GO:0005783,GO:0005886,GO:0014850,GO:0090336	protein binding|extracellular region|endoplasmic reticulum|plasma membrane|response to muscle activity|positive regulation of brown fat cell differentiation
FOXD3	7.76638	12.2461	3.28666	0.268384	-1.89763	1.63146e-07	1.49727e-05	Down	395794	Dbxref=CGNC:49481,GeneID:395794	forkhead box D3	GO:0000122,GO:0000790,GO:0000977,GO:0001227,GO:0003677,GO:0003700,GO:0005515,GO:0005634,GO:0006351,GO:0006355,GO:0043565,GO:0045944	negative regulation of transcription from RNA polymerase II promoter|nuclear chromatin|RNA polymerase II regulatory region sequence-specific DNA binding|transcriptional repressor activity, RNA polymerase II transcription regulatory region sequence-specific binding|DNA binding|transcription factor activity, sequence-specific DNA binding|protein binding|nucleus|transcription, DNA-templated|regulati…
FOXO3	13.8715	22.9227	4.82028	0.210284	-2.24959	5.19958e-09	6.98833e-07	Down	421769	Dbxref=CGNC:11389,GeneID:421769	-	GO:0000122,GO:0001047,GO:0001227,GO:0001228,GO:0001542,GO:0001544,GO:0001547,GO:0001556,GO:0003677,GO:0003700,GO:0005515,GO:0005634,GO:0005654,GO:0005737,GO:0006351,GO:0006355,GO:0006357,GO:0006366,GO:0006417,GO:0008013,GO:0016020,GO:0019901,GO:0030330,GO:0031490,GO:0033209,GO:0034599,GO:0042593,GO:0043065,GO:0043525,GO:0043565,GO:0045648,GO:0045893,GO:0045944,GO:0090090,GO:0097150,GO:0097192,GO:…	negative regulation of transcription from RNA polymerase II promoter|core promoter binding|transcriptional repressor activity, RNA polymerase II transcription regulatory region sequence-specific binding|transcriptional activator activity, RNA polymerase II transcription regulatory region sequence-specific binding|ovulation from ovarian follicle|initiation of primordial ovarian follicle growth|ant…	path:gga04068	FoxO signaling pathway
FREM2	2.11478	0.919884	3.30968	3.59793	1.84717	2.61668e-05	0.0012	Up	418893	Dbxref=CGNC:12801,GeneID:418893	-
FREM3	1.3871	0.919884	1.85431	2.01581	1.01136	0.000631982	0.0158499	Up	425372	Dbxref=CGNC:52435,GeneID:425372	-	GO:0005615,GO:0007154,GO:0016021	extracellular space|cell communication|integral component of membrane
FSBP	3.38024	4.92919	1.83129	0.37152	-1.42849	9.08351e-07	7.03637e-05	Down	770634	Dbxref=CGNC:66648,GeneID:770634	-	GO:0005515,GO:0005634,GO:0005654,GO:0005737,GO:0042802	protein binding|nucleus|nucleoplasm|cytoplasm|identical protein binding
FSD1L	29.1833	13.8493	44.5173	3.2144	1.68455	1.28354e-05	0.000675039	Up	427302	Dbxref=CGNC:11511,GeneID:427302	-	GO:0005515,GO:0005622	protein binding|intracellular
FSD2	20.092	26.8809	13.3031	0.494891	-1.01482	0.000587891	0.0150074	Down	427503	Dbxref=CGNC:4488,GeneID:427503	-	GO:0005515,GO:0005622	protein binding|intracellular
FUBP1	12.0267	6.704	17.3494	2.58791	1.37179	7.36669e-07	5.85056e-05	Up	424551	Dbxref=CGNC:6789,GeneID:424551	far upstream element (FUSE) binding protein 1	GO:0003676,GO:0003723,GO:0005515,GO:0005634,GO:0005654,GO:0010628,GO:0044822	nucleic acid binding|RNA binding|protein binding|nucleus|nucleoplasm|positive regulation of gene expression|poly(A) RNA binding
FZD9	123.936	76.1144	171.758	2.25658	1.17414	0.000515679	0.0135648	Up	373886	Dbxref=CGNC:538,GeneID:373886	frizzled class receptor 9			path:gga04310,path:gga04916	Wnt signaling pathway|Melanogenesis
GABRA1	0.164884	0.329767	0	0	#NAME?	2.59189e-06	0.000174925	Down	374214	Dbxref=CGNC:49087,GeneID:374214	gamma-aminobutyric acid (GABA) A receptor, alpha 1	GO:0004890,GO:0005216,GO:0005230,GO:0005515,GO:0005886,GO:0006810,GO:0006811,GO:0006821,GO:0007214,GO:0016020,GO:0016021,GO:0030054,GO:0034220,GO:0045202	GABA-A receptor activity|ion channel activity|extracellular ligand-gated ion channel activity|protein binding|plasma membrane|transport|ion transport|chloride transport|gamma-aminobutyric acid signaling pathway|membrane|integral component of membrane|cell junction|ion transmembrane transport|synapse	path:gga04080	Neuroactive ligand-receptor interaction
GABRD	0.757229	1.51446	0	0	#NAME?	7.84814e-09	1.01157e-06	Down	770710	Dbxref=CGNC:875,GeneID:770710	-	GO:0004890,GO:0005230,GO:0005515,GO:0005886,GO:0006810,GO:0006811,GO:0007165,GO:0016020,GO:0016021,GO:0034220	GABA-A receptor activity|extracellular ligand-gated ion channel activity|protein binding|plasma membrane|transport|ion transport|signal transduction|membrane|integral component of membrane|ion transmembrane transport	path:gga04080	Neuroactive ligand-receptor interaction
GALNT11	5.68142	2.16954	9.1933	4.23745	2.0832	0.00065165	0.0162913	Up	420436	Dbxref=CGNC:4680,GeneID:420436	-	GO:0000139,GO:0004653,GO:0005112,GO:0005794,GO:0006486,GO:0016020,GO:0016021,GO:0016740,GO:0016757,GO:0018243,GO:0030246	Golgi membrane|polypeptide N-acetylgalactosaminyltransferase activity|Notch binding|Golgi apparatus|protein glycosylation|membrane|integral component of membrane|transferase activity|transferase activity, transferring glycosyl groups|protein O-linked glycosylation via threonine|carbohydrate binding	path:gga00512	Mucin type O-glycan biosynthesis
GAMT	17.0456	29.3331	4.75814	0.16221	-2.62406	9.69438e-17	1.08889e-13	Down	770737	Dbxref=CGNC:66651,GeneID:770737	-	GO:0006601,GO:0007283,GO:0009887,GO:0030731,GO:0032259,GO:0040014,GO:0070062	creatine biosynthetic process|spermatogenesis|organ morphogenesis|guanidinoacetate N-methyltransferase activity|methylation|regulation of multicellular organism growth|extracellular exosome	path:gga00260,path:gga00330	Glycine, serine and threonine metabolism|Arginine and proline metabolism
GAPDH	10929.6	17737.1	4122.01	0.232394	-2.10535	8.64089e-13	3.39695e-10	Down	374193	Dbxref=CGNC:49077,GeneID:374193	glyceraldehyde-3-phosphate dehydrogenase	GO:0004365,GO:0005515,GO:0005634,GO:0005737,GO:0005811,GO:0005829,GO:0005886,GO:0006006,GO:0006096,GO:0016020,GO:0016491,GO:0016620,GO:0017148,GO:0030529,GO:0031965,GO:0031982,GO:0042802,GO:0043231,GO:0050661,GO:0051287,GO:0055114,GO:0070062,GO:0071346,GO:0097452	glyceraldehyde-3-phosphate dehydrogenase (NAD+) (phosphorylating) activity|protein binding|nucleus|cytoplasm|lipid particle|cytosol|plasma membrane|glucose metabolic process|glycolytic process|membrane|oxidoreductase activity|oxidoreductase activity, acting on the aldehyde or oxo group of donors, NAD or NADP as acceptor|negative regulation of translation|intracellular ribonucleoprotein complex|nu…	path:gga01200,path:gga01230,path:gga00010	Carbon metabolism|Biosynthesis of amino acids|Glycolysis / Gluconeogenesis
GAREM	6.49318	2.75965	10.2267	3.7058	1.88978	1.54522e-05	0.000794073	Up	421098	Dbxref=CGNC:11295,GeneID:421098	-
GATM	10.981	21.1642	0.797878	0.0376994	-4.72931	4.15727e-05	0.00176208	Down	395504	Dbxref=CGNC:16366,GeneID:395504	glycine amidinotransferase (L-arginine:glycine amidinotransferase)	GO:0005739,GO:0005758,GO:0006601,GO:0008152,GO:0015068,GO:0016813,GO:0070062	mitochondrion|mitochondrial intermembrane space|creatine biosynthetic process|metabolic process|glycine amidinotransferase activity|hydrolase activity, acting on carbon-nitrogen (but not peptide) bonds, in linear amidines|extracellular exosome	path:gga00260,path:gga00330	Glycine, serine and threonine metabolism|Arginine and proline metabolism
GCGR	0.696615	0	1.39323	Inf	Inf	3.34041e-05	0.00147137	Up	425670	Dbxref=CGNC:52531,GeneID:425670	glucagon receptor	GO:0004871,GO:0004888,GO:0004930,GO:0004967,GO:0005886,GO:0005887,GO:0007165,GO:0007166,GO:0007186,GO:0007188,GO:0016020,GO:0016021,GO:0042593,GO:0042594,GO:0070873,GO:0071377	signal transducer activity|transmembrane signaling receptor activity|G-protein coupled receptor activity|glucagon receptor activity|plasma membrane|integral component of plasma membrane|signal transduction|cell surface receptor signaling pathway|G-protein coupled receptor signaling pathway|adenylate cyclase-modulating G-protein coupled receptor signaling pathway|membrane|integral component of mem…	path:gga04080	Neuroactive ligand-receptor interaction
GH	0.859381	1.71876	0	0	#NAME?	5.86483e-06	0.00034488	Down	378781	Dbxref=CGNC:49117,GeneID:378781	growth hormone			path:gga04630,path:gga04080,path:gga04060	Jak-STAT signaling pathway|Neuroactive ligand-receptor interaction|Cytokine-cytokine receptor interaction
GIPC2	16.8863	8.1307	25.642	3.15372	1.65705	0.00144307	0.0303779	Up	424549	Dbxref=CGNC:6760,GeneID:424549	-	GO:0005515,GO:0070062	protein binding|extracellular exosome
GJA4	6.59621	10.3047	2.88772	0.280234	-1.8353	8.3994e-05	0.00320584	Down	404529	Dbxref=CGNC:1818,GeneID:404529	gap junction protein, alpha 4%2C 37kDa	GO:0001568,GO:0005515,GO:0005886,GO:0005921,GO:0005922,GO:0007154,GO:0016020,GO:0016021,GO:0030054	blood vessel development|protein binding|plasma membrane|gap junction|connexon complex|cell communication|membrane|integral component of membrane|cell junction
GKAP1	4.91757	6.9083	2.92684	0.423671	-1.23898	0.000361639	0.0102096	Down	427455	Dbxref=CGNC:9552,GeneID:427455	-	GO:0005515,GO:0005794,GO:0007165	protein binding|Golgi apparatus|signal transduction
GLRX	46.9703	12.6225	81.3181	6.44232	2.68758	5.64258e-17	7.39413e-14	Up	396069	Dbxref=CGNC:49637,GeneID:396069	glutaredoxin (thioltransferase)
GLS	5.86315	7.82818	3.89812	0.497959	-1.0059	0.00251423	0.0462954	Down	424043	Dbxref=CGNC:5698,GeneID:424043	glutaminase	GO:0001967,GO:0002087,GO:0004359,GO:0005515,GO:0005739,GO:0006537,GO:0006541,GO:0006543,GO:0007268,GO:0051289	suckling behavior|regulation of respiratory gaseous exchange by neurological system process|glutaminase activity|protein binding|mitochondrion|glutamate biosynthetic process|glutamine metabolic process|glutamine catabolic process|synaptic transmission|protein homotetramerization	path:gga00250,path:gga00220,path:gga00471	Alanine, aspartate and glutamate metabolism|Arginine biosynthesis|D-Glutamine and D-glutamate metabolism
GLUL	37.0551	58.6321	15.4781	0.263987	-1.92146	3.82952e-11	9.2645e-09	Down	396489	Dbxref=CGNC:2689,GeneID:396489	glutamate-ammonia ligase	GO:0000166,GO:0003824,GO:0004356,GO:0005524,GO:0005634,GO:0005737,GO:0006542,GO:0006807,GO:0008283,GO:0016874,GO:0042802,GO:0070062	nucleotide binding|catalytic activity|glutamate-ammonia ligase activity|ATP binding|nucleus|cytoplasm|glutamine biosynthetic process|nitrogen compound metabolic process|cell proliferation|ligase activity|identical protein binding|extracellular exosome	path:gga01230,path:gga00630,path:gga00910,path:gga00250,path:gga00220	Biosynthesis of amino acids|Glyoxylate and dicarboxylate metabolism|Nitrogen metabolism|Alanine, aspartate and glutamate metabolism|Arginine biosynthesis
GNG11	50.4246	32.2158	68.6333	2.13042	1.09114	0.000221986	0.00699546	Up	771999	Dbxref=CGNC:66676,GeneID:771999	guanine nucleotide binding protein (G protein), gamma 11	GO:0004871,GO:0005834,GO:0005886,GO:0007165,GO:0007186,GO:0016020	signal transducer activity|heterotrimeric G-protein complex|plasma membrane|signal transduction|G-protein coupled receptor signaling pathway|membrane
GPCPD1	16.7281	22.8766	10.5796	0.462464	-1.11259	0.00037168	0.0104556	Down	421311	Dbxref=CGNC:51467,GeneID:421311	-	GO:0005737,GO:0006629,GO:0007519,GO:0008081,GO:0030246,GO:0047389,GO:2001070	cytoplasm|lipid metabolic process|skeletal muscle tissue development|phosphoric diester hydrolase activity|carbohydrate binding|glycerophosphocholine phosphodiesterase activity|starch binding	path:gga00564	Glycerophospholipid metabolism
GPD1L	50.1598	26.1902	74.1294	2.83042	1.50102	0.000355952	0.0101401	Up	420664	Dbxref=CGNC:8724,GeneID:420664	-	GO:0002027,GO:0004367,GO:0005886,GO:0005975,GO:0006072,GO:0006734,GO:0009331,GO:0010765,GO:0016020,GO:0016491,GO:0016616,GO:0017080,GO:0019674,GO:0033137,GO:0042803,GO:0044325,GO:0046168,GO:0051287,GO:0055114,GO:0060373,GO:0070062,GO:0086005,GO:0090038,GO:2000010,GO:2000649	regulation of heart rate|glycerol-3-phosphate dehydrogenase [NAD+] activity|plasma membrane|carbohydrate metabolic process|glycerol-3-phosphate metabolic process|NADH metabolic process|glycerol-3-phosphate dehydrogenase complex|positive regulation of sodium ion transport|membrane|oxidoreductase activity|oxidoreductase activity, acting on the CH-OH group of donors, NAD or NADP as acceptor|sodium c…	path:gga00564	Glycerophospholipid metabolism
GPD1L2	1.74959	0	3.49918	Inf	Inf	0.00259973	0.0474255	Up	424263	Dbxref=CGNC:13104,GeneID:424263	-			path:gga00564	Glycerophospholipid metabolism
GPD2	7.32439	12.5198	2.12897	0.170048	-2.55599	2.32126e-05	0.00109287	Down	424321	Dbxref=CGNC:9521,GeneID:424321	-	GO:0004368,GO:0005509,GO:0005515,GO:0005739,GO:0005743,GO:0006072,GO:0006094,GO:0009331,GO:0016491,GO:0035264,GO:0043010,GO:0052590,GO:0052591,GO:0055114	glycerol-3-phosphate dehydrogenase activity|calcium ion binding|protein binding|mitochondrion|mitochondrial inner membrane|glycerol-3-phosphate metabolic process|gluconeogenesis|glycerol-3-phosphate dehydrogenase complex|oxidoreductase activity|multicellular organism growth|camera-type eye development|sn-glycerol-3-phosphate:ubiquinone oxidoreductase activity|sn-glycerol-3-phosphate:ubiquinone-8 …	path:gga00564	Glycerophospholipid metabolism
GPR182	1.92537	2.7552	1.09555	0.397632	-1.33049	0.000514842	0.0135648	Down	100858910	Dbxref=CGNC:64202,GeneID:100858910	-	GO:0004871,GO:0004930,GO:0007165,GO:0007186,GO:0016021	signal transducer activity|G-protein coupled receptor activity|signal transduction|G-protein coupled receptor signaling pathway|integral component of membrane
GPRC5B	15.0897	22.0956	8.08392	0.365862	-1.45063	1.24902e-06	9.26454e-05	Down		Dbxref=GeneID:101747453	-	GO:0001934,GO:0004871,GO:0004930,GO:0005615,GO:0005634,GO:0005730,GO:0005886,GO:0007165,GO:0007186,GO:0007626,GO:0009986,GO:0010976,GO:0016020,GO:0016021,GO:0019901,GO:0030295,GO:0032147,GO:0042593,GO:0043123,GO:0043231,GO:0045121,GO:0045666,GO:0045860,GO:0050729,GO:0060907,GO:0061098,GO:0070062,GO:0090263	positive regulation of protein phosphorylation|signal transducer activity|G-protein coupled receptor activity|extracellular space|nucleus|nucleolus|plasma membrane|signal transduction|G-protein coupled receptor signaling pathway|locomotory behavior|cell surface|positive regulation of neuron projection development|membrane|integral component of membrane|protein kinase binding|protein kinase activa…
GPX1	110.347	72.6595	148.035	2.03738	1.02671	0.000284145	0.00851967	Up	100857115	Dbxref=CGNC:65881,GeneID:100857115	glutathione peroxidase 1	GO:0000302,GO:0001659,GO:0001885,GO:0002862,GO:0004601,GO:0004602,GO:0005515,GO:0005737,GO:0005739,GO:0006629,GO:0006641,GO:0006749,GO:0006915,GO:0006979,GO:0007605,GO:0008283,GO:0008631,GO:0009410,GO:0009609,GO:0009611,GO:0009636,GO:0009650,GO:0010269,GO:0010332,GO:0014902,GO:0016491,GO:0017124,GO:0018158,GO:0033194,GO:0033599,GO:0040029,GO:0042311,GO:0042542,GO:0042744,GO:0043066,GO:0043154,GO:…	response to reactive oxygen species|temperature homeostasis|endothelial cell development|negative regulation of inflammatory response to antigenic stimulus|peroxidase activity|glutathione peroxidase activity|protein binding|cytoplasm|mitochondrion|lipid metabolic process|triglyceride metabolic process|glutathione metabolic process|apoptotic process|response to oxidative stress|sensory perception …	path:gga00590,path:gga00480	Arachidonic acid metabolism|Glutathione metabolism
GRAMD1B	5.12652	7.62388	2.62917	0.34486	-1.53592	8.00306e-07	6.2924e-05	Down	769528	Dbxref=CGNC:4895,GeneID:769528	-	GO:0016020	membrane
GRAMD3	9.02111	3.41027	14.6319	4.29055	2.10116	3.00965e-06	0.00019802	Up	426813	Dbxref=CGNC:6241,GeneID:426813	-	GO:0005515,GO:0005881	protein binding|cytoplasmic microtubule
GRB14	0.459942	0.919884	0	0	#NAME?	4.92404e-08	5.45286e-06	Down	424183	Dbxref=CGNC:14284,GeneID:424183	-	GO:0005070,GO:0005515,GO:0005737,GO:0005886,GO:0007165,GO:0009967,GO:0043231	SH3/SH2 adaptor activity|protein binding|cytoplasm|plasma membrane|signal transduction|positive regulation of signal transduction|intracellular membrane-bounded organelle
GREM2	0.624826	1.24965	0	0	#NAME?	6.94099e-07	5.54733e-05	Down	421507	Dbxref=CGNC:8191,GeneID:421507	-
GSTA4	1.08477	2.16954	0	0	#NAME?	8.99374e-08	8.95105e-06	Down	395612	Dbxref=CGNC:49401,GeneID:395612	glutathione S-transferase alpha 4	GO:0004364,GO:0005515,GO:0006749,GO:0006805,GO:0008152,GO:0016740,GO:0042803	glutathione transferase activity|protein binding|glutathione metabolic process|xenobiotic metabolic process|metabolic process|transferase activity|protein homodimerization activity	path:gga00480,path:gga00980,path:gga00982	Glutathione metabolism|Metabolism of xenobiotics by cytochrome P450|Drug metabolism - cytochrome P450
GSTK1	110.809	70.786	150.831	2.1308	1.0914	0.000685834	0.0168452	Up	418302	Dbxref=CGNC:10904,GeneID:418302	glutathione S-transferase kappa 1	GO:0004364,GO:0004602,GO:0005102,GO:0005515,GO:0005622,GO:0005739,GO:0005743,GO:0005777,GO:0006749,GO:0015035,GO:0016020,GO:0030855,GO:0043231,GO:0055114,GO:0070062,GO:0098869	glutathione transferase activity|glutathione peroxidase activity|receptor binding|protein binding|intracellular|mitochondrion|mitochondrial inner membrane|peroxisome|glutathione metabolic process|protein disulfide oxidoreductase activity|membrane|epithelial cell differentiation|intracellular membrane-bounded organelle|oxidation-reduction process|extracellular exosome|cellular oxidant detoxificati…	path:gga00480,path:gga00980,path:gga00982,path:gga04146	Glutathione metabolism|Metabolism of xenobiotics by cytochrome P450|Drug metabolism - cytochrome P450|Peroxisome
GSTO1	11.4032	2.75965	20.0468	7.26425	2.86081	0.000915319	0.0210738	Up	423881	Dbxref=CGNC:52072,GeneID:423881	glutathione S-transferase omega 1	GO:0004364,GO:0005515,GO:0005737,GO:0008152,GO:0010880,GO:0016491,GO:0019852,GO:0042178,GO:0045174,GO:0060315,GO:0060316,GO:0070062,GO:0071243,GO:0098869	glutathione transferase activity|protein binding|cytoplasm|metabolic process|regulation of release of sequestered calcium ion into cytosol by sarcoplasmic reticulum|oxidoreductase activity|L-ascorbic acid metabolic process|xenobiotic catabolic process|glutathione dehydrogenase (ascorbate) activity|negative regulation of ryanodine-sensitive calcium-release channel activity|positive regulation of r…	path:gga00480,path:gga00980,path:gga00982	Glutathione metabolism|Metabolism of xenobiotics by cytochrome P450|Drug metabolism - cytochrome P450
GSTT1	58.4394	28.0038	88.8749	3.17368	1.66616	7.01293e-08	7.3032e-06	Up	396322	Dbxref=CGNC:4772,GeneID:396322	glutathione S-transferase theta 1			path:gga00480,path:gga00980,path:gga00982	Glutathione metabolism|Metabolism of xenobiotics by cytochrome P450|Drug metabolism - cytochrome P450
GTF2IRD1	18.2953	25.5569	11.0338	0.431734	-1.21179	3.33842e-05	0.00147137	Down	417487	Dbxref=CGNC:862,GeneID:417487	-	GO:0003700,GO:0005634,GO:0005654,GO:0005737,GO:0014886	transcription factor activity, sequence-specific DNA binding|nucleus|nucleoplasm|cytoplasm|transition between slow and fast fiber	path:gga03022,path:gga05168	Basal transcription factors|Herpes simplex infection
HAND2	9.78233	1.71431	17.8504	10.4126	3.38026	3.25396e-05	0.00144544	Up	395813	Dbxref=CGNC:66214,GeneID:395813	heart and neural crest derivatives expressed 2	GO:0000790,GO:0000977,GO:0001077,GO:0001701,GO:0001947,GO:0001967,GO:0003007,GO:0003219,GO:0003253,GO:0003266,GO:0003278,GO:0003680,GO:0005515,GO:0005634,GO:0005667,GO:0006355,GO:0006366,GO:0007507,GO:0007512,GO:0008134,GO:0010463,GO:0010667,GO:0014032,GO:0042475,GO:0042733,GO:0042803,GO:0043066,GO:0043234,GO:0043392,GO:0043433,GO:0043565,GO:0043586,GO:0044212,GO:0045668,GO:0045893,GO:0045944,GO:…	nuclear chromatin|RNA polymerase II regulatory region sequence-specific DNA binding|transcriptional activator activity, RNA polymerase II core promoter proximal region sequence-specific binding|in utero embryonic development|heart looping|suckling behavior|heart morphogenesis|cardiac right ventricle formation|cardiac neural crest cell migration involved in outflow tract morphogenesis|regulation o…
HECW2	4.85829	2.16508	7.55151	3.48787	1.80235	0.000420704	0.0114456	Up	424050	Dbxref=CGNC:6009,GeneID:424050	-	GO:0004842,GO:0005515,GO:0008152,GO:0016567,GO:0016874	ubiquitin-protein transferase activity|protein binding|metabolic process|protein ubiquitination|ligase activity
HERC3	20.0825	8.66477	31.5003	3.63544	1.86213	1.55918e-06	0.000110941	Up	422514	Dbxref=CGNC:7887,GeneID:422514	hect domain and RLD 3	GO:0004842,GO:0008152,GO:0016567,GO:0016874	ubiquitin-protein transferase activity|metabolic process|protein ubiquitination|ligase activity	path:gga04120	Ubiquitin mediated proteolysis
HEXIM1	154.944	209.285	100.602	0.480694	-1.05681	0.000270744	0.00818739	Down	100857796	Dbxref=CGNC:66015,GeneID:100857796	-	GO:0000122,GO:0004861,GO:0005515,GO:0005634,GO:0005654,GO:0005737,GO:0007507,GO:0017069,GO:0045736,GO:0045892,GO:1901798	negative regulation of transcription from RNA polymerase II promoter|cyclin-dependent protein serine/threonine kinase inhibitor activity|protein binding|nucleus|nucleoplasm|cytoplasm|heart development|snRNA binding|negative regulation of cyclin-dependent protein serine/threonine kinase activity|negative regulation of transcription, DNA-templated|positive regulation of signal transduction by p53 c…
HHATL	131.78	71.9429	191.618	2.66347	1.41331	2.24449e-05	0.00106954	Up	420391	Dbxref=CGNC:3943,GeneID:420391	hedgehog acyltransferase-like	GO:0005515,GO:0005783,GO:0016020,GO:0016021,GO:0048471,GO:0060262	protein binding|endoplasmic reticulum|membrane|integral component of membrane|perinuclear region of cytoplasm|negative regulation of N-terminal protein palmitoylation
HHIPL1	1.89806	1.24519	2.55092	2.04862	1.03465	0.000882113	0.0205606	Up	423448	Dbxref=CGNC:8466,GeneID:423448	-	GO:0003824,GO:0005044,GO:0005975,GO:0006898,GO:0016020,GO:0016901,GO:0048038,GO:0055114	catalytic activity|scavenger receptor activity|carbohydrate metabolic process|receptor-mediated endocytosis|membrane|oxidoreductase activity, acting on the CH-OH group of donors, quinone or similar compound as acceptor|quinone binding|oxidation-reduction process
HIPK2	31.8177	50.8946	12.7408	0.250337	-1.99806	3.78608e-11	9.2645e-09	Down	374138	Dbxref=CGNC:49057,GeneID:374138	-	GO:0000122,GO:0000166,GO:0001102,GO:0001105,GO:0001934,GO:0003714,GO:0004672,GO:0004674,GO:0004713,GO:0005515,GO:0005524,GO:0005634,GO:0005737,GO:0006468,GO:0006978,GO:0007179,GO:0007224,GO:0007628,GO:0008284,GO:0008344,GO:0009952,GO:0010842,GO:0016604,GO:0016605,GO:0018105,GO:0018107,GO:0030182,GO:0030511,GO:0030514,GO:0032092,GO:0042771,GO:0043388,GO:0043524,GO:0045766,GO:0045893,GO:0045944,GO:…	negative regulation of transcription from RNA polymerase II promoter|nucleotide binding|RNA polymerase II activating transcription factor binding|RNA polymerase II transcription coactivator activity|positive regulation of protein phosphorylation|transcription corepressor activity|protein kinase activity|protein serine/threonine kinase activity|protein tyrosine kinase activity|protein binding|ATP …
HMCN1	0.164884	0.329767	0	0	#NAME?	0.00139147	0.0294494	Down	429823	Dbxref=CGNC:3829,GeneID:429823	-	GO:0004222,GO:0005509,GO:0005515,GO:0005576,GO:0005604,GO:0005938,GO:0006508,GO:0030054,GO:0070062	metalloendopeptidase activity|calcium ion binding|protein binding|extracellular region|basement membrane|cell cortex|proteolysis|cell junction|extracellular exosome
HOMER2	35.2239	11.9223	58.5255	4.9089	2.2954	8.65185e-12	2.30594e-09	Up	415458	Dbxref=CGNC:4499,GeneID:415458	-	GO:0005515,GO:0005634,GO:0005730,GO:0005737,GO:0005886,GO:0030054	protein binding|nucleus|nucleolus|cytoplasm|plasma membrane|cell junction	path:gga04068	FoxO signaling pathway
HOPX	30.6985	8.78578	52.6112	5.98822	2.58213	0.00211004	0.0402675	Up	395241	Dbxref=CGNC:8667,GeneID:395241	HOP homeobox	GO:0000122,GO:0001829,GO:0003677,GO:0005515,GO:0005634,GO:0007507,GO:0008016,GO:0016575,GO:0043393,GO:0043415,GO:0045596,GO:0048286,GO:0051155	negative regulation of transcription from RNA polymerase II promoter|trophectodermal cell differentiation|DNA binding|protein binding|nucleus|heart development|regulation of heart contraction|histone deacetylation|regulation of protein binding|positive regulation of skeletal muscle tissue regeneration|negative regulation of cell differentiation|lung alveolus development|positive regulation of str…
HOXA13	2.14713	3.55853	0.735737	0.206753	-2.27402	8.23738e-05	0.00315934	Down	373934	Dbxref=CGNC:16060,GeneID:373934	homeobox A13	GO:0003677,GO:0005634,GO:0006355,GO:0043565,GO:0045111	DNA binding|nucleus|regulation of transcription, DNA-templated|sequence-specific DNA binding|intermediate filament cytoskeleton
HOXB9	11.6922	4.13477	19.2497	4.65557	2.21896	1.24069e-09	2.01133e-07	Up	771865	Dbxref=CGNC:870,GeneID:771865	-
HOXC8	0.367869	0	0.735737	Inf	Inf	0.00198366	0.038894	Up	395711	Dbxref=CGNC:49437,GeneID:395711	homeobox C8	GO:0000122,GO:0003677,GO:0003700,GO:0005634,GO:0005654,GO:0006355,GO:0007275,GO:0009952,GO:0015630,GO:0030182,GO:0043565,GO:0048705	negative regulation of transcription from RNA polymerase II promoter|DNA binding|transcription factor activity, sequence-specific DNA binding|nucleus|nucleoplasm|regulation of transcription, DNA-templated|multicellular organismal development|anterior/posterior pattern specification|microtubule cytoskeleton|neuron differentiation|sequence-specific DNA binding|skeletal system morphogenesis
HOXC9	13.8338	6.74171	20.926	3.10396	1.63411	0.00169794	0.034231	Up	425723	Dbxref=CGNC:8844,GeneID:425723	homeobox C9	GO:0003677,GO:0005515,GO:0005634,GO:0006351,GO:0006355,GO:0009952,GO:0043565,GO:0048704,GO:0048706	DNA binding|protein binding|nucleus|transcription, DNA-templated|regulation of transcription, DNA-templated|anterior/posterior pattern specification|sequence-specific DNA binding|embryonic skeletal system morphogenesis|embryonic skeletal system development
HPGD	1.43167	2.10458	0.758756	0.360527	-1.47182	2.48538e-05	0.00115629	Down	422567	Dbxref=CGNC:8187,GeneID:422567	hydroxyprostaglandin dehydrogenase 15-(NAD)	GO:0003824,GO:0004957,GO:0005654,GO:0005737,GO:0006693,GO:0007179,GO:0007565,GO:0007567,GO:0008152,GO:0016323,GO:0016404,GO:0016491,GO:0045786,GO:0051287,GO:0055114,GO:0070062,GO:0070403,GO:0097070	catalytic activity|prostaglandin E receptor activity|nucleoplasm|cytoplasm|prostaglandin metabolic process|transforming growth factor beta receptor signaling pathway|female pregnancy|parturition|metabolic process|basolateral plasma membrane|15-hydroxyprostaglandin dehydrogenase (NAD+) activity|oxidoreductase activity|negative regulation of cell cycle|NAD binding|oxidation-reduction process|extrac…
HPS1	6.84149	2.75965	10.9233	3.95823	1.98485	6.32501e-05	0.00253726	Up	429879	Dbxref=CGNC:13076,GeneID:429879	Hermansky-Pudlak syndrome 1	GO:0005515,GO:0016023,GO:0031085,GO:0046983	protein binding|cytoplasmic membrane-bounded vesicle|BLOC-3 complex|protein dimerization activity
HSF2	40.3089	11.9268	68.6909	5.75938	2.52591	0.00171858	0.0345843	Up	421724	Dbxref=CGNC:11036,GeneID:421724	heat shock transcription factor 2	GO:0000977,GO:0001162,GO:0001228,GO:0003677,GO:0003700,GO:0005515,GO:0005634,GO:0006355,GO:0006357,GO:0043565,GO:0045944	RNA polymerase II regulatory region sequence-specific DNA binding|RNA polymerase II intronic transcription regulatory region sequence-specific DNA binding|transcriptional activator activity, RNA polymerase II transcription regulatory region sequence-specific binding|DNA binding|transcription factor activity, sequence-specific DNA binding|protein binding|nucleus|regulation of transcription, DNA-te…
HSPA12B	0.710432	0.32531	1.09555	3.36772	1.75177	6.48174e-06	0.000373353	Up	770082	Dbxref=CGNC:55760,GeneID:770082	-	GO:0005515	protein binding
HSPA2	535.27	180.648	889.893	4.92613	2.30045	3.49545e-16	3.51241e-13	Up	423504	Dbxref=CGNC:51984,GeneID:423504	heat shock 70kDa protein 2			path:gga03040,path:gga04141,path:gga04010,path:gga04144,path:gga05164	Spliceosome|Protein processing in endoplasmic reticulum|MAPK signaling pathway|Endocytosis|Influenza A
HSPA4	99.5803	44.9727	154.188	3.42848	1.77757	0.00177321	0.0353406	Up	416339	Dbxref=CGNC:5498,GeneID:416339	-	GO:0000166,GO:0005515,GO:0005524,GO:0005829,GO:0045040,GO:0051131,GO:0070062	nucleotide binding|protein binding|ATP binding|cytosol|protein import into mitochondrial outer membrane|chaperone-mediated protein complex assembly|extracellular exosome
HSPB1	3302.18	1268.76	5335.6	4.20535	2.07223	1.93448e-13	9.04515e-11	Up	396227	Dbxref=CGNC:1361,GeneID:396227	heat shock 27kDa protein 1	GO:0001895,GO:0005080,GO:0005515,GO:0005615,GO:0005622,GO:0005634,GO:0005737,GO:0005886,GO:0005925,GO:0006469,GO:0008426,GO:0009615,GO:0019901,GO:0030018,GO:0032731,GO:0035556,GO:0035924,GO:0038033,GO:0042535,GO:0042802,GO:0043122,GO:0043292,GO:0043536,GO:0044822,GO:0045766,GO:0070062,GO:0070527,GO:0071901,GO:1902176,GO:2001028,GO:2001234	retina homeostasis|protein kinase C binding|protein binding|extracellular space|intracellular|nucleus|cytoplasm|plasma membrane|focal adhesion|negative regulation of protein kinase activity|protein kinase C inhibitor activity|response to virus|protein kinase binding|Z disc|positive regulation of interleukin-1 beta production|intracellular signal transduction|cellular response to vascular endothel…	path:gga04010,path:gga04370	MAPK signaling pathway|VEGF signaling pathway
HSPB2	63.3571	21.7152	104.999	4.83527	2.2736	8.47472e-12	2.29767e-09	Up	414136	Dbxref=CGNC:66231,GeneID:414136	heat shock 27kDa protein 2
HSPB7	1929.71	484.036	3375.37	6.9734	2.80186	5.43515e-14	2.84892e-11	Up	430280	Dbxref=CGNC:16703,GeneID:430280	-	GO:0005515,GO:0005634,GO:0005654,GO:0005737,GO:0005739,GO:0015629,GO:0016235,GO:0031005	protein binding|nucleus|nucleoplasm|cytoplasm|mitochondrion|actin cytoskeleton|aggresome|filamin binding
HSPB8	734.69	389.28	1080.1	2.77461	1.47228	0.000433051	0.0117409	Up	416988	Dbxref=CGNC:5578,GeneID:416988	-	GO:0005515,GO:0005622,GO:0005634,GO:0005654,GO:0005737,GO:0005794,GO:0042802	protein binding|intracellular|nucleus|nucleoplasm|cytoplasm|Golgi apparatus|identical protein binding
HSPH1	23.4278	9.38035	37.4752	3.99507	1.99822	5.7572e-12	1.79725e-09	Up	418917	Dbxref=CGNC:12826,GeneID:418917	heat shock 105kDa/110kDa protein 1	GO:0000166,GO:0005515,GO:0005524,GO:0005634,GO:0005654,GO:0005737,GO:0005829,GO:0005874,GO:0043014,GO:0045944,GO:0051085,GO:0061098,GO:0070062,GO:1903748,GO:1903751,GO:1903753,GO:2001234	nucleotide binding|protein binding|ATP binding|nucleus|nucleoplasm|cytoplasm|cytosol|microtubule|alpha-tubulin binding|positive regulation of transcription from RNA polymerase II promoter|chaperone mediated protein folding requiring cofactor|positive regulation of protein tyrosine kinase activity|extracellular exosome|negative regulation of establishment of protein localization to mitochondrion|n…	path:gga04141	Protein processing in endoplasmic reticulum
IGF2BP1	1.64815	2.9595	0.336798	0.113802	-3.1354	1.81425e-06	0.000126796	Down	395953	Dbxref=CGNC:882,GeneID:395953	insulin-like growth factor 2 mRNA binding protein 1	GO:0000166,GO:0003676,GO:0003723,GO:0003729,GO:0003730,GO:0005515,GO:0005737,GO:0010494,GO:0010610,GO:0017148,GO:0022013,GO:0030529,GO:0044822,GO:0045182,GO:0048027,GO:0070934,GO:0070937,GO:0097150	nucleotide binding|nucleic acid binding|RNA binding|mRNA binding|mRNA 3'-UTR binding|protein binding|cytoplasm|cytoplasmic stress granule|regulation of mRNA stability involved in response to stress|negative regulation of translation|pallium cell proliferation in forebrain|intracellular ribonucleoprotein complex|poly(A) RNA binding|translation regulator activity|mRNA 5'-UTR binding|CRD-mediated mR…
IGF2BP2	5.22575	8.28342	2.16809	0.261739	-1.9338	4.39979e-09	6.069e-07	Down	424865	Dbxref=CGNC:52270,GeneID:424865	-	GO:0000166,GO:0003676,GO:0003723,GO:0003729	nucleotide binding|nucleic acid binding|RNA binding|mRNA binding
IGF2BP3	1.64463	3.28927	0	0	#NAME?	9.72514e-08	9.49863e-06	Down	420617	Dbxref=CGNC:51304,GeneID:420617	insulin-like growth factor 2 mRNA binding protein 3	GO:0000166,GO:0003676,GO:0003723,GO:0003730,GO:0005515,GO:0005737,GO:0044822,GO:0048027	nucleotide binding|nucleic acid binding|RNA binding|mRNA 3'-UTR binding|protein binding|cytoplasm|poly(A) RNA binding|mRNA 5'-UTR binding
IGFBP3	10.502	15.824	5.18009	0.327357	-1.61106	3.86385e-07	3.28427e-05	Down	420790	Dbxref=CGNC:9448,GeneID:420790	insulin-like growth factor binding protein 3	GO:0001558,GO:0001649,GO:0001933,GO:0001968,GO:0005515,GO:0005520,GO:0005576,GO:0005615,GO:0005634,GO:0006468,GO:0008160,GO:0008285,GO:0010906,GO:0014912,GO:0031994,GO:0040008,GO:0042567,GO:0043065,GO:0043085,GO:0043410,GO:0043568,GO:0044342,GO:0045663,GO:0048662,GO:0070062	regulation of cell growth|osteoblast differentiation|negative regulation of protein phosphorylation|fibronectin binding|protein binding|insulin-like growth factor binding|extracellular region|extracellular space|nucleus|protein phosphorylation|protein tyrosine phosphatase activator activity|negative regulation of cell proliferation|regulation of glucose metabolic process|negative regulation of sm…	path:gga04115	p53 signaling pathway
IL13RA2	0.459942	0.919884	0	0	#NAME?	0.000155312	0.00525222	Down	422219	Dbxref=CGNC:14149,GeneID:422219	interleukin 13 receptor, alpha 2	GO:0002638,GO:0004896,GO:0016020,GO:0016064,GO:0019221,GO:0043305	negative regulation of immunoglobulin production|cytokine receptor activity|membrane|immunoglobulin mediated immune response|cytokine-mediated signaling pathway|negative regulation of mast cell degranulation	path:gga04630	Jak-STAT signaling pathway
IL18	4.29931	6.82946	1.76915	0.259047	-1.94871	9.54336e-07	7.35634e-05	Down	395312	Dbxref=CGNC:5957,GeneID:395312	interleukin 18	GO:0000165,GO:0001525,GO:0005125,GO:0005515,GO:0005615,GO:0006954,GO:0010628,GO:0030101,GO:0030155,GO:0031663,GO:0032725,GO:0032729,GO:0032740,GO:0032819,GO:0042088,GO:0042095,GO:0042104,GO:0042346,GO:0042517,GO:0045662,GO:0051142,GO:0070062,GO:0071407	MAPK cascade|angiogenesis|cytokine activity|protein binding|extracellular space|inflammatory response|positive regulation of gene expression|natural killer cell activation|regulation of cell adhesion|lipopolysaccharide-mediated signaling pathway|positive regulation of granulocyte macrophage colony-stimulating factor production|positive regulation of interferon-gamma production|positive regulation…	path:gga04060,path:gga04621,path:gga04623,path:gga05132,path:gga05164	Cytokine-cytokine receptor interaction|NOD-like receptor signaling pathway|Cytosolic DNA-sensing pathway|Salmonella infection|Influenza A
IL1RAPL2	0.327539	0.655077	0	0	#NAME?	6.85685e-05	0.00271597	Down	422379	Dbxref=CGNC:6750,GeneID:422379	-	GO:0005515,GO:0007165	protein binding|signal transduction
IL6RA	11.0595	15.5686	6.5503	0.420738	-1.24901	9.9906e-05	0.00369013	Down	693252	Dbxref=CGNC:54349,GeneID:693252	interleukin 6 receptor alpha			path:gga04630,path:gga04060	Jak-STAT signaling pathway|Cytokine-cytokine receptor interaction
IMPG2	3.53787	1.57496	5.50079	3.49265	1.80432	2.56642e-10	5.04462e-08	Up	418393	Dbxref=CGNC:11408,GeneID:418393	interphotoreceptor matrix proteoglycan 2	GO:0005515,GO:0005540,GO:0008201,GO:0043235	protein binding|hyaluronic acid binding|heparin binding|receptor complex
INCENP	0.459942	0.919884	0	0	#NAME?	4.97964e-05	0.00202862	Down	396270	Dbxref=CGNC:5686,GeneID:396270	inner centromere protein antigens 135/155kDa	GO:0000775,GO:0000776,GO:0000795,GO:0000800,GO:0000801,GO:0000910,GO:0005515,GO:0005721,GO:0005819,GO:0007059,GO:0010369,GO:0030496,GO:0043234	chromosome, centromeric region|kinetochore|synaptonemal complex|lateral element|central element|cytokinesis|protein binding|pericentric heterochromatin|spindle|chromosome segregation|chromocenter|midbody|protein complex
IQUB	8.06845	3.01555	13.1214	4.35124	2.12143	0.00134326	0.0287777	Up	417754	Dbxref=CGNC:6698,GeneID:417754	-	GO:0001669,GO:0005515,GO:0007224,GO:0031514,GO:0060271	acrosomal vesicle|protein binding|smoothened signaling pathway|motile cilium|cilium morphogenesis
IRS1	6.97758	9.93276	4.0224	0.404963	-1.30414	4.61661e-05	0.00190372	Down		Dbxref=GeneID:101749888	-	GO:0005158,GO:0005159,GO:0005515,GO:0005901,GO:0008286,GO:0010907,GO:0014065,GO:0032000,GO:0032868,GO:0032869,GO:0043548,GO:0045725,GO:0046326,GO:0046676,GO:0048009,GO:2001275	insulin receptor binding|insulin-like growth factor receptor binding|protein binding|caveola|insulin receptor signaling pathway|positive regulation of glucose metabolic process|phosphatidylinositol 3-kinase signaling|positive regulation of fatty acid beta-oxidation|response to insulin|cellular response to insulin stimulus|phosphatidylinositol 3-kinase binding|positive regulation of glycogen biosy…	path:gga04068,path:gga04150,path:gga04910,path:gga04920,path:gga04931	FoxO signaling pathway|mTOR signaling pathway|Insulin signaling pathway|Adipocytokine signaling pathway|Insulin resistance
ITGB1BP2	27.6121	41.6303	13.5939	0.326539	-1.61467	4.33192e-06	0.000270316	Down	422208	Dbxref=CGNC:4092,GeneID:422208	-	GO:0005509,GO:0005515,GO:0008270,GO:0030018	calcium ion binding|protein binding|zinc ion binding|Z disc
KATNB1	1.93487	0.919884	2.94986	3.20678	1.68112	0.000835592	0.0195823	Up	415631	Dbxref=CGNC:704,GeneID:415631	katanin p80 (WD repeat containing) subunit B 1	GO:0000922,GO:0005515,GO:0005634,GO:0005737,GO:0005813,GO:0005815,GO:0005819,GO:0005856,GO:0005874,GO:0005886,GO:0007026,GO:0007049,GO:0007067,GO:0007079,GO:0008017,GO:0008352,GO:0008568,GO:0015630,GO:0016020,GO:0030424,GO:0031117,GO:0045502,GO:0046982,GO:0051013,GO:0051301	spindle pole|protein binding|nucleus|cytoplasm|centrosome|microtubule organizing center|spindle|cytoskeleton|microtubule|plasma membrane|negative regulation of microtubule depolymerization|cell cycle|mitotic nuclear division|mitotic chromosome movement towards spindle pole|microtubule binding|katanin complex|microtubule-severing ATPase activity|microtubule cytoskeleton|membrane|axon|positive regu…
KAZALD1	11.8736	2.8157	20.9314	7.43383	2.8941	0.000235492	0.0073184	Up	423856	Dbxref=CGNC:5927,GeneID:423856	-	GO:0001558,GO:0005515,GO:0005520,GO:0005576,GO:0005578,GO:0005614,GO:0030198	regulation of cell growth|protein binding|insulin-like growth factor binding|extracellular region|proteinaceous extracellular matrix|interstitial matrix|extracellular matrix organization
KCNC1	1.3871	0.919884	1.85431	2.01581	1.01136	3.41506e-05	0.00149587	Up	423076	Dbxref=CGNC:4670,GeneID:423076	-	GO:0005216,GO:0005244,GO:0005249,GO:0005267,GO:0005515,GO:0006810,GO:0006811,GO:0006813,GO:0008076,GO:0016020,GO:0016021,GO:0034765,GO:0051260,GO:0051262,GO:0055085,GO:0071805	ion channel activity|voltage-gated ion channel activity|voltage-gated potassium channel activity|potassium channel activity|protein binding|transport|ion transport|potassium ion transport|voltage-gated potassium channel complex|membrane|integral component of membrane|regulation of ion transmembrane transport|protein homooligomerization|protein tetramerization|transmembrane transport|potassium ion…
KCND2	4.89543	0.980388	8.81047	8.98672	3.16779	2.28651e-12	7.99009e-10	Up	374143	Dbxref=CGNC:49061,GeneID:374143	potassium voltage-gated channel, Shal-related subfamily%2C member 2
KCNF1	7.07323	1.51	12.6365	8.3685	3.06497	4.61142e-05	0.00190372	Up	428652	Dbxref=CGNC:12315,GeneID:428652	-	GO:0005216,GO:0005244,GO:0005249,GO:0005267,GO:0005515,GO:0006810,GO:0006811,GO:0006813,GO:0008076,GO:0016020,GO:0016021,GO:0034765,GO:0051260,GO:0055085,GO:0071805	ion channel activity|voltage-gated ion channel activity|voltage-gated potassium channel activity|potassium channel activity|protein binding|transport|ion transport|potassium ion transport|voltage-gated potassium channel complex|membrane|integral component of membrane|regulation of ion transmembrane transport|protein homooligomerization|transmembrane transport|potassium ion transmembrane transport
KCNIP1	1.26972	0.32531	2.21413	6.8062	2.76685	0.000485698	0.0129014	Up	416173	Dbxref=CGNC:1522,GeneID:416173	-	GO:0005509,GO:0005515,GO:0005737,GO:0008076,GO:0015459,GO:0031234,GO:0046872,GO:1901379	calcium ion binding|protein binding|cytoplasm|voltage-gated potassium channel complex|potassium channel regulator activity|extrinsic component of cytoplasmic side of plasma membrane|metal ion binding|regulation of potassium ion transmembrane transport
KCNJ12	2.58924	3.68399	1.49449	0.405672	-1.30161	0.00020173	0.00648714	Down	427662	Dbxref=CGNC:3499,GeneID:427662	-	GO:0005242,GO:0005244,GO:0006810,GO:0006811,GO:0006813,GO:0016020,GO:0016021,GO:0031224,GO:0034765,GO:0051289,GO:0071805	inward rectifier potassium channel activity|voltage-gated ion channel activity|transport|ion transport|potassium ion transport|membrane|integral component of membrane|intrinsic component of membrane|regulation of ion transmembrane transport|protein homotetramerization|potassium ion transmembrane transport
KCNJ14	1.28775	1.83977	0.735737	0.399907	-1.32226	9.1453e-05	0.00343222	Down	428244	Dbxref=CGNC:53303,GeneID:428244	-	GO:0005242,GO:0005244,GO:0006810,GO:0006811,GO:0006813,GO:0016020,GO:0016021,GO:0034765,GO:0071805	inward rectifier potassium channel activity|voltage-gated ion channel activity|transport|ion transport|potassium ion transport|membrane|integral component of membrane|regulation of ion transmembrane transport|potassium ion transmembrane transport
KCNJ5	6.24653	2.16508	10.328	4.77026	2.25407	0.000115006	0.00413839	Up	395925	Dbxref=CGNC:801,GeneID:395925	-	GO:0005242,GO:0005244,GO:0005515,GO:0006810,GO:0006811,GO:0006813,GO:0015467,GO:0016020,GO:0016021,GO:0034765,GO:0071805	inward rectifier potassium channel activity|voltage-gated ion channel activity|protein binding|transport|ion transport|potassium ion transport|G-protein activated inward rectifier potassium channel activity|membrane|integral component of membrane|regulation of ion transmembrane transport|potassium ion transmembrane transport
KCNJ8	3.75165	5.25004	2.25325	0.429187	-1.22032	0.00187591	0.0371052	Down	395973	Dbxref=CGNC:49584,GeneID:395973	potassium inwardly-rectifying channel, subfamily J%2C member 8	GO:0005242,GO:0005244,GO:0006810,GO:0006811,GO:0006813,GO:0007507,GO:0015272,GO:0016020,GO:0016021,GO:0030016,GO:0032496,GO:0034765,GO:0043330,GO:0051607,GO:0071805	inward rectifier potassium channel activity|voltage-gated ion channel activity|transport|ion transport|potassium ion transport|heart development|ATP-activated inward rectifier potassium channel activity|membrane|integral component of membrane|myofibril|response to lipopolysaccharide|regulation of ion transmembrane transport|response to exogenous dsRNA|defense response to virus|potassium ion trans…
KCNK9	22.6224	10.8115	34.4332	3.18487	1.67123	1.97009e-08	2.3293e-06	Up	428382	Dbxref=CGNC:12103,GeneID:428382	-	GO:0005249,GO:0005267,GO:0006810,GO:0006811,GO:0016020,GO:0016021,GO:0071804,GO:0071805	voltage-gated potassium channel activity|potassium channel activity|transport|ion transport|membrane|integral component of membrane|cellular potassium ion transport|potassium ion transmembrane transport
KCNQ1	0.592346	1.18469	0	0	#NAME?	1.13878e-06	8.6509e-05	Down	423090	Dbxref=CGNC:4878,GeneID:423090	-	GO:0002230,GO:0005216,GO:0005249,GO:0005251,GO:0005267,GO:0005515,GO:0005516,GO:0005546,GO:0005737,GO:0005764,GO:0005769,GO:0005770,GO:0005783,GO:0005886,GO:0006349,GO:0006810,GO:0006811,GO:0006813,GO:0008076,GO:0008157,GO:0010460,GO:0015271,GO:0016020,GO:0016021,GO:0016323,GO:0016458,GO:0034236,GO:0034237,GO:0034702,GO:0035690,GO:0044325,GO:0045121,GO:0048839,GO:0055085,GO:0060048,GO:0060306,GO:…	positive regulation of defense response to virus by host|ion channel activity|voltage-gated potassium channel activity|delayed rectifier potassium channel activity|potassium channel activity|protein binding|calmodulin binding|phosphatidylinositol-4,5-bisphosphate binding|cytoplasm|lysosome|early endosome|late endosome|endoplasmic reticulum|plasma membrane|regulation of gene expression by genetic …	path:gga04261	Adrenergic signaling in cardiomyocytes
KCNT1	6.94627	2.42989	11.4627	4.71736	2.23798	4.21935e-06	0.000265397	Up	395248	Dbxref=CGNC:49230,GeneID:395248	potassium channel, subfamily T%2C member 1	GO:0006813,GO:0015269,GO:0016020,GO:0071805	potassium ion transport|calcium-activated potassium channel activity|membrane|potassium ion transmembrane transport
KDM1B	1.73247	2.36938	1.09555	0.462379	-1.11285	0.000433814	0.0117413	Down	420829	Dbxref=CGNC:9624,GeneID:420829	-	GO:0003677,GO:0005515,GO:0005634,GO:0006349,GO:0008270,GO:0016491,GO:0034648,GO:0034649,GO:0034720,GO:0043046,GO:0044030,GO:0050660,GO:0055114	DNA binding|protein binding|nucleus|regulation of gene expression by genetic imprinting|zinc ion binding|oxidoreductase activity|histone demethylase activity (H3-dimethyl-K4 specific)|histone demethylase activity (H3-monomethyl-K4 specific)|histone H3-K4 demethylation|DNA methylation involved in gamete generation|regulation of DNA methylation|flavin adenine dinucleotide binding|oxidation-reductio…
KDM3A	5.26236	7.23807	3.28666	0.45408	-1.13898	0.000814812	0.0191238	Down	422917	Dbxref=CGNC:11788,GeneID:422917	lysine (K)-specific demethylase 3A	GO:0000976,GO:0001047,GO:0003700,GO:0005506,GO:0005515,GO:0005634,GO:0005654,GO:0005737,GO:0007283,GO:0007290,GO:0009755,GO:0010468,GO:0016020,GO:0030521,GO:0033169,GO:0035556,GO:0036123,GO:0045893,GO:0045944,GO:0046293,GO:0050681,GO:0051573,GO:2000036,GO:2000736	transcription regulatory region sequence-specific DNA binding|core promoter binding|transcription factor activity, sequence-specific DNA binding|iron ion binding|protein binding|nucleus|nucleoplasm|cytoplasm|spermatogenesis|spermatid nucleus elongation|hormone-mediated signaling pathway|regulation of gene expression|membrane|androgen receptor signaling pathway|histone H3-K9 demethylation|intracel…
KIAA1715	7.90494	10.6528	5.15707	0.484105	-1.04661	0.00128744	0.0277709	Down	424141	Dbxref=CGNC:7054,GeneID:424141	-	GO:0005789,GO:0007596,GO:0032330,GO:0035115,GO:0042733	endoplasmic reticulum membrane|blood coagulation|regulation of chondrocyte differentiation|embryonic forelimb morphogenesis|embryonic digit morphogenesis
KIAA1919	4.9782	7.42849	2.52791	0.340299	-1.55513	0.000244152	0.00752802	Down	428623	Dbxref=CGNC:11181,GeneID:428623	-	GO:0016021,GO:0055085	integral component of membrane|transmembrane transport
KLF9	18.8689	29.232	8.50588	0.290978	-1.78102	1.69145e-09	2.60766e-07	Down	770238	Dbxref=CGNC:55877,GeneID:770238	-	GO:0003676,GO:0005634,GO:0005654,GO:0005737,GO:0005886,GO:0007623,GO:0010839,GO:0046872,GO:0071387,GO:0097067	nucleic acid binding|nucleus|nucleoplasm|cytoplasm|plasma membrane|circadian rhythm|negative regulation of keratinocyte proliferation|metal ion binding|cellular response to cortisol stimulus|cellular response to thyroid hormone stimulus
KLHDC4	7.44104	10.5229	4.3592	0.414259	-1.27139	8.86799e-05	0.00335214	Down	415831	Dbxref=CGNC:5945,GeneID:415831	kelch domain containing 4	GO:0005515	protein binding
KLHL21	38.9034	56.0708	21.7361	0.387655	-1.36715	4.09785e-06	0.00025879	Down	428175	Dbxref=CGNC:397,GeneID:428175	-	GO:0004842,GO:0005515,GO:0005813,GO:0005827,GO:0016567,GO:0031463,GO:0032465,GO:0035853	ubiquitin-protein transferase activity|protein binding|centrosome|polar microtubule|protein ubiquitination|Cul3-RING ubiquitin ligase complex|regulation of cytokinesis|chromosome passenger complex localization to spindle midzone
KLHL30	22.5976	32.2326	12.9625	0.402155	-1.31418	0.000236192	0.00732567	Down	424851	Dbxref=CGNC:4700,GeneID:424851	-	GO:0005515	protein binding
KLHL34	66.8469	34.2193	99.4745	2.90697	1.53952	2.23387e-08	2.58291e-06	Up	418604	Dbxref=CGNC:12266,GeneID:418604	-	GO:0005515,GO:0005615	protein binding|extracellular space
KLHL38	7.52328	13.1531	1.89343	0.143953	-2.79633	0.000906061	0.0209527	Down	428388	Dbxref=CGNC:53354,GeneID:428388	-	GO:0005515	protein binding
KLHL40	190.672	21.6503	359.693	16.6138	4.05431	0.00159606	0.0327832	Up	420389	Dbxref=CGNC:3939,GeneID:420389	-	GO:0005515,GO:0031397,GO:0048741	protein binding|negative regulation of protein ubiquitination|skeletal muscle fiber development
KLHL42	1.7239	0.919884	2.52791	2.74807	1.45842	0.000905151	0.0209527	Up	419046	Dbxref=CGNC:12994,GeneID:419046	-	GO:0000209,GO:0004842,GO:0005515,GO:0031463,GO:0032886,GO:0043161	protein polyubiquitination|ubiquitin-protein transferase activity|protein binding|Cul3-RING ubiquitin ligase complex|regulation of microtubule-based process|proteasome-mediated ubiquitin-dependent protein catabolic process
KMO	0.379378	0	0.758756	Inf	Inf	3.7972e-16	3.51241e-13	Up	424041	Dbxref=CGNC:5661,GeneID:424041	-	GO:0004497,GO:0004502,GO:0005739,GO:0005741,GO:0005743,GO:0006569,GO:0009435,GO:0009651,GO:0016020,GO:0016021,GO:0016174,GO:0016491,GO:0019363,GO:0019805,GO:0031966,GO:0034354,GO:0043420,GO:0050660,GO:0055114,GO:0070062,GO:0070189	monooxygenase activity|kynurenine 3-monooxygenase activity|mitochondrion|mitochondrial outer membrane|mitochondrial inner membrane|tryptophan catabolic process|NAD biosynthetic process|response to salt stress|membrane|integral component of membrane|NAD(P)H oxidase activity|oxidoreductase activity|pyridine nucleotide biosynthetic process|quinolinate biosynthetic process|mitochondrial membrane|'de …	path:gga00380	Tryptophan metabolism
LACTBL1	0.459942	0.919884	0	0	#NAME?	2.62512e-05	0.0012	Down	769085	Dbxref=CGNC:54972,GeneID:769085	-
LAD1	11.8438	1.90473	21.7829	11.4362	3.51554	0.000580108	0.0148654	Up	421160	Dbxref=CGNC:181,GeneID:421160	-	GO:0070062	extracellular exosome
LAMB1	28.2865	38.7135	17.8595	0.461326	-1.11614	0.000308375	0.00904702	Down	396478	Dbxref=CGNC:49827,GeneID:396478	-	GO:0004871,GO:0005201,GO:0005509,GO:0005515,GO:0005604,GO:0005606,GO:0005607,GO:0005615,GO:0007165,GO:0016020,GO:0021812,GO:0030335,GO:0031012,GO:0031175,GO:0034446,GO:0035987,GO:0042476,GO:0043257,GO:0043259,GO:0070062	signal transducer activity|extracellular matrix structural constituent|calcium ion binding|protein binding|basement membrane|laminin-1 complex|laminin-2 complex|extracellular space|signal transduction|membrane|neuronal-glial interaction involved in cerebral cortex radial glia guided migration|positive regulation of cell migration|extracellular matrix|neuron projection development|substrate adhesi…	path:gga04512,path:gga04510	ECM-receptor interaction|Focal adhesion
LANCL3	0.896084	0	1.79217	Inf	Inf	4.82815e-06	0.000294274	Up	427992	Dbxref=CGNC:12160,GeneID:427992	-
LAPTM4B	3.3887	4.98523	1.79217	0.359495	-1.47596	0.000250345	0.00762922	Down	770893	Dbxref=CGNC:11952,GeneID:770893	-	GO:0005515,GO:0016021	protein binding|integral component of membrane	path:gga04142	Lysosome
LBFABP	8.62471	1.96078	15.2886	7.79724	2.96296	1.98291e-07	1.79203e-05	Up	395345	Dbxref=CGNC:49276,GeneID:395345	liver basic fatty acid binding protein
LDB3	438.174	214.618	661.729	3.08329	1.62447	1.48137e-09	2.37699e-07	Up	423610	Dbxref=CGNC:52001,GeneID:423610	LIM domain binding 3	GO:0005080,GO:0005515,GO:0005856,GO:0008092,GO:0008270,GO:0030018,GO:0045214,GO:0046872,GO:0051371	protein kinase C binding|protein binding|cytoskeleton|cytoskeletal protein binding|zinc ion binding|Z disc|sarcomere organization|metal ion binding|muscle alpha-actinin binding
LDHA	835.197	1468.39	202.007	0.137571	-2.86175	1.5788e-05	0.000806057	Down	396221	Dbxref=CGNC:49707,GeneID:396221	lactate dehydrogenase A			path:gga00010,path:gga00620,path:gga00640,path:gga00270	Glycolysis / Gluconeogenesis|Pyruvate metabolism|Propanoate metabolism|Cysteine and methionine metabolism
LDLRAD4	7.90363	4.33461	11.4726	2.64675	1.40422	0.00054018	0.0140402	Up	421044	Dbxref=CGNC:51390,GeneID:421044	low density lipoprotein receptor class A domain containing 4	GO:0005515,GO:0010719,GO:0010991,GO:0030336,GO:0030512,GO:0031901,GO:0060394,GO:0070412	protein binding|negative regulation of epithelial to mesenchymal transition|negative regulation of SMAD protein complex assembly|negative regulation of cell migration|negative regulation of transforming growth factor beta receptor signaling pathway|early endosome membrane|negative regulation of pathway-restricted SMAD protein phosphorylation|R-SMAD binding
LGALSL	23.5895	37.7019	9.47715	0.251371	-1.99211	7.4104e-11	1.64125e-08	Down	421278	Dbxref=CGNC:66399,GeneID:421278	lectin, galactoside-binding-like	GO:0005515,GO:0005622,GO:0030246	protein binding|intracellular|carbohydrate binding
LHX6	4.32664	5.78857	2.8647	0.49489	-1.01482	0.00252654	0.0463591	Down	772259	Dbxref=CGNC:924,GeneID:772259	-	GO:0003677,GO:0005515,GO:0005634,GO:0008270,GO:0046872	DNA binding|protein binding|nucleus|zinc ion binding|metal ion binding
LIMCH1	85.5479	46.6736	124.422	2.66579	1.41456	3.28899e-06	0.000214603	Up	422780	Dbxref=CGNC:10623,GeneID:422780	-	GO:0003779,GO:0005515,GO:0008270,GO:0031032,GO:0046872	actin binding|protein binding|zinc ion binding|actomyosin structure organization|metal ion binding
LIMD1	50.0996	12.3399	87.8593	7.11997	2.83187	0.000216248	0.00686969	Up	420701	Dbxref=CGNC:8981,GeneID:420701	-	GO:0000932,GO:0001666,GO:0002076,GO:0003714,GO:0005515,GO:0005634,GO:0005737,GO:0005912,GO:0005925,GO:0006355,GO:0007010,GO:0008270,GO:0008360,GO:0016310,GO:0016442,GO:0016477,GO:0033962,GO:0035195,GO:0035331,GO:0045668,GO:0045892,GO:0046872,GO:0090090,GO:2000637	cytoplasmic mRNA processing body|response to hypoxia|osteoblast development|transcription corepressor activity|protein binding|nucleus|cytoplasm|adherens junction|focal adhesion|regulation of transcription, DNA-templated|cytoskeleton organization|zinc ion binding|regulation of cell shape|phosphorylation|RISC complex|cell migration|cytoplasmic mRNA processing body assembly|gene silencing by miRNA|…
LIMS1	5.0068	2.42989	7.58372	3.12102	1.64202	8.91813e-10	1.59361e-07	Up	414880	Dbxref=CGNC:49937,GeneID:414880	LIM and senescent cell antigen-like domains 1
LIPG	4.0673	0.919884	7.21471	7.84306	2.97142	2.52083e-05	0.00116588	Up	426846	Dbxref=CGNC:1956,GeneID:426846	-	GO:0004465,GO:0004620,GO:0005515,GO:0005576,GO:0005615,GO:0005769,GO:0005794,GO:0006629,GO:0008970,GO:0009986,GO:0010983,GO:0016787,GO:0032376,GO:0034375,GO:0042632,GO:0043691,GO:0050746,GO:0052689,GO:0055091	lipoprotein lipase activity|phospholipase activity|protein binding|extracellular region|extracellular space|early endosome|Golgi apparatus|lipid metabolic process|phosphatidylcholine 1-acylhydrolase activity|cell surface|positive regulation of high-density lipoprotein particle clearance|hydrolase activity|positive regulation of cholesterol transport|high-density lipoprotein particle remodeling|ch…	path:gga00561	Glycerolipid metabolism
LMCD1	168.975	44.4014	293.549	6.61125	2.72492	1.58644e-13	7.79589e-11	Up	416113	Dbxref=CGNC:6326,GeneID:416113	-	GO:0000122,GO:0002230,GO:0003714,GO:0005515,GO:0005615,GO:0005634,GO:0008270,GO:0010611,GO:0031012,GO:0046872,GO:0070886,GO:0098779,GO:0098792	negative regulation of transcription from RNA polymerase II promoter|positive regulation of defense response to virus by host|transcription corepressor activity|protein binding|extracellular space|nucleus|zinc ion binding|regulation of cardiac muscle hypertrophy|extracellular matrix|metal ion binding|positive regulation of calcineurin-NFAT signaling cascade|mitophagy in response to mitochondrial …
LMOD2	320.794	100.974	540.613	5.35398	2.42061	1.27077e-08	1.57346e-06	Up	417751	Dbxref=CGNC:6682,GeneID:417751	leiomodin 2 (cardiac)	GO:0003779,GO:0005523,GO:0051694	actin binding|tropomyosin binding|pointed-end actin filament capping
LNPEP	14.6689	19.7916	9.5462	0.482335	-1.05189	0.000224022	0.00703143	Down	427279	Dbxref=CGNC:11391,GeneID:427279	-	GO:0004177,GO:0005515,GO:0005622,GO:0005765,GO:0005886,GO:0006508,GO:0008237,GO:0008270,GO:0016020,GO:0030163,GO:0048471,GO:0060395	aminopeptidase activity|protein binding|intracellular|lysosomal membrane|plasma membrane|proteolysis|metallopeptidase activity|zinc ion binding|membrane|protein catabolic process|perinuclear region of cytoplasm|SMAD protein signal transduction
LOC100857445	26.9251	14.9919	38.8584	2.59197	1.37405	2.70756e-06	0.000181951	Up	100857445	Dbxref=CGNC:65575,GeneID:100857445	-
LOC100857499	0.162655	0.32531	0	0	#NAME?	2.76189e-06	0.000184811	Down	100857499	Dbxref=CGNC:65524,GeneID:100857499	-			path:gga04270	Vascular smooth muscle contraction
LOC100858002	2.62784	3.82334	1.43235	0.374634	-1.41645	0.000472175	0.0126362	Down	100858002	Dbxref=CGNC:65065,GeneID:100858002	-
LOC100858447	4.12733	1.31461	6.94005	5.27917	2.40031	8.25881e-06	0.000460531	Up	100858447	Dbxref=CGNC:66717,GeneID:100858447	otospiralin-like
LOC100858647	3.05038	0.32531	5.77544	17.7537	4.15004	9.40138e-10	1.66109e-07	Up	100858647	Dbxref=CGNC:64448,GeneID:100858647	-
LOC100858777	0.367869	0	0.735737	Inf	Inf	0.00195644	0.0385045	Up	100858777	Dbxref=CGNC:64324,GeneID:100858777	-
LOC100858798	143.849	55.7751	231.922	4.15816	2.05595	0.00210184	0.0401597	Up	100858798	Dbxref=CGNC:64304,GeneID:100858798	-
LOC100859906	7.78179	1.4495	14.1141	9.73722	3.28351	0.00204379	0.0395309	Up	100859906	Dbxref=CGNC:63254,GeneID:100859906	-
LOC101747287	0.887404	1.77481	0	0	#NAME?	1.0168e-10	2.13188e-08	Down	101747287	Dbxref=CGNC:66792,GeneID:101747287	-
LOC101747531	29.7398	9.905	49.5747	5.00501	2.32337	0.00130897	0.0281967	Up	101747531	Dbxref=CGNC:67030,GeneID:101747531	-
LOC101747823	4.35023	6.9083	1.79217	0.259423	-1.94662	1.70567e-05	0.000856066	Down	101747823	Dbxref=CGNC:67316,GeneID:101747823	-
LOC101748464	86.4077	116.522	56.2936	0.483117	-1.04956	0.000539652	0.0140402	Down	101748464	Dbxref=CGNC:67947,GeneID:101748464	-
LOC101748650	1.06448	0	2.12897	Inf	Inf	4.95101e-05	0.0020222	Up	101748650	Dbxref=CGNC:68132,GeneID:101748650	-
LOC101748756	131.224	176.756	85.6933	0.484812	-1.0445	0.00151698	0.0318061	Down	101748756	Dbxref=CGNC:68238,GeneID:101748756	-
LOC101748851	28.1153	38.6857	17.545	0.453526	-1.14074	0.00013247	0.004596	Down	101748851	Dbxref=CGNC:68331,GeneID:101748851	-
LOC101749651	11.5688	15.5309	7.60674	0.489781	-1.02979	0.00108397	0.0240077	Down	101749651	Dbxref=CGNC:69112,GeneID:101749651	-
LOC101750015	9.16543	12.2416	6.08922	0.497419	-1.00747	0.00160327	0.0328702	Down	101750015	Dbxref=CGNC:69471,GeneID:101750015	-
LOC101750333	51.9149	71.2839	32.5459	0.456568	-1.1311	0.000123629	0.00434914	Down	101750333	Dbxref=CGNC:69785,GeneID:101750333	-			path:gga00260	Glycine, serine and threonine metabolism
LOC101750448	5.79999	1.51446	10.0855	6.6595	2.73541	0.000697746	0.0170773	Up	101750448	Dbxref=CGNC:69898,GeneID:101750448	-
LOC101750583	0.547777	0	1.09555	Inf	Inf	0.000383462	0.0106536	Up	101750583	Dbxref=CGNC:70030,GeneID:101750583	-
LOC101751202	6.00952	3.29372	8.72531	2.64907	1.40549	0.00131784	0.0283489	Up	101751202	Dbxref=CGNC:70629,GeneID:101751202	-
LOC101751203	2.12283	0.919884	3.32578	3.61544	1.85417	6.55142e-06	0.000375989	Up	101751203	Dbxref=CGNC:70630,GeneID:101751203	-
LOC107049009	2.76268	1.83977	3.6856	2.0033	1.00238	0.000388174	0.0107422	Up		Dbxref=GeneID:107049009	-
LOC107049660	1141.36	2022.26	260.448	0.12879	-2.95691	8.00014e-11	1.72332e-08	Down		Dbxref=GeneID:107049660	-
LOC107050559	1398.01	2230.92	565.107	0.253306	-1.98104	0.000220823	0.00697278	Down		Dbxref=GeneID:107050559	-
LOC107050569	19.0961	29.8727	8.31945	0.278497	-1.84427	2.79059e-09	4.13981e-07	Down		Dbxref=GeneID:107050569	-
LOC107050715	745.304	1323.47	167.137	0.126287	-2.98522	6.35959e-12	1.85193e-09	Down		Dbxref=GeneID:107050715	-
LOC107050773	39.0973	70.4775	7.71719	0.109499	-3.19102	1.39734e-10	2.82407e-08	Down		Dbxref=GeneID:107050773	-
LOC107050927	1100.83	1978.13	223.531	0.113001	-3.14559	4.65444e-14	2.61397e-11	Down		Dbxref=GeneID:107050927	-
LOC107050974	254.001	441.703	66.2986	0.150098	-2.73603	7.22763e-10	1.32156e-07	Down		Dbxref=GeneID:107050974	-
LOC107051305	61.1943	88.6222	33.7665	0.381016	-1.39208	0.00109086	0.0241262	Down		Dbxref=GeneID:107051305	-
LOC107051509	5.64942	8.42722	2.87162	0.340755	-1.55319	0.000648402	0.0162359	Down		Dbxref=GeneID:107051509	-
LOC107051795	64.7441	36.3506	93.1375	2.5622	1.35738	1.41113e-06	0.000102258	Up		Dbxref=GeneID:107051795	-
LOC107052128	2.44353	0.919884	3.96717	4.31269	2.10859	0.00207748	0.0400239	Up		Dbxref=GeneID:107052128	-
LOC107052479	3.72329	2.42989	5.01669	2.06458	1.04585	0.00153445	0.0320311	Up		Dbxref=GeneID:107052479	-
LOC107052491	18.6094	26.2403	10.9786	0.418386	-1.25709	1.95783e-05	0.000962092	Down		Dbxref=GeneID:107052491	-
LOC107052760	9.75725	14.0298	5.48468	0.39093	-1.35502	0.00199065	0.038941	Down		Dbxref=GeneID:107052760	-
LOC107052763	1.97651	3.55407	0.398939	0.112248	-3.15523	3.94101e-06	0.0002509	Down		Dbxref=GeneID:107052763	-
LOC107054036	15.1013	8.66974	21.5329	2.48368	1.31248	0.00136666	0.0290809	Up		Dbxref=GeneID:107054036	-
LOC107054359	15.3583	8.98512	21.7316	2.41862	1.27418	3.31319e-05	0.0014676	Up		Dbxref=GeneID:107054359	-
LOC107055016	64.781	89.2858	40.2761	0.451092	-1.14851	0.000104635	0.00383539	Down		Dbxref=GeneID:107055016	-
LOC107055991	78.7842	128.431	29.1373	0.226871	-2.14006	3.24853e-13	1.38062e-10	Down		Dbxref=GeneID:107055991	-
LOC107056777	1.01123	0.590117	1.43235	2.42723	1.27931	2.43777e-06	0.000166669	Up		Dbxref=GeneID:107056777	-
LOC107056833	0.295059	0.590117	0	0	#NAME?	0.00272648	0.0491673	Down		Dbxref=GeneID:107056833	-
LOC107057335	1.61803	0.32531	2.91074	8.94759	3.1615	3.50483e-06	0.000227741	Up		Dbxref=GeneID:107057335	-
LOC107057340	4.08604	0.980388	7.19169	7.33556	2.87491	0.000686662	0.0168452	Up		Dbxref=GeneID:107057340	-
LOC395611	2.88045	1.83977	3.92114	2.13132	1.09175	0.000737505	0.0177328	Up	395611	Dbxref=CGNC:49400,GeneID:395611	-
LOC396009	4656.37	2166.05	7146.7	3.29942	1.72221	3.94268e-08	4.42847e-06	Up	396009	Dbxref=CGNC:49602,GeneID:396009	slow muscle troponin T
LOC415478	0.547777	0	1.09555	Inf	Inf	2.84407e-05	0.0012884	Up	415478	Dbxref=CGNC:11263,GeneID:415478	-
LOC417973	4.15482	0.915427	7.39422	8.07734	3.01388	3.76088e-11	9.2645e-09	Up	417973	Dbxref=CGNC:50642,GeneID:417973	-
LOC419322	1.53802	3.07605	0	0	#NAME?	0.00175297	0.0350705	Down	419322	Dbxref=CGNC:50972,GeneID:419322	-
LOC419429	7.98274	12.7018	3.26364	0.256943	-1.96048	4.55938e-05	0.00190176	Down	419429	Dbxref=CGNC:50998,GeneID:419429	protein tyrosine phosphatase, non-receptor type 11-like			path:gga04630,path:gga04920,path:gga04931,path:gga05168	Jak-STAT signaling pathway|Adipocytokine signaling pathway|Insulin resistance|Herpes simplex infection
LOC419511	0.547777	0	1.09555	Inf	Inf	0.00165998	0.0335547	Up	419511	Dbxref=CGNC:51019,GeneID:419511	-
LOC420807	2.07784	3.81888	0.336798	0.0881929	-3.50319	2.49074e-08	2.85889e-06	Down	420807	Dbxref=CGNC:51343,GeneID:420807	-
LOC421419	15.4026	4.33461	26.4705	6.10678	2.61041	8.01927e-10	1.44946e-07	Up	421419	Dbxref=CGNC:51483,GeneID:421419	-
LOC422264	0.164884	0.329767	0	0	#NAME?	0.0010493	0.0233259	Down	422264	Dbxref=CGNC:51679,GeneID:422264	-
LOC422895	0.348307	0	0.696615	Inf	Inf	0.000435427	0.0117648	Up	422895	Dbxref=CGNC:66445,GeneID:422895	-
LOC423347	8.60181	1.83977	15.3638	8.35097	3.06194	6.66887e-11	1.51983e-08	Up	423347	Dbxref=CGNC:51953,GeneID:423347	-			path:gga01200,path:gga00010,path:gga00620,path:gga00640	Carbon metabolism|Glycolysis / Gluconeogenesis|Pyruvate metabolism|Propanoate metabolism
LOC425531	15.7527	4.06981	27.4357	6.74127	2.75302	6.84863e-11	1.5385e-08	Up	425531	Dbxref=CGNC:52488,GeneID:425531	-
LOC428319	1.7117	3.02446	0.398939	0.131904	-2.92244	5.90546e-12	1.79725e-09	Down	428319	Dbxref=CGNC:53336,GeneID:428319	-
LOC428754	7.0148	3.48911	10.5405	3.02097	1.59501	8.06331e-05	0.00310014	Up	428754	Dbxref=CGNC:53452,GeneID:428754	-
LOC431243	9.80407	13.8166	5.79155	0.419173	-1.25438	0.00096917	0.0219283	Down	431243	Dbxref=CGNC:54171,GeneID:431243	-			path:gga04330	Notch signaling pathway
LOC431653	2.17739	3.61903	0.735737	0.203297	-2.29834	3.19302e-12	1.0247e-09	Down	431653	Dbxref=CGNC:54309,GeneID:431653	-
LOC769039	16.3179	23.1587	9.47715	0.409226	-1.28903	0.000147145	0.00504107	Down	769039	Dbxref=CGNC:54936,GeneID:769039	-
LOC770126	20.0314	8.66923	31.3937	3.62128	1.8565	0.0026479	0.0482482	Up	770126	Dbxref=CGNC:55793,GeneID:770126	-
LOC770548	8.2017	3.79609	12.6073	3.32114	1.73168	6.8647e-08	7.19649e-06	Up	770548	Dbxref=CGNC:56105,GeneID:770548	uncharacterized LOC770548
LOC770857	2.78827	4.14419	1.43235	0.345629	-1.5327	9.99679e-05	0.00369013	Down	770857	Dbxref=CGNC:66654,GeneID:770857	-
LOC770936	4.16108	7.98536	0.336798	0.042177	-4.5674	0.000955061	0.0217342	Down	770936	Dbxref=CGNC:56386,GeneID:770936	-
LOC771758	1.2194	2.4388	0	0	#NAME?	0.00103141	0.0231038	Down	771758	Dbxref=CGNC:57026,GeneID:771758	-
LOC772158	2810.47	946.329	4674.61	4.93973	2.30443	6.9137e-06	0.000392484	Up	772158	Dbxref=CGNC:57325,GeneID:772158	-
LONP2	20.5006	9.06892	31.9322	3.52106	1.81601	4.82945e-07	4.01816e-05	Up	415740	Dbxref=CGNC:2893,GeneID:415740	lon peptidase 2, peroxisomal	GO:0000166,GO:0002020,GO:0004176,GO:0004252,GO:0005102,GO:0005515,GO:0005524,GO:0005634,GO:0005737,GO:0005777,GO:0005782,GO:0006508,GO:0006515,GO:0006625,GO:0008233,GO:0008236,GO:0016020,GO:0016485,GO:0016558,GO:0016787,GO:0016887,GO:0019899,GO:0030163,GO:0031998	nucleotide binding|protease binding|ATP-dependent peptidase activity|serine-type endopeptidase activity|receptor binding|protein binding|ATP binding|nucleus|cytoplasm|peroxisome|peroxisomal matrix|proteolysis|misfolded or incompletely synthesized protein catabolic process|protein targeting to peroxisome|peptidase activity|serine-type peptidase activity|membrane|protein processing|protein import i…
LOXL4	1.28697	0	2.57394	Inf	Inf	0.00104405	0.0233188	Up	769927	Dbxref=CGNC:9897,GeneID:769927	-	GO:0005044,GO:0005507,GO:0005515,GO:0006898,GO:0016020,GO:0016641,GO:0043235,GO:0055114,GO:0070062	scavenger receptor activity|copper ion binding|protein binding|receptor-mediated endocytosis|membrane|oxidoreductase activity, acting on the CH-NH2 group of donors, oxygen as acceptor|receptor complex|oxidation-reduction process|extracellular exosome
LRRC75A	4.17773	2.49485	5.8606	2.34908	1.2321	0.000183518	0.00601214	Up	417550	Dbxref=CGNC:50547,GeneID:417550	-
LSM11	2.55453	3.61458	1.49449	0.413463	-1.27417	0.000883878	0.0205606	Down	416241	Dbxref=CGNC:2716,GeneID:416241	-	GO:0005515,GO:0005634,GO:0005683,GO:0005697,GO:0006398,GO:0071204,GO:0071209,GO:1900087	protein binding|nucleus|U7 snRNP|telomerase holoenzyme complex|mRNA 3'-end processing by stem-loop binding and cleavage|histone pre-mRNA 3'end processing complex|U7 snRNA binding|positive regulation of G1/S transition of mitotic cell cycle
M1AP	0.348307	0	0.696615	Inf	Inf	0.00218769	0.0414676	Up	425987	Dbxref=CGNC:52634,GeneID:425987	-	GO:0005515,GO:0005737,GO:0007283,GO:0007292,GO:0051308	protein binding|cytoplasm|spermatogenesis|female gamete generation|male meiosis chromosome separation
MAF	0.459942	0.919884	0	0	#NAME?	1.11104e-07	1.07185e-05	Down	693248	Dbxref=CGNC:27421,GeneID:693248	v-maf avian musculoaponeurotic fibrosarcoma oncogene homolog	GO:0000122,GO:0001228,GO:0001816,GO:0002088,GO:0003677,GO:0003700,GO:0005515,GO:0005634,GO:0005737,GO:0006351,GO:0006355,GO:0006366,GO:0010628,GO:0032330,GO:0043565,GO:0045944,GO:0048468,GO:0048839,GO:0070306	negative regulation of transcription from RNA polymerase II promoter|transcriptional activator activity, RNA polymerase II transcription regulatory region sequence-specific binding|cytokine production|lens development in camera-type eye|DNA binding|transcription factor activity, sequence-specific DNA binding|protein binding|nucleus|cytoplasm|transcription, DNA-templated|regulation of transcriptio…
MAFA	12.4449	23.8172	1.07254	0.0450319	-4.47291	6.85409e-05	0.00271597	Down	395881	Dbxref=CGNC:49527,GeneID:395881	v-maf avian musculoaponeurotic fibrosarcoma oncogene homolog A	GO:0000978,GO:0001077,GO:0003677,GO:0003700,GO:0005634,GO:0006355,GO:0006366,GO:0007263,GO:0009749,GO:0030073,GO:0043565,GO:0045893,GO:0045944	RNA polymerase II core promoter proximal region sequence-specific DNA binding|transcriptional activator activity, RNA polymerase II core promoter proximal region sequence-specific binding|DNA binding|transcription factor activity, sequence-specific DNA binding|nucleus|regulation of transcription, DNA-templated|transcription from RNA polymerase II promoter|nitric oxide mediated signal transduction…
MAMDC2	8.70611	4.92919	12.483	2.53247	1.34055	0.000390415	0.0107707	Up	427247	Dbxref=CGNC:11246,GeneID:427247	-	GO:0005783,GO:0016020	endoplasmic reticulum|membrane
MAP1A	9.87757	5.58427	14.1709	2.53764	1.34349	0.00015595	0.00526249	Up	415588	Dbxref=CGNC:50020,GeneID:415588	-	GO:0000226,GO:0002230,GO:0005515,GO:0005874,GO:0008017,GO:0098779,GO:0098792	microtubule cytoskeleton organization|positive regulation of defense response to virus by host|protein binding|microtubule|microtubule binding|mitophagy in response to mitochondrial depolarization|xenophagy
MAP1B	2.35145	0	4.70291	Inf	Inf	5.29073e-08	5.81795e-06	Up	396174	Dbxref=CGNC:49686,GeneID:396174	-	GO:0000226,GO:0001578,GO:0001750,GO:0005515,GO:0005524,GO:0005737,GO:0005829,GO:0005874,GO:0005886,GO:0006457,GO:0006950,GO:0007399,GO:0007409,GO:0008017,GO:0009987,GO:0014069,GO:0016358,GO:0032387,GO:0045773,GO:0047497,GO:0048675,GO:0051082,GO:0061162,GO:0097481	microtubule cytoskeleton organization|microtubule bundle formation|photoreceptor outer segment|protein binding|ATP binding|cytoplasm|cytosol|microtubule|plasma membrane|protein folding|response to stress|nervous system development|axonogenesis|microtubule binding|cellular process|postsynaptic density|dendrite development|negative regulation of intracellular transport|positive regulation of axon e…
MAP2K3	30.4425	18.6486	42.2364	2.26485	1.17942	1.70941e-05	0.000856066	Up	416496	Dbxref=CGNC:50268,GeneID:416496	mitogen-activated protein kinase kinase 3	GO:0000165,GO:0000166,GO:0000187,GO:0004672,GO:0004708,GO:0004713,GO:0005515,GO:0005524,GO:0006468,GO:0006954,GO:0016020,GO:0019901,GO:0042035,GO:0045860,GO:0045893,GO:0060048	MAPK cascade|nucleotide binding|activation of MAPK activity|protein kinase activity|MAP kinase kinase activity|protein tyrosine kinase activity|protein binding|ATP binding|protein phosphorylation|inflammatory response|membrane|protein kinase binding|regulation of cytokine biosynthetic process|positive regulation of protein kinase activity|positive regulation of transcription, DNA-templated|cardia…	path:gga04010,path:gga04620,path:gga04912,path:gga05164	MAPK signaling pathway|Toll-like receptor signaling pathway|GnRH signaling pathway|Influenza A
MAPK8IP1	4.7771	3.02	6.5342	2.16364	1.11346	0.000734542	0.0176886	Up	423202	Dbxref=CGNC:6390,GeneID:423202	-			path:gga04010	MAPK signaling pathway
MAPK9	26.8451	17.2646	36.4257	2.10985	1.07714	8.73741e-05	0.00331874	Up	395983	Dbxref=CGNC:49590,GeneID:395983	mitogen-activated protein kinase 9	GO:0000166,GO:0004672,GO:0004674,GO:0004705,GO:0004707,GO:0004713,GO:0005515,GO:0005524,GO:0005739,GO:0005829,GO:0006468,GO:0007254,GO:0008134,GO:0010628,GO:0010744,GO:0016301,GO:0016310,GO:0016740,GO:0042752,GO:0046686,GO:0071803,GO:2001235	nucleotide binding|protein kinase activity|protein serine/threonine kinase activity|JUN kinase activity|MAP kinase activity|protein tyrosine kinase activity|protein binding|ATP binding|mitochondrion|cytosol|protein phosphorylation|JNK cascade|transcription factor binding|positive regulation of gene expression|positive regulation of macrophage derived foam cell differentiation|kinase activity|phos…	path:gga04141,path:gga04010,path:gga04012,path:gga04310,path:gga04068,path:gga04510,path:gga04620,path:gga04621,path:gga04622,path:gga04910,path:gga04920,path:gga04912,path:gga04914,path:gga04931,path:gga04933,path:gga05132,path:gga05164,path:gga05168	Protein processing in endoplasmic reticulum|MAPK signaling pathway|ErbB signaling pathway|Wnt signaling pathway|FoxO signaling pathway|Focal adhesion|Toll-like receptor signaling pathway|NOD-like receptor signaling pathway|RIG-I-like receptor signaling pathway|Insulin signaling pathway|Adipocytokine signaling pathway|GnRH signaling pathway|Progesterone-mediated oocyte maturation|Insulin resistanc…
MAST2	8.20092	4.92919	11.4726	2.32749	1.21878	0.00024928	0.0076115	Up	424606	Dbxref=CGNC:7846,GeneID:424606	-	GO:0000166,GO:0000287,GO:0004672,GO:0004674,GO:0004713,GO:0005515,GO:0005524,GO:0005737,GO:0006468,GO:0016301,GO:0016310,GO:0016740,GO:0019902,GO:0045075	nucleotide binding|magnesium ion binding|protein kinase activity|protein serine/threonine kinase activity|protein tyrosine kinase activity|protein binding|ATP binding|cytoplasm|protein phosphorylation|kinase activity|phosphorylation|transferase activity|phosphatase binding|regulation of interleukin-12 biosynthetic process
MAST4	7.91526	3.67508	12.1554	3.30753	1.72575	1.14834e-05	0.000616304	Up	427169	Dbxref=CGNC:53004,GeneID:427169	-	GO:0000166,GO:0000287,GO:0004672,GO:0004674,GO:0004713,GO:0005515,GO:0005524,GO:0006468,GO:0016301,GO:0016310,GO:0016740	nucleotide binding|magnesium ion binding|protein kinase activity|protein serine/threonine kinase activity|protein tyrosine kinase activity|protein binding|ATP binding|protein phosphorylation|kinase activity|phosphorylation|transferase activity
MB	3362.77	1420.31	5305.24	3.73527	1.90121	0.00061143	0.015433	Up	418056	Dbxref=CGNC:9519,GeneID:418056	myoglobin	GO:0001666,GO:0005344,GO:0005506,GO:0006810,GO:0007507,GO:0015671,GO:0019825,GO:0020037,GO:0043353,GO:0046872,GO:0050873,GO:0070062	response to hypoxia|oxygen transporter activity|iron ion binding|transport|heart development|oxygen transport|oxygen binding|heme binding|enucleate erythrocyte differentiation|metal ion binding|brown fat cell differentiation|extracellular exosome
MBOAT2	7.0172	3.14101	10.8934	3.46812	1.79415	1.96604e-09	2.97269e-07	Up	421925	Dbxref=CGNC:51566,GeneID:421925	membrane bound O-acyltransferase domain containing 2			path:gga00561,path:gga00564	Glycerolipid metabolism|Glycerophospholipid metabolism
MCM10	0.592346	1.18469	0	0	#NAME?	0.000671602	0.0166053	Down	429525	Dbxref=CGNC:53688,GeneID:429525	-	GO:0005515,GO:0005634,GO:0005730,GO:0005737,GO:0006260,GO:0006974,GO:0008283,GO:0019899,GO:0042802	protein binding|nucleus|nucleolus|cytoplasm|DNA replication|cellular response to DNA damage stimulus|cell proliferation|enzyme binding|identical protein binding
MCTP1	1.7354	0.919884	2.55092	2.77309	1.4715	7.06062e-05	0.00278266	Up	427113	Dbxref=CGNC:10872,GeneID:427113	-	GO:0005509,GO:0005515,GO:0016021	calcium ion binding|protein binding|integral component of membrane
ME1	16.3486	24.7997	7.8975	0.318452	-1.65085	3.70509e-07	3.18374e-05	Down	374189	Dbxref=CGNC:49075,GeneID:374189	malic enzyme 1, NADP(+)-dependent%2C cytosolic	GO:0004470,GO:0004471,GO:0004473,GO:0005515,GO:0005739,GO:0006108,GO:0030145,GO:0046872,GO:0051262,GO:0051287,GO:0055114,GO:1902031	malic enzyme activity|malate dehydrogenase (decarboxylating) (NAD+) activity|malate dehydrogenase (decarboxylating) (NADP+) activity|protein binding|mitochondrion|malate metabolic process|manganese ion binding|metal ion binding|protein tetramerization|NAD binding|oxidation-reduction process|regulation of NADP metabolic process	path:gga01200,path:gga00620	Carbon metabolism|Pyruvate metabolism
ME3	23.4302	15.5597	31.3008	2.01166	1.00838	0.000336111	0.00969789	Up	419019	Dbxref=CGNC:12959,GeneID:419019	-	GO:0004470,GO:0004471,GO:0004473,GO:0005739,GO:0006090,GO:0006108,GO:0016491,GO:0046872,GO:0051287,GO:0055114	malic enzyme activity|malate dehydrogenase (decarboxylating) (NAD+) activity|malate dehydrogenase (decarboxylating) (NADP+) activity|mitochondrion|pyruvate metabolic process|malate metabolic process|oxidoreductase activity|metal ion binding|NAD binding|oxidation-reduction process	path:gga01200,path:gga00620	Carbon metabolism|Pyruvate metabolism
MEF2B	3.56318	1.24965	5.87671	4.70268	2.23348	2.94299e-07	2.57103e-05	Up	426373	Dbxref=CGNC:52766,GeneID:426373	-	GO:0000978,GO:0001077,GO:0003677,GO:0005634,GO:0005667,GO:0006351,GO:0006355,GO:0006366,GO:0042826,GO:0045944,GO:0046983	RNA polymerase II core promoter proximal region sequence-specific DNA binding|transcriptional activator activity, RNA polymerase II core promoter proximal region sequence-specific binding|DNA binding|nucleus|transcription factor complex|transcription, DNA-templated|regulation of transcription, DNA-templated|transcription from RNA polymerase II promoter|histone deacetylase binding|positive regulat…
MEPE	1.06794	0	2.13588	Inf	Inf	0.00252254	0.04634	Up	395256	Dbxref=CGNC:49233,GeneID:395256	matrix extracellular phosphoglycoprotein	GO:0005515,GO:0030502	protein binding|negative regulation of bone mineralization
METTL11B	0.297287	0.594574	0	0	#NAME?	1.02411e-05	0.000557238	Down	429066	Dbxref=CGNC:2426,GeneID:429066	-	GO:0006480,GO:0008152,GO:0008168	N-terminal protein amino acid methylation|metabolic process|methyltransferase activity
MGAM	2.55594	3.67954	1.43235	0.389275	-1.36114	0.00034539	0.00991105	Down	425545	Dbxref=CGNC:52492,GeneID:425545	-
MGAT4B	17.7218	10.8343	24.6093	2.27142	1.1836	6.50689e-05	0.00259698	Up	416285	Dbxref=CGNC:4426,GeneID:416285	-	GO:0005975,GO:0006487,GO:0008375,GO:0016020,GO:0016757,GO:0016758	carbohydrate metabolic process|protein N-linked glycosylation|acetylglucosaminyltransferase activity|membrane|transferase activity, transferring glycosyl groups|transferase activity, transferring hexosyl groups	path:gga00510	N-Glycan biosynthesis
MGMT	5.93012	3.61903	8.24121	2.27719	1.18725	0.000403978	0.0110865	Up	423965	Dbxref=CGNC:7954,GeneID:423965	-	GO:0003824,GO:0003908,GO:0005654,GO:0006281,GO:0006307,GO:0006974,GO:0008168,GO:0016020,GO:0032259,GO:0043281	catalytic activity|methylated-DNA-[protein]-cysteine S-methyltransferase activity|nucleoplasm|DNA repair|DNA dealkylation involved in DNA repair|cellular response to DNA damage stimulus|methyltransferase activity|membrane|methylation|regulation of cysteine-type endopeptidase activity involved in apoptotic process
MICAL2	7.57882	2.42989	12.7278	5.23801	2.38902	0.00200257	0.03907	Up	423031	Dbxref=CGNC:4128,GeneID:423031	-	GO:0003779,GO:0005515,GO:0005634,GO:0007010,GO:0010735,GO:0016709,GO:0019417,GO:0030042,GO:0043914,GO:0055114	actin binding|protein binding|nucleus|cytoskeleton organization|positive regulation of transcription via serum response element binding|oxidoreductase activity, acting on paired donors, with incorporation or reduction of molecular oxygen, NAD(P)H as one donor, and incorporation of one atom of oxygen|sulfur oxidation|actin filament depolymerization|NADPH:sulfur oxidoreductase activity|oxidation-re…
MICAL3	17.2792	8.00969	26.5488	3.31458	1.72883	4.01778e-05	0.00171684	Up	418164	Dbxref=CGNC:50686,GeneID:418164	-	GO:0003779,GO:0005515,GO:0005634,GO:0005654,GO:0005737,GO:0005886,GO:0006887,GO:0007010,GO:0008270,GO:0016709,GO:0017137,GO:0030042,GO:0046872,GO:0055114	actin binding|protein binding|nucleus|nucleoplasm|cytoplasm|plasma membrane|exocytosis|cytoskeleton organization|zinc ion binding|oxidoreductase activity, acting on paired donors, with incorporation or reduction of molecular oxygen, NAD(P)H as one donor, and incorporation of one atom of oxygen|Rab GTPase binding|actin filament depolymerization|metal ion binding|oxidation-reduction process
MICU1	29.8334	15.3221	44.3446	2.89415	1.53314	0.00224952	0.0423131	Up	769141	Dbxref=CGNC:3220,GeneID:769141	-	GO:0005509,GO:0005515,GO:0005739,GO:0005743,GO:0005758,GO:0006851,GO:0032592,GO:0034704,GO:0036444,GO:0042802,GO:0046982,GO:0051260,GO:0051560,GO:0051561,GO:0070509,GO:1990246	calcium ion binding|protein binding|mitochondrion|mitochondrial inner membrane|mitochondrial intermembrane space|mitochondrial calcium ion transport|integral component of mitochondrial membrane|calcium channel complex|calcium ion transmembrane import into mitochondrion|identical protein binding|protein heterodimerization activity|protein homooligomerization|mitochondrial calcium ion homeostasis|p…
MIEF2	23.2096	13.2642	33.1551	2.49959	1.32169	4.42187e-06	0.000274837	Up	416516	Dbxref=CGNC:3720,GeneID:416516	-	GO:0005515,GO:0005739,GO:0005741,GO:0007005,GO:0032464,GO:0090141,GO:0090314	protein binding|mitochondrion|mitochondrial outer membrane|mitochondrion organization|positive regulation of protein homooligomerization|positive regulation of mitochondrial fission|positive regulation of protein targeting to membrane
MINPP1	11.1796	4.92473	17.4345	3.5402	1.82383	2.69322e-08	3.06891e-06	Up	395356	Dbxref=CGNC:2703,GeneID:395356	multiple inositol-polyphosphate phosphatase 1	GO:0003993,GO:0006470,GO:0016311,GO:0016791,GO:0034417,GO:0070062	acid phosphatase activity|protein dephosphorylation|dephosphorylation|phosphatase activity|bisphosphoglycerate 3-phosphatase activity|extracellular exosome	path:gga00010,path:gga00562	Glycolysis / Gluconeogenesis|Inositol phosphate metabolism
MLF1	160.119	279.691	40.5462	0.144968	-2.7862	5.28783e-05	0.00214861	Down	425019	Dbxref=CGNC:7346,GeneID:425019	-	GO:0005515,GO:0005634,GO:0005737,GO:0007050,GO:0019904	protein binding|nucleus|cytoplasm|cell cycle arrest|protein domain specific binding
MLLT11	12.2895	18.4116	6.16747	0.334978	-1.57786	1.27742e-07	1.21742e-05	Down	395847	Dbxref=CGNC:16982,GeneID:395847	-	GO:0005622,GO:0005737,GO:0043065,GO:0045893,GO:0051901,GO:0090200,GO:0097190,GO:0097191,GO:0097193	intracellular|cytoplasm|positive regulation of apoptotic process|positive regulation of transcription, DNA-templated|positive regulation of mitochondrial depolarization|positive regulation of release of cytochrome c from mitochondria|apoptotic signaling pathway|extrinsic apoptotic signaling pathway|intrinsic apoptotic signaling pathway	path:gga00310	Lysine degradation
MOCS1	11.0913	14.8575	7.32516	0.493028	-1.02026	0.000546127	0.0141714	Down	395270	Dbxref=CGNC:7642,GeneID:395270	-	GO:0003824,GO:0006777,GO:0019008,GO:0032324,GO:0046872,GO:0051536,GO:0051539,GO:0061597	catalytic activity|Mo-molybdopterin cofactor biosynthetic process|molybdopterin synthase complex|molybdopterin cofactor biosynthetic process|metal ion binding|iron-sulfur cluster binding|4 iron, 4 sulfur cluster binding|cyclic pyranopterin monophosphate synthase activity	path:gga00790,path:gga04122	Folate biosynthesis|Sulfur relay system
MOGAT1	0.459942	0.919884	0	0	#NAME?	0.000350689	0.0100265	Down	424811	Dbxref=CGNC:3884,GeneID:424811	-	GO:0003846,GO:0004144,GO:0005783,GO:0006651,GO:0008152,GO:0016020,GO:0016747	2-acylglycerol O-acyltransferase activity|diacylglycerol O-acyltransferase activity|endoplasmic reticulum|diacylglycerol biosynthetic process|metabolic process|membrane|transferase activity, transferring acyl groups other than amino-acyl groups	path:gga00561	Glycerolipid metabolism
MORN3	1.4346	0.655077	2.21413	3.37995	1.757	0.000119081	0.00425579	Up	100858736	Dbxref=CGNC:66138,GeneID:100858736	-	GO:0005515,GO:0005634	protein binding|nucleus
MORN4	30.5166	20.0758	40.9574	2.04014	1.02867	0.000358455	0.0101866	Up	425290	Dbxref=CGNC:4614,GeneID:425290	MORN repeat containing 4	GO:0005515	protein binding
MPP2	1.05874	0.32531	1.79217	5.50911	2.46182	9.4025e-05	0.00351198	Up	420006	Dbxref=CGNC:51148,GeneID:420006	-
MPP7	4.61264	7.7538	1.47147	0.189775	-2.39764	2.42771e-07	2.14471e-05	Down	420481	Dbxref=CGNC:5592,GeneID:420481	-	GO:0005515,GO:0005912,GO:0005923,GO:0019904,GO:0031334,GO:0032947,GO:0046982,GO:0070830,GO:0071896,GO:0097025	protein binding|adherens junction|bicellular tight junction|protein domain specific binding|positive regulation of protein complex assembly|protein complex scaffold|protein heterodimerization activity|bicellular tight junction assembly|protein localization to adherens junction|MPP7-DLG1-LIN7 complex
MRPS6	89.3787	15.4898	163.268	10.5404	3.39785	4.58745e-11	1.06085e-08	Up	427978	Dbxref=CGNC:53235,GeneID:427978	mitochondrial ribosomal protein S6			path:gga03010	Ribosome
MSRB3	46.5127	24.5225	68.5028	2.79346	1.48205	1.16089e-06	8.72853e-05	Up	417833	Dbxref=CGNC:13069,GeneID:417833	methionine sulfoxide reductase B3	GO:0005515,GO:0005739,GO:0005783,GO:0006979,GO:0008270,GO:0016671,GO:0030091,GO:0033743,GO:0055114	protein binding|mitochondrion|endoplasmic reticulum|response to oxidative stress|zinc ion binding|oxidoreductase activity, acting on a sulfur group of donors, disulfide as acceptor|protein repair|peptide-methionine (R)-S-oxide reductase activity|oxidation-reduction process
MTMR9	11.086	16.3114	5.8606	0.359294	-1.47676	1.15016e-06	8.69535e-05	Down	422033	Dbxref=CGNC:12476,GeneID:422033	myotubularin related protein 9	GO:0005515,GO:0030234,GO:0050790	protein binding|enzyme regulator activity|regulation of catalytic activity
MURC	93.9892	140.583	47.3949	0.33713	-1.56862	6.34443e-07	5.16923e-05	Down	420986	Dbxref=CGNC:51382,GeneID:420986	-	GO:0005737,GO:0010468,GO:0030018,GO:0045944	cytoplasm|regulation of gene expression|Z disc|positive regulation of transcription from RNA polymerase II promoter
MUSK	3.81791	2.49485	5.14097	2.06064	1.04309	0.0012676	0.0274181	Up	373897	Dbxref=CGNC:11730,GeneID:373897	muscle, skeletal%2C receptor tyrosine kinase	GO:0000166,GO:0001934,GO:0004672,GO:0004713,GO:0004714,GO:0005515,GO:0005524,GO:0006468,GO:0007528,GO:0016020,GO:0016021,GO:0016301,GO:0016310,GO:0016740,GO:0018108,GO:0043235	nucleotide binding|positive regulation of protein phosphorylation|protein kinase activity|protein tyrosine kinase activity|transmembrane receptor protein tyrosine kinase activity|protein binding|ATP binding|protein phosphorylation|neuromuscular junction development|membrane|integral component of membrane|kinase activity|phosphorylation|transferase activity|peptidyl-tyrosine phosphorylation|recept…
MYBPC2	444.355	818.583	70.1268	0.0856686	-3.54509	1.34328e-14	8.80128e-12	Down	425457	Dbxref=CGNC:52461,GeneID:425457	myosin binding protein C, fast type	GO:0005515,GO:0006936	protein binding|muscle contraction
MYH10	44.194	8.0702	80.3178	9.9524	3.31504	0.000302747	0.00893189	Up	396465	Dbxref=CGNC:49817,GeneID:396465	myosin, heavy chain 10%2C non-muscle	GO:0000146,GO:0000166,GO:0000281,GO:0001701,GO:0001725,GO:0001764,GO:0001778,GO:0003279,GO:0003774,GO:0003779,GO:0005515,GO:0005524,GO:0005634,GO:0005737,GO:0005739,GO:0005819,GO:0005886,GO:0005903,GO:0005938,GO:0006887,GO:0006930,GO:0007097,GO:0007165,GO:0007409,GO:0007411,GO:0007420,GO:0007507,GO:0007512,GO:0008152,GO:0008283,GO:0008360,GO:0015629,GO:0016459,GO:0016460,GO:0021592,GO:0021670,GO:…	microfilament motor activity|nucleotide binding|mitotic cytokinesis|in utero embryonic development|stress fiber|neuron migration|plasma membrane repair|cardiac septum development|motor activity|actin binding|protein binding|ATP binding|nucleus|cytoplasm|mitochondrion|spindle|plasma membrane|brush border|cell cortex|exocytosis|substrate-dependent cell migration, cell extension|nuclear migration|si…	path:gga04530	Tight junction
MYH1A	199.239	391.245	7.23309	0.0184874	-5.75732	8.88562e-13	3.40796e-10	Down	417309	Dbxref=CGNC:50481,GeneID:417309	myosin, heavy chain 1A%2C skeletal muscle (similar to human myosin%2C heavy chain 1%2C skeletal muscle%2C adult)			path:gga04530	Tight junction
MYH1B	39.4494	70.0799	8.81889	0.125841	-2.99033	6.87426e-05	0.00271602	Down	374069	Dbxref=CGNC:49031,GeneID:374069	myosin, heavy chain 1B%2C skeletal muscle (similar to human myosin%2C heavy chain 1%2C skeletal muscle%2C adult)			path:gga04530	Tight junction
MYH1C	81.6582	137.487	25.8291	0.187865	-2.41223	0.000239151	0.00740286	Down	417310	Dbxref=CGNC:50482,GeneID:417310	myosin, heavy chain 1C%2C skeletal muscle (similar to human myosin%2C heavy chain 1%2C skeletal muscle%2C adult)			path:gga04530	Tight junction
MYH1D	2.63745	4.9381	0.336798	0.068204	-3.874	1.13762e-05	0.000612637	Down	417306	Dbxref=CGNC:50479,GeneID:417306	-			path:gga04530	Tight junction
MYH1E	5.17181	9.33322	1.01039	0.108258	-3.20746	2.85927e-07	2.51185e-05	Down	427788	Dbxref=CGNC:53192,GeneID:427788	myosin, heavy chain 1E%2C skeletal muscle (similar to human myosin%2C heavy chain 1%2C skeletal muscle%2C adult)			path:gga04530	Tight junction
MYH1F	102.145	200.859	3.43012	0.0170773	-5.87178	0.00037788	0.0105866	Down	768566	Dbxref=CGNC:54562,GeneID:768566	-			path:gga04530	Tight junction
MYH7B	1633.6	584.47	2682.73	4.59003	2.1985	1.95571e-13	9.04515e-11	Up	395279	Dbxref=CGNC:49240,GeneID:395279	-			path:gga04530,path:gga04260,path:gga04261	Tight junction|Cardiac muscle contraction|Adrenergic signaling in cardiomyocytes
MYL1	2804.51	4604.98	1004.05	0.218036	-2.19736	0.000378939	0.0105866	Down	396470	Dbxref=CGNC:49821,GeneID:396470	myosin, light chain 1%2C alkali; skeletal%2C fast	GO:0005509,GO:0006936,GO:0030016	calcium ion binding|muscle contraction|myofibril
MYL10	4291.68	2277.19	6306.16	2.76927	1.46951	1.97928e-05	0.000969602	Up	417506	Dbxref=CGNC:50527,GeneID:417506	myosin, light chain 10%2C regulatory	GO:0005509,GO:0005739	calcium ion binding|mitochondrion	path:gga04810,path:gga04510,path:gga04530	Regulation of actin cytoskeleton|Focal adhesion|Tight junction
MYL3	3736.04	1523.09	5949	3.90589	1.96565	7.04843e-09	9.23637e-07	Up	396067	Dbxref=CGNC:49636,GeneID:396067	myosin, light chain 3%2C alkali; ventricular%2C skeletal%2C slow	GO:0002026,GO:0003785,GO:0005509,GO:0006942,GO:0031672,GO:0031674,GO:0055010,GO:0060048	regulation of the force of heart contraction|actin monomer binding|calcium ion binding|regulation of striated muscle contraction|A band|I band|ventricular cardiac muscle tissue morphogenesis|cardiac muscle contraction	path:gga04260,path:gga04261	Cardiac muscle contraction|Adrenergic signaling in cardiomyocytes
MYLK2	105.83	162.905	48.7544	0.299281	-1.74043	0.000379239	0.0105866	Down	396356	Dbxref=CGNC:4713,GeneID:396356	myosin light chain kinase 2	GO:0000166,GO:0004672,GO:0004674,GO:0004687,GO:0004713,GO:0005515,GO:0005524,GO:0005634,GO:0005737,GO:0006468,GO:0006941,GO:0007274,GO:0010628,GO:0014816,GO:0016301,GO:0016310,GO:0016740,GO:0018107,GO:0032971,GO:0035914,GO:0046777,GO:0055008	nucleotide binding|protein kinase activity|protein serine/threonine kinase activity|myosin light chain kinase activity|protein tyrosine kinase activity|protein binding|ATP binding|nucleus|cytoplasm|protein phosphorylation|striated muscle contraction|neuromuscular synaptic transmission|positive regulation of gene expression|skeletal muscle satellite cell differentiation|kinase activity|phosphoryla…	path:gga04020,path:gga04810,path:gga04510,path:gga04270	Calcium signaling pathway|Regulation of actin cytoskeleton|Focal adhesion|Vascular smooth muscle contraction
MYLK3	10.4722	3.47078	17.4736	5.0345	2.33185	2.0175e-15	1.66975e-12	Up	415748	Dbxref=CGNC:50065,GeneID:415748	-	GO:0000166,GO:0002528,GO:0004672,GO:0004674,GO:0004683,GO:0004687,GO:0004713,GO:0005524,GO:0005737,GO:0006468,GO:0015629,GO:0016301,GO:0016310,GO:0016740,GO:0045214,GO:0071347	nucleotide binding|regulation of vascular permeability involved in acute inflammatory response|protein kinase activity|protein serine/threonine kinase activity|calmodulin-dependent protein kinase activity|myosin light chain kinase activity|protein tyrosine kinase activity|ATP binding|cytoplasm|protein phosphorylation|actin cytoskeleton|kinase activity|phosphorylation|transferase activity|sarcomer…	path:gga04020,path:gga04810,path:gga04510,path:gga04270	Calcium signaling pathway|Regulation of actin cytoskeleton|Focal adhesion|Vascular smooth muscle contraction
MYLK4	21.9004	37.7907	6.01018	0.159039	-2.65255	1.37114e-05	0.000713944	Down	420893	Dbxref=CGNC:51363,GeneID:420893	-	GO:0000166,GO:0004672,GO:0004674,GO:0004713,GO:0005524,GO:0006468,GO:0016301,GO:0016310,GO:0016740,GO:0070062	nucleotide binding|protein kinase activity|protein serine/threonine kinase activity|protein tyrosine kinase activity|ATP binding|protein phosphorylation|kinase activity|phosphorylation|transferase activity|extracellular exosome	path:gga04020,path:gga04810,path:gga04510,path:gga04270	Calcium signaling pathway|Regulation of actin cytoskeleton|Focal adhesion|Vascular smooth muscle contraction
MYO18B	65.7407	89.2649	42.2164	0.472934	-1.08029	0.00220049	0.0415898	Down	416905	Dbxref=CGNC:4126,GeneID:416905	-	GO:0000166,GO:0001570,GO:0001701,GO:0003774,GO:0005515,GO:0005524,GO:0005654,GO:0005813,GO:0008152,GO:0016459,GO:0030018,GO:0031941,GO:0048739	nucleotide binding|vasculogenesis|in utero embryonic development|motor activity|protein binding|ATP binding|nucleoplasm|centrosome|metabolic process|myosin complex|Z disc|filamentous actin|cardiac muscle fiber development
MYO1D	4.29983	2.10458	6.49508	3.08617	1.62582	2.3966e-05	0.00112162	Up	419963	Dbxref=CGNC:428,GeneID:419963	-	GO:0000166,GO:0003774,GO:0005515,GO:0005524,GO:0005903,GO:0008152,GO:0010923,GO:0016459,GO:0019904,GO:0030424,GO:0043005,GO:0043025,GO:0043209,GO:0051641,GO:0070062	nucleotide binding|motor activity|protein binding|ATP binding|brush border|metabolic process|negative regulation of phosphatase activity|myosin complex|protein domain specific binding|axon|neuron projection|neuronal cell body|myelin sheath|cellular localization|extracellular exosome
MYOC	15.7854	6.91327	24.6576	3.56671	1.83459	0.000210646	0.00671887	Up	424391	Dbxref=CGNC:14423,GeneID:424391	-	GO:0001649,GO:0001953,GO:0001968,GO:0005109,GO:0005515,GO:0005615,GO:0005741,GO:0005743,GO:0005758,GO:0005783,GO:0005794,GO:0014068,GO:0014734,GO:0022011,GO:0030335,GO:0030971,GO:0031012,GO:0031175,GO:0031410,GO:0032027,GO:0033268,GO:0035024,GO:0038031,GO:0038133,GO:0043408,GO:0045162,GO:0051496,GO:0051497,GO:0051894,GO:0051897,GO:0051901,GO:0060348,GO:0070062,GO:1900026	osteoblast differentiation|negative regulation of cell-matrix adhesion|fibronectin binding|frizzled binding|protein binding|extracellular space|mitochondrial outer membrane|mitochondrial inner membrane|mitochondrial intermembrane space|endoplasmic reticulum|Golgi apparatus|positive regulation of phosphatidylinositol 3-kinase signaling|skeletal muscle hypertrophy|myelination in peripheral nervous …
MYOD1	147.736	95.5029	199.969	2.09386	1.06616	0.000472502	0.0126362	Up	374048	Dbxref=CGNC:4667,GeneID:374048	myogenic differentiation 1	GO:0000381,GO:0000790,GO:0000977,GO:0000978,GO:0001047,GO:0001228,GO:0003677,GO:0003682,GO:0003700,GO:0005515,GO:0005634,GO:0005654,GO:0005667,GO:0005737,GO:0006355,GO:0006357,GO:0006366,GO:0007517,GO:0007518,GO:0007519,GO:0007520,GO:0008134,GO:0009267,GO:0010468,GO:0014902,GO:0014904,GO:0014908,GO:0019899,GO:0030016,GO:0031490,GO:0031625,GO:0035257,GO:0035914,GO:0043415,GO:0043484,GO:0043503,GO:…	regulation of alternative mRNA splicing, via spliceosome|nuclear chromatin|RNA polymerase II regulatory region sequence-specific DNA binding|RNA polymerase II core promoter proximal region sequence-specific DNA binding|core promoter binding|transcriptional activator activity, RNA polymerase II transcription regulatory region sequence-specific binding|DNA binding|chromatin binding|transcription fa…
MYOM1	245.023	161.994	328.052	2.02508	1.01798	8.01836e-05	0.003098	Up	395805	Dbxref=CGNC:11015,GeneID:395805	myomesin 1
MYOM2	194.819	311.338	78.2988	0.251491	-1.99142	0.00122199	0.0266147	Down	396034	Dbxref=CGNC:49619,GeneID:396034	myomesin 2	GO:0005515,GO:0005739,GO:0006936,GO:0031430	protein binding|mitochondrion|muscle contraction|M band
MYOM3	28.0283	7.86144	48.1952	6.13058	2.61602	5.95359e-20	1.87241e-16	Up	419690	Dbxref=CGNC:3046,GeneID:419690	-	GO:0005515,GO:0031430,GO:0042803	protein binding|M band|protein homodimerization activity
MYOT	901.688	434.666	1368.71	3.14888	1.65484	1.23887e-09	2.01133e-07	Up	416299	Dbxref=CGNC:66254,GeneID:416299	-	GO:0005515,GO:0030018	protein binding|Z disc
MYOZ2	1243.84	691.701	1795.98	2.59647	1.37655	0.000964365	0.0218764	Up	422682	Dbxref=CGNC:9086,GeneID:422682	myozenin 2	GO:0003779,GO:0005515,GO:0015629,GO:0030018,GO:0031433	actin binding|protein binding|actin cytoskeleton|Z disc|telethonin binding
MYOZ3	38.5063	64.5803	12.4324	0.19251	-2.37699	0.000743813	0.01783	Down	416271	Dbxref=CGNC:3371,GeneID:416271	-	GO:0005515	protein binding
MYPN	39.1228	23.8431	54.4026	2.28169	1.1901	8.98521e-06	0.000494961	Up	423684	Dbxref=CGNC:2877,GeneID:423684	-	GO:0005515,GO:0008092,GO:0017124,GO:0030018,GO:0031674,GO:0045214,GO:0051371	protein binding|cytoskeletal protein binding|SH3 domain binding|Z disc|I band|sarcomere organization|muscle alpha-actinin binding
NCAM1	15.6842	6.49969	24.8687	3.82613	1.93589	0.000134833	0.00465988	Up	428253	Dbxref=CGNC:5910,GeneID:428253	neural cell adhesion molecule 1	GO:0005515,GO:0007155,GO:0016020	protein binding|cell adhesion|membrane	path:gga04514	Cell adhesion molecules (CAMs)
NFKBIZ	3.3269	1.57496	5.07883	3.22473	1.68918	9.26257e-08	9.16062e-06	Up	418404	Dbxref=CGNC:11430,GeneID:418404	nuclear factor of kappa light polypeptide gene enhancer in B-cells inhibitor, zeta	GO:0005515,GO:0005634,GO:0006954	protein binding|nucleus|inflammatory response
NGEF	0.724749	1.4495	0	0	#NAME?	2.20453e-08	2.58291e-06	Down	424744	Dbxref=CGNC:52249,GeneID:424744	neuronal guanine nucleotide exchange factor	GO:0005085,GO:0005089,GO:0005515,GO:0035023,GO:0043547	guanyl-nucleotide exchange factor activity|Rho guanyl-nucleotide exchange factor activity|protein binding|regulation of Rho protein signal transduction|positive regulation of GTPase activity
NIPSNAP3A	22.1859	14.2357	30.1362	2.11695	1.08199	0.000123969	0.00435135	Up	427300	Dbxref=CGNC:66525,GeneID:427300	-	GO:0005515,GO:0005634	protein binding|nucleus
NLGN4X	0.896084	0	1.79217	Inf	Inf	9.17139e-13	3.43381e-10	Up	428006	Dbxref=CGNC:53239,GeneID:428006	neuroligin 4, X-linked	GO:0005515,GO:0005886,GO:0005887,GO:0007155,GO:0007612,GO:0009986,GO:0016020,GO:0030425,GO:0030534,GO:0031404,GO:0035176,GO:0042043,GO:0042803,GO:0045202,GO:0050808,GO:0060076,GO:0071625,GO:0090394,GO:0097105,GO:0097110	protein binding|plasma membrane|integral component of plasma membrane|cell adhesion|learning|cell surface|membrane|dendrite|adult behavior|chloride ion binding|social behavior|neurexin family protein binding|protein homodimerization activity|synapse|synapse organization|excitatory synapse|vocalization behavior|negative regulation of excitatory postsynaptic potential|presynaptic membrane assembly|…	path:gga04514	Cell adhesion molecules (CAMs)
NLN	4.33461	2.49485	6.17438	2.47486	1.30734	4.46561e-05	0.0018676	Up	427167	Dbxref=CGNC:10954,GeneID:427167	-	GO:0004222,GO:0005739,GO:0005886,GO:0006111,GO:0006508,GO:0008233,GO:0008237,GO:0016787,GO:0042277,GO:0046872,GO:1902809	metalloendopeptidase activity|mitochondrion|plasma membrane|regulation of gluconeogenesis|proteolysis|peptidase activity|metallopeptidase activity|hydrolase activity|peptide binding|metal ion binding|regulation of skeletal muscle fiber differentiation
NMUR1	1.77714	0.329767	3.22452	9.77818	3.28957	6.74064e-12	1.91189e-09	Up	429150	Dbxref=CGNC:5831,GeneID:429150	-	GO:0001607,GO:0004871,GO:0004930,GO:0005622,GO:0006816,GO:0006821,GO:0006939,GO:0007165,GO:0007186,GO:0007200,GO:0007202,GO:0007218,GO:0016021,GO:0019722,GO:0048016,GO:1903955	neuromedin U receptor activity|signal transducer activity|G-protein coupled receptor activity|intracellular|calcium ion transport|chloride transport|smooth muscle contraction|signal transduction|G-protein coupled receptor signaling pathway|phospholipase C-activating G-protein coupled receptor signaling pathway|activation of phospholipase C activity|neuropeptide signaling pathway|integral componen…	path:gga04080	Neuroactive ligand-receptor interaction
NR1D1	0.592346	1.18469	0	0	#NAME?	0.000246166	0.00755161	Down	431047	Dbxref=GeneID:107055301	-	GO:0000122,GO:0000790,GO:0000977,GO:0000978,GO:0001046,GO:0001078,GO:0001222,GO:0003677,GO:0003700,GO:0003707,GO:0005515,GO:0005634,GO:0005737,GO:0005978,GO:0006351,GO:0006355,GO:0007623,GO:0008270,GO:0010498,GO:0010871,GO:0019216,GO:0020037,GO:0030425,GO:0032922,GO:0034144,GO:0035947,GO:0042752,GO:0043197,GO:0043401,GO:0043565,GO:0044212,GO:0044321,GO:0045598,GO:0045892,GO:0045893,GO:0046872,GO:…	negative regulation of transcription from RNA polymerase II promoter|nuclear chromatin|RNA polymerase II regulatory region sequence-specific DNA binding|RNA polymerase II core promoter proximal region sequence-specific DNA binding|core promoter sequence-specific DNA binding|transcriptional repressor activity, RNA polymerase II core promoter proximal region sequence-specific binding|transcription …
NR1D2	15.0042	22.8627	7.14566	0.312546	-1.67786	2.21761e-08	2.58291e-06	Down	396125	Dbxref=CGNC:49661,GeneID:396125	nuclear receptor subfamily 1, group D%2C member 2	GO:0001046,GO:0003677,GO:0003700,GO:0003707,GO:0005515,GO:0005634,GO:0006351,GO:0006355,GO:0008270,GO:0019216,GO:0042752,GO:0043401,GO:0043565,GO:0045892,GO:0045893,GO:0046872,GO:0050727,GO:0055088,GO:2000505,GO:2001014	core promoter sequence-specific DNA binding|DNA binding|transcription factor activity, sequence-specific DNA binding|steroid hormone receptor activity|protein binding|nucleus|transcription, DNA-templated|regulation of transcription, DNA-templated|zinc ion binding|regulation of lipid metabolic process|regulation of circadian rhythm|steroid hormone mediated signaling pathway|sequence-specific DNA b…
NRBF2	18.9436	25.8361	12.0511	0.466444	-1.10022	0.000169202	0.00563707	Down	423656	Dbxref=CGNC:2138,GeneID:423656	nuclear receptor binding factor 2	GO:0003700,GO:0005515,GO:0005737,GO:0006355,GO:0010506,GO:0034976,GO:0035032,GO:0043550,GO:0043565	transcription factor activity, sequence-specific DNA binding|protein binding|cytoplasm|regulation of transcription, DNA-templated|regulation of autophagy|response to endoplasmic reticulum stress|phosphatidylinositol 3-kinase complex, class III|regulation of lipid kinase activity|sequence-specific DNA binding
NREP	170.422	268.81	72.0334	0.267971	-1.89985	3.6636e-05	0.00159144	Down	396353	Dbxref=CGNC:135,GeneID:396353	neuronal regeneration related protein	GO:0005515,GO:0017015	protein binding|regulation of transforming growth factor beta receptor signaling pathway
NRF1	0.628341	0.919884	0.336798	0.366131	-1.44957	0.000626607	0.0157654	Down	416677	Dbxref=CGNC:6034,GeneID:416677	nuclear respiratory factor 1	GO:0000978,GO:0001077,GO:0005515,GO:0006366,GO:0045944,GO:0070062	RNA polymerase II core promoter proximal region sequence-specific DNA binding|transcriptional activator activity, RNA polymerase II core promoter proximal region sequence-specific binding|protein binding|transcription from RNA polymerase II promoter|positive regulation of transcription from RNA polymerase II promoter|extracellular exosome
NRP2	5.47624	7.68884	3.26364	0.424465	-1.23628	1.65713e-05	0.000840593	Down	374157	Dbxref=CGNC:6545,GeneID:374157	neuropilin 2	GO:0001525,GO:0001755,GO:0001764,GO:0005021,GO:0005515,GO:0007411,GO:0007507,GO:0016020,GO:0017154,GO:0021612,GO:0021649,GO:0021675,GO:0021828,GO:0030424,GO:0036486,GO:0038084,GO:0046872,GO:0048846,GO:0050919,GO:0061549,GO:0061551,GO:0097374,GO:0097490,GO:0097491,GO:1901166,GO:1902285,GO:1903375,GO:1904835	angiogenesis|neural crest cell migration|neuron migration|vascular endothelial growth factor-activated receptor activity|protein binding|axon guidance|heart development|membrane|semaphorin receptor activity|facial nerve structural organization|vestibulocochlear nerve structural organization|nerve development|gonadotrophin-releasing hormone neuronal migration to the hypothalamus|axon|ventral trunk…
NSMF	5.84292	2.82016	8.86569	3.14369	1.65246	0.000329176	0.00953277	Up	417260	Dbxref=CGNC:6591,GeneID:417260	-	GO:0005634,GO:0005654,GO:0005737,GO:0071371,GO:2001224	nucleus|nucleoplasm|cytoplasm|cellular response to gonadotropin stimulus|positive regulation of neuron migration
NT5M	19.6492	12.5303	26.7682	2.13628	1.0951	0.00114844	0.0252406	Up	416505	Dbxref=CGNC:3594,GeneID:416505	-	GO:0005739,GO:0006470,GO:0008253,GO:0009264,GO:0016311,GO:0046079	mitochondrion|protein dephosphorylation|5'-nucleotidase activity|deoxyribonucleotide catabolic process|dephosphorylation|dUMP catabolic process	path:gga00230,path:gga00240,path:gga00760	Purine metabolism|Pyrimidine metabolism|Nicotinate and nicotinamide metabolism
NTNG2	5.13632	1.24965	9.02298	7.2204	2.85208	4.77142e-23	1.87576e-19	Up	417171	Dbxref=CGNC:21041,GeneID:417171	-	GO:0005509,GO:0005515,GO:0005886,GO:0007409,GO:0030424,GO:0046658	calcium ion binding|protein binding|plasma membrane|axonogenesis|axon|anchored component of plasma membrane	path:gga04514	Cell adhesion molecules (CAMs)
NUBPL	2.91152	1.83977	3.98328	2.1651	1.11443	0.000275048	0.0083016	Up	423312	Dbxref=CGNC:7588,GeneID:423312	-	GO:0005524,GO:0005739,GO:0032981,GO:0051539,GO:0070584	ATP binding|mitochondrion|mitochondrial respiratory chain complex I assembly|4 iron, 4 sulfur cluster binding|mitochondrion morphogenesis
NUDT8	19.3347	11.7026	26.9669	2.30435	1.20436	0.000560315	0.0144442	Up	101748150	Dbxref=CGNC:67641,GeneID:101748150	-	GO:0005739,GO:0008152,GO:0016787	mitochondrion|metabolic process|hydrolase activity
OASL	5.49852	8.0702	2.92684	0.362673	-1.46326	0.000123111	0.00434515	Down	395908	Dbxref=CGNC:49545,GeneID:395908	2'-5'-oligoadenylate synthetase-like	GO:0003677,GO:0003723,GO:0003725,GO:0005515,GO:0005524,GO:0005730,GO:0005737,GO:0006955,GO:0008152,GO:0009615,GO:0016020,GO:0016740,GO:0044822,GO:0045071,GO:0051607	DNA binding|RNA binding|double-stranded RNA binding|protein binding|ATP binding|nucleolus|cytoplasm|immune response|metabolic process|response to virus|membrane|transferase activity|poly(A) RNA binding|negative regulation of viral genome replication|defense response to virus
ODC1	9.98669	6.37869	13.5947	2.13127	1.09171	0.000121284	0.00431492	Up	421937	Dbxref=CGNC:12311,GeneID:421937	ornithine decarboxylase 1	GO:0001822,GO:0003824,GO:0004586,GO:0005515,GO:0005737,GO:0005829,GO:0006596,GO:0008284,GO:0009615,GO:0033387,GO:0042176,GO:0042803	kidney development|catalytic activity|ornithine decarboxylase activity|protein binding|cytoplasm|cytosol|polyamine biosynthetic process|positive regulation of cell proliferation|response to virus|putrescine biosynthetic process from ornithine|regulation of protein catabolic process|protein homodimerization activity	path:gga00330,path:gga00480	Arginine and proline metabolism|Glutathione metabolism
OIT3	1.5555	0.919884	2.19111	2.38194	1.25214	0.000205781	0.00657704	Up	423706	Dbxref=CGNC:3196,GeneID:423706	-	GO:0005509,GO:0005515,GO:1903118	calcium ion binding|protein binding|urate homeostasis
OLFM1	6.95234	1.83977	12.0649	6.55785	2.71322	0.000495546	0.0130966	Up	395535	Dbxref=CGNC:1803,GeneID:395535	olfactomedin 1	GO:0005515	protein binding
OPTN	68.1531	94.1167	42.1895	0.448269	-1.15756	9.05005e-05	0.00340459	Down	374079	Dbxref=CGNC:10284,GeneID:374079	optineurin	GO:0000042,GO:0001920,GO:0005515,GO:0005737,GO:0005794,GO:0005802,GO:0007030,GO:0008022,GO:0016236,GO:0017137,GO:0030674,GO:0031593,GO:0034613,GO:0042802,GO:0043001,GO:0043124,GO:0048471,GO:0050829,GO:0070530,GO:0090161,GO:0098792	protein targeting to Golgi|negative regulation of receptor recycling|protein binding|cytoplasm|Golgi apparatus|trans-Golgi network|Golgi organization|protein C-terminus binding|macroautophagy|Rab GTPase binding|protein binding, bridging|polyubiquitin binding|cellular protein localization|identical protein binding|Golgi to plasma membrane protein transport|negative regulation of I-kappaB kinase/NF…
PAK6	0.164884	0.329767	0	0	#NAME?	0.00018934	0.00616433	Down	428837	Dbxref=CGNC:3583,GeneID:428837	-			path:gga04012,path:gga04810,path:gga04510	ErbB signaling pathway|Regulation of actin cytoskeleton|Focal adhesion
PALD1	7.87671	11.4333	4.32007	0.377849	-1.40412	7.40962e-06	0.000416129	Down	373898	Dbxref=CGNC:3293,GeneID:373898	phosphatase domain containing, paladin 1	GO:0005515,GO:0005829	protein binding|cytosol
PALMD	23.3192	10.1837	36.4548	3.57972	1.83985	3.64232e-06	0.000232827	Up	424475	Dbxref=CGNC:4054,GeneID:424475	palmdelphin	GO:0008360,GO:0016020	regulation of cell shape|membrane
PAQR7	13.9994	7.15031	20.8485	2.91575	1.54387	1.33189e-07	1.26169e-05	Up	425505	Dbxref=CGNC:7361,GeneID:425505	progestin and adipoQ receptor family member VII	GO:0016021	integral component of membrane
PARP3	10.1594	6.37423	13.9445	2.18764	1.12938	0.000778103	0.0185108	Up	771158	Dbxref=CGNC:3337,GeneID:771158	-	GO:0000723,GO:0003950,GO:0006302,GO:0006471,GO:0035861,GO:0051106,GO:0060236,GO:1990166	telomere maintenance|NAD+ ADP-ribosyltransferase activity|double-strand break repair|protein ADP-ribosylation|site of double-strand break|positive regulation of DNA ligation|regulation of mitotic spindle organization|protein localization to site of double-strand break	path:gga03410	Base excision repair
PARP9	6.13568	3.08496	9.18639	2.9778	1.57424	5.40223e-07	4.47106e-05	Up	424269	Dbxref=CGNC:9157,GeneID:424269	-	GO:0003950,GO:0005515,GO:0005634,GO:0005654,GO:0005737,GO:0005739,GO:0006302,GO:0016020,GO:0060330	NAD+ ADP-ribosyltransferase activity|protein binding|nucleus|nucleoplasm|cytoplasm|mitochondrion|double-strand break repair|membrane|regulation of response to interferon-gamma
PCBD2	28.9053	19.1916	38.619	2.01229	1.00884	0.00118805	0.0259474	Up	374030	Dbxref=CGNC:4793,GeneID:374030	pterin-4 alpha-carbinolamine dehydratase/dimerization cofactor of hepatocyte nuclear factor 1 alpha (TCF1) 2	GO:0004505,GO:0005515,GO:0005634,GO:0005739,GO:0006729,GO:0008124,GO:0045893,GO:0051289,GO:0051291,GO:0055114	phenylalanine 4-monooxygenase activity|protein binding|nucleus|mitochondrion|tetrahydrobiopterin biosynthetic process|4-alpha-hydroxytetrahydrobiopterin dehydratase activity|positive regulation of transcription, DNA-templated|protein homotetramerization|protein heterooligomerization|oxidation-reduction process
PCBP2	8.97775	1.5705	16.385	10.4329	3.38308	1.07653e-09	1.86027e-07	Up	420965	Dbxref=CGNC:3236,GeneID:420965	-	GO:0003676,GO:0003723,GO:0005515,GO:0005634,GO:0005654,GO:0005737,GO:0005925,GO:0016020,GO:0019899,GO:0031625,GO:0043161,GO:0044822,GO:0050687,GO:0070062	nucleic acid binding|RNA binding|protein binding|nucleus|nucleoplasm|cytoplasm|focal adhesion|membrane|enzyme binding|ubiquitin protein ligase binding|proteasome-mediated ubiquitin-dependent protein catabolic process|poly(A) RNA binding|negative regulation of defense response to virus|extracellular exosome
PCDH1	2.25866	3.08496	1.43235	0.464301	-1.10687	0.00209843	0.0401597	Down	416194	Dbxref=CGNC:50187,GeneID:416194	protocadherin 1	GO:0005509,GO:0005515,GO:0005886,GO:0007155,GO:0007156,GO:0016020,GO:0016021	calcium ion binding|protein binding|plasma membrane|cell adhesion|homophilic cell adhesion via plasma membrane adhesion molecules|membrane|integral component of membrane
PDE10A	8.69527	2.30442	15.0861	6.54659	2.71074	5.04007e-09	6.83234e-07	Up	421574	Dbxref=CGNC:8768,GeneID:421574	-	GO:0004114,GO:0004118,GO:0005515,GO:0007165,GO:0008081,GO:0008152,GO:0010738,GO:0016787,GO:0030552,GO:0043949,GO:0046872	3',5'-cyclic-nucleotide phosphodiesterase activity|cGMP-stimulated cyclic-nucleotide phosphodiesterase activity|protein binding|signal transduction|phosphoric diester hydrolase activity|metabolic process|regulation of protein kinase A signaling|hydrolase activity|cAMP binding|regulation of cAMP-mediated signaling|metal ion binding	path:gga00230	Purine metabolism
PDE7A	1.9038	0.919884	2.88772	3.13922	1.65041	0.000990553	0.0223233	Up	425199	Dbxref=CGNC:11568,GeneID:425199	-	GO:0004114,GO:0004115,GO:0007165,GO:0008081,GO:0008152,GO:0016787,GO:0046872	3',5'-cyclic-nucleotide phosphodiesterase activity|3',5'-cyclic-AMP phosphodiesterase activity|signal transduction|phosphoric diester hydrolase activity|metabolic process|hydrolase activity|metal ion binding	path:gga00230	Purine metabolism
PDE9A	0.547777	0	1.09555	Inf	Inf	8.60516e-06	0.000478149	Up	418538	Dbxref=CGNC:12098,GeneID:418538	-	GO:0004114,GO:0005515,GO:0005829,GO:0007165,GO:0008081,GO:0008152,GO:0010613,GO:0016787,GO:0042383,GO:0046068,GO:0046069,GO:0046872,GO:0047555	3',5'-cyclic-nucleotide phosphodiesterase activity|protein binding|cytosol|signal transduction|phosphoric diester hydrolase activity|metabolic process|positive regulation of cardiac muscle hypertrophy|hydrolase activity|sarcolemma|cGMP metabolic process|cGMP catabolic process|metal ion binding|3',5'-cyclic-GMP phosphodiesterase activity	path:gga00230	Purine metabolism
PDK1	44.9442	26.515	63.3734	2.39009	1.25707	4.0619e-05	0.00173099	Up	425972	Dbxref=CGNC:52628,GeneID:425972	pyruvate dehydrogenase kinase, isozyme 1	GO:0004672,GO:0004740,GO:0005515,GO:0005739,GO:0005967,GO:0006468,GO:0008283,GO:0008631,GO:0010510,GO:0010906,GO:0097411,GO:0098779	protein kinase activity|pyruvate dehydrogenase (acetyl-transferring) kinase activity|protein binding|mitochondrion|mitochondrial pyruvate dehydrogenase complex|protein phosphorylation|cell proliferation|intrinsic apoptotic signaling pathway in response to oxidative stress|regulation of acetyl-CoA biosynthetic process from pyruvate|regulation of glucose metabolic process|hypoxia-inducible factor-1…
PDLIM1	99.6426	45.9834	153.302	3.33385	1.73719	4.13597e-11	9.85427e-09	Up	428948	Dbxref=CGNC:4041,GeneID:428948	-	GO:0005515,GO:0005856,GO:0005925,GO:0008270,GO:0046872	protein binding|cytoskeleton|focal adhesion|zinc ion binding|metal ion binding
PDZRN3	9.73703	14.732	4.74203	0.321886	-1.63538	8.03775e-08	8.20738e-06	Down	416099	Dbxref=CGNC:5913,GeneID:416099	-	GO:0004842,GO:0005515,GO:0007528,GO:0008270,GO:0016567,GO:0031594,GO:0046872,GO:0061630	ubiquitin-protein transferase activity|protein binding|neuromuscular junction development|zinc ion binding|protein ubiquitination|neuromuscular junction|metal ion binding|ubiquitin protein ligase activity
PER2	7.73118	10.3835	5.07883	0.489123	-1.03173	0.000591012	0.0150627	Down	374116	Dbxref=CGNC:4112,GeneID:374116	period circadian clock 2	GO:0005515,GO:0005634,GO:0005654,GO:0005737	protein binding|nucleus|nucleoplasm|cytoplasm	path:gga05168	Herpes simplex infection
PFKFB4	76.0759	129.256	22.8961	0.177138	-2.49705	0.000172203	0.00570133	Down	415906	Dbxref=CGNC:1494,GeneID:415906	-	GO:0003824,GO:0003873,GO:0005524,GO:0006000,GO:0006003,GO:0008152,GO:0046835	catalytic activity|6-phosphofructo-2-kinase activity|ATP binding|fructose metabolic process|fructose 2,6-bisphosphate metabolic process|metabolic process|carbohydrate phosphorylation	path:gga00051	Fructose and mannose metabolism
PFKM	829.707	1370.63	288.781	0.210692	-2.24679	0.00156047	0.0324152	Down	374064	Dbxref=CGNC:10017,GeneID:374064	phosphofructokinase, muscle	GO:0000166,GO:0003824,GO:0003872,GO:0005515,GO:0005524,GO:0005737,GO:0005829,GO:0005945,GO:0005980,GO:0006002,GO:0006096,GO:0008022,GO:0008152,GO:0008443,GO:0016301,GO:0016310,GO:0016324,GO:0016740,GO:0019900,GO:0032024,GO:0042593,GO:0042802,GO:0042803,GO:0046716,GO:0046835,GO:0046872,GO:0051259,GO:0061615,GO:0061621,GO:0070061,GO:0070062,GO:0093001,GO:0097228	nucleotide binding|catalytic activity|6-phosphofructokinase activity|protein binding|ATP binding|cytoplasm|cytosol|6-phosphofructokinase complex|glycogen catabolic process|fructose 6-phosphate metabolic process|glycolytic process|protein C-terminus binding|metabolic process|phosphofructokinase activity|kinase activity|phosphorylation|apical plasma membrane|transferase activity|kinase binding|posi…	path:gga01200,path:gga01230,path:gga00010,path:gga00030,path:gga00051,path:gga00052,path:gga03018	Carbon metabolism|Biosynthesis of amino acids|Glycolysis / Gluconeogenesis|Pentose phosphate pathway|Fructose and mannose metabolism|Galactose metabolism|RNA degradation
PFN2	217.563	110.559	324.567	2.93569	1.5537	0.000448117	0.0120662	Up	771904	Dbxref=CGNC:7926,GeneID:771904	profilin 2	GO:0000774,GO:0003779,GO:0003785,GO:0005515,GO:0005546,GO:0010633,GO:0030036,GO:0030833,GO:0030837,GO:0030838,GO:0032233,GO:0032781,GO:0033138,GO:0043195,GO:0050821,GO:0051496,GO:0070062,GO:1900028,GO:2000300	adenyl-nucleotide exchange factor activity|actin binding|actin monomer binding|protein binding|phosphatidylinositol-4,5-bisphosphate binding|negative regulation of epithelial cell migration|actin cytoskeleton organization|regulation of actin filament polymerization|negative regulation of actin filament polymerization|positive regulation of actin filament polymerization|positive regulation of acti…	path:gga04810,path:gga05132	Regulation of actin cytoskeleton|Salmonella infection
PGM1	240.017	391.37	88.6637	0.226547	-2.14212	0.000412993	0.0112553	Down	424691	Dbxref=CGNC:8372,GeneID:424691	phosphoglucomutase 1			path:gga00010,path:gga00030,path:gga00052,path:gga00500,path:gga00520,path:gga00230	Glycolysis / Gluconeogenesis|Pentose phosphate pathway|Galactose metabolism|Starch and sucrose metabolism|Amino sugar and nucleotide sugar metabolism|Purine metabolism
PGM2L1	2.36081	3.28927	1.43235	0.435462	-1.19938	0.000681917	0.0168338	Down	419052	Dbxref=CGNC:12999,GeneID:419052	-	GO:0005975,GO:0016310,GO:0016868,GO:0047933,GO:0071704	carbohydrate metabolic process|phosphorylation|intramolecular transferase activity, phosphotransferases|glucose-1,6-bisphosphate synthase activity|organic substance metabolic process	path:gga00500	Starch and sucrose metabolism
PGM5	141.218	66.3136	216.123	3.2591	1.70447	1.09339e-06	8.3464e-05	Up	427215	Dbxref=CGNC:53019,GeneID:427215	-
PHKA1	50.6036	78.3686	22.8386	0.291425	-1.7788	1.00762e-09	1.76054e-07	Down	422181	Dbxref=CGNC:3565,GeneID:422181	-	GO:0003824,GO:0005516,GO:0005977	catalytic activity|calmodulin binding|glycogen metabolic process	path:gga04020,path:gga04910	Calcium signaling pathway|Insulin signaling pathway
PHKB	26.2895	38.4288	14.1501	0.368217	-1.44137	1.73945e-05	0.000865599	Down	415741	Dbxref=CGNC:2942,GeneID:415741	phosphorylase kinase, beta	GO:0003824,GO:0005515,GO:0005516,GO:0005977	catalytic activity|protein binding|calmodulin binding|glycogen metabolic process	path:gga04020,path:gga04910	Calcium signaling pathway|Insulin signaling pathway
PHKG1	238.256	343.73	132.782	0.386297	-1.37222	2.59732e-05	0.00119774	Down	417543	Dbxref=CGNC:50542,GeneID:417543	phosphorylase kinase, gamma 1 (muscle)	GO:0000166,GO:0004672,GO:0004674,GO:0004689,GO:0004713,GO:0005516,GO:0005524,GO:0005964,GO:0005978,GO:0006468,GO:0016301,GO:0016310,GO:0016740	nucleotide binding|protein kinase activity|protein serine/threonine kinase activity|phosphorylase kinase activity|protein tyrosine kinase activity|calmodulin binding|ATP binding|phosphorylase kinase complex|glycogen biosynthetic process|protein phosphorylation|kinase activity|phosphorylation|transferase activity	path:gga04020,path:gga04910	Calcium signaling pathway|Insulin signaling pathway
PHYH	110.591	72.587	148.594	2.04711	1.03359	0.000162364	0.00544388	Up	426601	Dbxref=CGNC:10813,GeneID:426601	-			path:gga04146	Peroxisome
PIPOX	0.379378	0	0.758756	Inf	Inf	0.00219855	0.0415898	Up	771808	Dbxref=CGNC:29460,GeneID:771808	-	GO:0005102,GO:0005515,GO:0005777,GO:0008115,GO:0016491,GO:0033514,GO:0046653,GO:0050031,GO:0055114	receptor binding|protein binding|peroxisome|sarcosine oxidase activity|oxidoreductase activity|L-lysine catabolic process to acetyl-CoA via L-pipecolate|tetrahydrofolate metabolic process|L-pipecolate oxidase activity|oxidation-reduction process	path:gga00260,path:gga00310,path:gga04146	Glycine, serine and threonine metabolism|Lysine degradation|Peroxisome
PITPNM1	9.91545	3.55407	16.2768	4.57976	2.19527	2.51603e-13	1.09902e-10	Up	769912	Dbxref=CGNC:9955,GeneID:769912	-	GO:0005515,GO:0005622,GO:0005737,GO:0006810,GO:0046872	protein binding|intracellular|cytoplasm|transport|metal ion binding
PITPNM3	2.97859	1.57496	4.38222	2.78243	1.47634	4.00958e-07	3.37169e-05	Up	417684	Dbxref=CGNC:4521,GeneID:417684	-	GO:0005515,GO:0005622,GO:0006810,GO:0046872	protein binding|intracellular|transport|metal ion binding
PITX1	7.60484	2.75965	12.45	4.51145	2.17359	3.59635e-11	9.12139e-09	Up	374201	Dbxref=CGNC:4791,GeneID:374201	paired-like homeodomain 1	GO:0000978,GO:0001077,GO:0001190,GO:0001501,GO:0003677,GO:0003700,GO:0005515,GO:0005634,GO:0005667,GO:0005730,GO:0005737,GO:0006355,GO:0006366,GO:0007275,GO:0014707,GO:0021983,GO:0035116,GO:0035137,GO:0043565,GO:0045892,GO:0045944,GO:0048625,GO:0051216	RNA polymerase II core promoter proximal region sequence-specific DNA binding|transcriptional activator activity, RNA polymerase II core promoter proximal region sequence-specific binding|transcriptional activator activity, RNA polymerase II transcription factor binding|skeletal system development|DNA binding|transcription factor activity, sequence-specific DNA binding|protein binding|nucleus|tra…
PKDCCa	7.84077	5.194	10.4875	2.01917	1.01376	0.000886808	0.0205983	Up	421390	Dbxref=CGNC:51478,GeneID:421390	-
PKM	771.565	1225.55	317.575	0.259128	-1.94827	2.27361e-05	0.00108014	Down	396456	Dbxref=CGNC:1412,GeneID:396456	pyruvate kinase, muscle	GO:0000287,GO:0003824,GO:0004743,GO:0005515,GO:0005634,GO:0005737,GO:0005739,GO:0005886,GO:0006096,GO:0012501,GO:0016301,GO:0016310,GO:0016740,GO:0023026,GO:0030955,GO:0031012,GO:0031982,GO:0044822,GO:0070062,GO:1903561	magnesium ion binding|catalytic activity|pyruvate kinase activity|protein binding|nucleus|cytoplasm|mitochondrion|plasma membrane|glycolytic process|programmed cell death|kinase activity|phosphorylation|transferase activity|MHC class II protein complex binding|potassium ion binding|extracellular matrix|vesicle|poly(A) RNA binding|extracellular exosome|extracellular vesicle	path:gga01200,path:gga01230,path:gga00010,path:gga00620,path:gga00230	Carbon metabolism|Biosynthesis of amino acids|Glycolysis / Gluconeogenesis|Pyruvate metabolism|Purine metabolism
PLA2G15	21.3563	33.4089	9.30376	0.278481	-1.84435	1.16565e-06	8.72853e-05	Down	768530	Dbxref=CGNC:492,GeneID:768530	-	GO:0005615,GO:0005739,GO:0006629,GO:0006650,GO:0006672,GO:0008374,GO:0034638,GO:0046338,GO:0047499,GO:0070062	extracellular space|mitochondrion|lipid metabolic process|glycerophospholipid metabolic process|ceramide metabolic process|O-acyltransferase activity|phosphatidylcholine catabolic process|phosphatidylethanolamine catabolic process|calcium-independent phospholipase A2 activity|extracellular exosome	path:gga00564,path:gga04142	Glycerophospholipid metabolism|Lysosome
PLA2G4A	3.47312	2.16508	4.78115	2.20831	1.14294	0.000168056	0.00561078	Up	396394	Dbxref=CGNC:3767,GeneID:396394	phospholipase A2, group IVA (cytosolic%2C calcium-dependent)	GO:0004620,GO:0004623,GO:0005509,GO:0005515,GO:0005544,GO:0005737,GO:0005783,GO:0005794,GO:0005829,GO:0008152,GO:0009395,GO:0042127,GO:0046456,GO:0047498,GO:0050482,GO:0071236	phospholipase activity|phospholipase A2 activity|calcium ion binding|protein binding|calcium-dependent phospholipid binding|cytoplasm|endoplasmic reticulum|Golgi apparatus|cytosol|metabolic process|phospholipid catabolic process|regulation of cell proliferation|icosanoid biosynthetic process|calcium-dependent phospholipase A2 activity|arachidonic acid secretion|cellular response to antibiotic	path:gga00564,path:gga00565,path:gga00590,path:gga00591,path:gga00592,path:gga04010,path:gga04370,path:gga04912,path:gga04270	Glycerophospholipid metabolism|Ether lipid metabolism|Arachidonic acid metabolism|Linoleic acid metabolism|alpha-Linolenic acid metabolism|MAPK signaling pathway|VEGF signaling pathway|GnRH signaling pathway|Vascular smooth muscle contraction
PLA2R1	2.06224	3.02892	1.09555	0.361698	-1.46714	0.00265293	0.048284	Down	404304	Dbxref=CGNC:8467,GeneID:404304	phospholipase A2 receptor 1, 180kDa	GO:0001816,GO:0004872,GO:0005576,GO:0005886,GO:0006898,GO:0009986,GO:0043235,GO:0043274,GO:0043517,GO:0070062,GO:0072593,GO:0090238,GO:0090399,GO:0090403,GO:1900138,GO:1900139	cytokine production|receptor activity|extracellular region|plasma membrane|receptor-mediated endocytosis|cell surface|receptor complex|phospholipase binding|positive regulation of DNA damage response, signal transduction by p53 class mediator|extracellular exosome|reactive oxygen species metabolic process|positive regulation of arachidonic acid secretion|replicative senescence|oxidative stress-in…	path:gga04145	Phagosome
PLIN1	11.5694	1.18469	21.9541	18.5315	4.21191	3.82786e-07	3.27136e-05	Up	415487	Dbxref=CGNC:49996,GeneID:415487	perilipin 1			path:gga03320	PPAR signaling pathway
PLIN4	67.2383	42.0588	92.4179	2.19735	1.13576	9.18069e-05	0.00343729	Up	100857433	Dbxref=CGNC:65587,GeneID:100857433	perilipin-4	GO:0005737,GO:0005811,GO:0005886,GO:0043231	cytoplasm|lipid particle|plasma membrane|intracellular membrane-bounded organelle
PLN	350.181	116.406	583.957	5.01657	2.3267	5.9432e-12	1.79725e-09	Up	396378	Dbxref=CGNC:11054,GeneID:396378	phospholamban	GO:0002026,GO:0005246,GO:0005515,GO:0005739,GO:0005783,GO:0005789,GO:0006816,GO:0006874,GO:0007219,GO:0008016,GO:0010459,GO:0010880,GO:0010881,GO:0016020,GO:0016529,GO:0031966,GO:0032780,GO:0033017,GO:0042030,GO:0045822,GO:0048738,GO:0051924,GO:0051926,GO:0060314,GO:0086004,GO:0086023,GO:0086092,GO:0090279,GO:0090534,GO:1901020,GO:1901077,GO:1901877,GO:1901894,GO:1901895	regulation of the force of heart contraction|calcium channel regulator activity|protein binding|mitochondrion|endoplasmic reticulum|endoplasmic reticulum membrane|calcium ion transport|cellular calcium ion homeostasis|Notch signaling pathway|regulation of heart contraction|negative regulation of heart rate|regulation of release of sequestered calcium ion into cytosol by sarcoplasmic reticulum|reg…	path:gga04020,path:gga04261	Calcium signaling pathway|Adrenergic signaling in cardiomyocytes
PLOD2	22.6373	8.27896	36.9957	4.46864	2.15984	2.23347e-05	0.00106954	Up	424882	Dbxref=CGNC:5118,GeneID:424882	-	GO:0001666,GO:0070062,GO:0098779	response to hypoxia|extracellular exosome|mitophagy in response to mitochondrial depolarization	path:gga00310	Lysine degradation
PLXNA4B	1.5555	0.919884	2.19111	2.38194	1.25214	7.60221e-07	6.00728e-05	Up	427941	Dbxref=CGNC:4879,GeneID:427941	-
PM20D2	34.495	54.2315	14.7585	0.272139	-1.87758	0.00030407	0.00895413	Down	421816	Dbxref=CGNC:11769,GeneID:421816	-	GO:0005654,GO:0008152,GO:0016787,GO:0070062	nucleoplasm|metabolic process|hydrolase activity|extracellular exosome
PNAT10	0.459942	0.919884	0	0	#NAME?	0.0020842	0.0400239	Down	396283	Dbxref=CGNC:49734,GeneID:396283	N-acetyltransferase, pineal gland isozyme NAT-10			path:gga00232,path:gga00983	Caffeine metabolism|Drug metabolism - other enzymes
PNMT	2.38132	0.655077	4.10756	6.27034	2.64854	0.000103112	0.00379663	Up	100858738	Dbxref=CGNC:65987,GeneID:100858738	-	GO:0008168,GO:0032259	methyltransferase activity|methylation	path:gga00350	Tyrosine metabolism
PNPLA3	10.3364	6.82946	13.8433	2.02699	1.01934	0.000131449	0.00457307	Up	418233	Dbxref=CGNC:50710,GeneID:418233	-	GO:0004623,GO:0004806,GO:0006629,GO:0008152,GO:0019432,GO:0019433,GO:0019867,GO:0036153,GO:0051264,GO:0051265	phospholipase A2 activity|triglyceride lipase activity|lipid metabolic process|metabolic process|triglyceride biosynthetic process|triglyceride catabolic process|outer membrane|triglyceride acyl-chain remodeling|mono-olein transacylation activity|diolein transacylation activity
POPDC3	48.8272	67.4768	30.1776	0.447229	-1.16092	4.38836e-05	0.00184019	Down	395434	Dbxref=CGNC:49318,GeneID:395434	popeye domain containing 3	GO:0016020,GO:0042391	membrane|regulation of membrane potential
PPARG	1.19337	0.594574	1.79217	3.01421	1.59178	0.00024194	0.00747448	Up	373928	Dbxref=CGNC:3698,GeneID:373928	peroxisome proliferator-activated receptor gamma	GO:0000122,GO:0003677,GO:0003700,GO:0003707,GO:0004879,GO:0005515,GO:0005634,GO:0005794,GO:0006351,GO:0006355,GO:0006919,GO:0007165,GO:0008144,GO:0008217,GO:0008270,GO:0010745,GO:0010871,GO:0010887,GO:0010891,GO:0019899,GO:0030224,GO:0030374,GO:0032526,GO:0032869,GO:0033613,GO:0035357,GO:0042593,GO:0042802,GO:0042953,GO:0043231,GO:0043401,GO:0043565,GO:0044212,GO:0045713,GO:0045944,GO:0046872,GO:…	negative regulation of transcription from RNA polymerase II promoter|DNA binding|transcription factor activity, sequence-specific DNA binding|steroid hormone receptor activity|RNA polymerase II transcription factor activity, ligand-activated sequence-specific DNA binding|protein binding|nucleus|Golgi apparatus|transcription, DNA-templated|regulation of transcription, DNA-templated|activation of c…	path:gga03320	PPAR signaling pathway
PPIG	15.1644	21.2506	9.07821	0.427198	-1.22702	0.00244935	0.0453664	Down	424162	Dbxref=CGNC:7474,GeneID:424162	-	GO:0000413,GO:0003755,GO:0005515,GO:0005654,GO:0005737,GO:0006457,GO:0016853,GO:0044822	protein peptidyl-prolyl isomerization|peptidyl-prolyl cis-trans isomerase activity|protein binding|nucleoplasm|cytoplasm|protein folding|isomerase activity|poly(A) RNA binding
PPP1R3A	32.8485	44.748	20.949	0.468155	-1.09494	0.000149979	0.00512698	Down	101747406	Dbxref=CGNC:66909,GeneID:101747406	-	GO:0005515	protein binding	path:gga04910,path:gga04931	Insulin signaling pathway|Insulin resistance
PPP1R3C	52.1269	83.6624	20.5915	0.246126	-2.02253	8.69933e-05	0.00331227	Down	425328	Dbxref=CGNC:52422,GeneID:425328	-	GO:0005515,GO:0005975,GO:0005977,GO:0005978,GO:0019888,GO:0019903,GO:0050790	protein binding|carbohydrate metabolic process|glycogen metabolic process|glycogen biosynthetic process|protein phosphatase regulator activity|protein phosphatase binding|regulation of catalytic activity	path:gga04910,path:gga04931	Insulin signaling pathway|Insulin resistance
PPP3CA	34.3876	52.6272	16.1479	0.306835	-1.70446	1.58573e-08	1.90348e-06	Down	395113	Dbxref=CGNC:9327,GeneID:395113	-	GO:0000082,GO:0004721,GO:0005515,GO:0005516,GO:0005634,GO:0005654,GO:0005737,GO:0005739,GO:0005829,GO:0005955,GO:0006470,GO:0006606,GO:0006816,GO:0008144,GO:0014883,GO:0014898,GO:0016311,GO:0016787,GO:0019722,GO:0019899,GO:0030018,GO:0033173,GO:0033192,GO:0033555,GO:0035562,GO:0035690,GO:0045944,GO:0046983,GO:0048741,GO:0050774,GO:0050804,GO:0051091,GO:0051533,GO:0051592,GO:0060079,GO:1903244	G1/S transition of mitotic cell cycle|phosphoprotein phosphatase activity|protein binding|calmodulin binding|nucleus|nucleoplasm|cytoplasm|mitochondrion|cytosol|calcineurin complex|protein dephosphorylation|protein import into nucleus|calcium ion transport|drug binding|transition between fast and slow fiber|cardiac muscle hypertrophy in response to stress|dephosphorylation|hydrolase activity|calc…	path:gga04010,path:gga04310,path:gga04370,path:gga04020,path:gga04114	MAPK signaling pathway|Wnt signaling pathway|VEGF signaling pathway|Calcium signaling pathway|Oocyte meiosis
PRKAR2B	2.2406	0.919884	3.56132	3.87149	1.95289	8.90676e-05	0.00335872	Up	769420	Dbxref=CGNC:6102,GeneID:769420	-	GO:0001932,GO:0004862,GO:0005515,GO:0005737,GO:0005813,GO:0005886,GO:0005952,GO:0006631,GO:0007612,GO:0008603,GO:0019901,GO:0031625,GO:0034236,GO:0043197,GO:0043198,GO:0070062,GO:0097546,GO:2000480	regulation of protein phosphorylation|cAMP-dependent protein kinase inhibitor activity|protein binding|cytoplasm|centrosome|plasma membrane|cAMP-dependent protein kinase complex|fatty acid metabolic process|learning|cAMP-dependent protein kinase regulator activity|protein kinase binding|ubiquitin protein ligase binding|protein kinase A catalytic subunit binding|dendritic spine|dendritic shaft|ext…	path:gga04910	Insulin signaling pathway
PRKCQ	34.8863	21.2828	48.4898	2.27836	1.18799	1.4756e-05	0.000760782	Up	776459	Dbxref=CGNC:57974,GeneID:776459	-	GO:0000166,GO:0001772,GO:0004672,GO:0004674,GO:0004697,GO:0004713,GO:0005515,GO:0005524,GO:0005737,GO:0005886,GO:0006355,GO:0006468,GO:0006509,GO:0016301,GO:0016310,GO:0016740,GO:0032212,GO:0032740,GO:0032753,GO:0035556,GO:0042102,GO:0045086,GO:0046627,GO:0046872,GO:0050870,GO:0051092,GO:0051973,GO:0060326,GO:0070233,GO:0090330,GO:1904355,GO:2000318,GO:2000570	nucleotide binding|immunological synapse|protein kinase activity|protein serine/threonine kinase activity|protein kinase C activity|protein tyrosine kinase activity|protein binding|ATP binding|cytoplasm|plasma membrane|regulation of transcription, DNA-templated|protein phosphorylation|membrane protein ectodomain proteolysis|kinase activity|phosphorylation|transferase activity|positive regulation …	path:gga04530,path:gga04920,path:gga04270,path:gga04931	Tight junction|Adipocytokine signaling pathway|Vascular smooth muscle contraction|Insulin resistance
PROKR2	1.84985	2.96396	0.735737	0.248228	-2.01026	0.000129121	0.00451205	Down	421263	Dbxref=CGNC:51452,GeneID:421263	prokineticin receptor 2	GO:0004930,GO:0005886,GO:0007186,GO:0007623,GO:0016021	G-protein coupled receptor activity|plasma membrane|G-protein coupled receptor signaling pathway|circadian rhythm|integral component of membrane
PRR33	357.247	669.11	45.3833	0.0678263	-3.88201	7.48363e-08	7.69151e-06	Down	771119	Dbxref=CGNC:56525,GeneID:771119	-
PRR5	2.26362	0.919884	3.60736	3.92153	1.97142	0.000888803	0.0206142	Up	418237	Dbxref=CGNC:50711,GeneID:418237	proline rich 5 (renal)
PTCHD1	5.91321	3.73558	8.09083	2.16588	1.11495	0.0027799	0.0499589	Up	427995	Dbxref=CGNC:12240,GeneID:427995	-	GO:0005886,GO:0007224,GO:0008158,GO:0016020,GO:0016021,GO:0050890	plasma membrane|smoothened signaling pathway|hedgehog receptor activity|membrane|integral component of membrane|cognition
PTDSS2	10.884	15.5775	6.19049	0.397399	-1.33134	5.61623e-06	0.000334527	Down	422997	Dbxref=CGNC:3163,GeneID:422997	phosphatidylserine synthase 2	GO:0003882,GO:0005622,GO:0005789,GO:0006659,GO:0016020	CDP-diacylglycerol-serine O-phosphatidyltransferase activity|intracellular|endoplasmic reticulum membrane|phosphatidylserine biosynthetic process|membrane	path:gga00564	Glycerophospholipid metabolism
PTGER3	3.01399	1.18469	4.8433	4.08823	2.03148	0.000107919	0.00391019	Up	429116	Dbxref=CGNC:53559,GeneID:429116	prostaglandin E receptor 3 (subtype EP3)	GO:0004930,GO:0004955,GO:0004957,GO:0007186,GO:0016021	G-protein coupled receptor activity|prostaglandin receptor activity|prostaglandin E receptor activity|G-protein coupled receptor signaling pathway|integral component of membrane	path:gga04020,path:gga04080	Calcium signaling pathway|Neuroactive ligand-receptor interaction
PTN	18.5908	9.23655	27.9451	3.02549	1.59717	1.15307e-09	1.94968e-07	Up	418125	Dbxref=CGNC:66309,GeneID:418125	pleiotrophin	GO:0001503,GO:0005783,GO:0007612,GO:0008083,GO:0030282	ossification|endoplasmic reticulum|learning|growth factor activity|bone mineralization
PVALB	7.61095	15.2219	0	0	#NAME?	0.00095154	0.0216855	Down	396459	Dbxref=CGNC:49814,GeneID:396459	parvalbumin	GO:0005509,GO:0005737,GO:0030424,GO:0046872,GO:0070062	calcium ion binding|cytoplasm|axon|metal ion binding|extracellular exosome
QSOX1	4.79889	3.02446	6.57332	2.17339	1.11995	0.00159694	0.0327832	Up	373914	Dbxref=CGNC:2884,GeneID:373914	quiescin Q6 sulfhydryl oxidase 1	GO:0003756,GO:0005615,GO:0005794,GO:0006457,GO:0016242,GO:0016491,GO:0016971,GO:0016972,GO:0030173,GO:0043231,GO:0045171,GO:0045454,GO:0055114,GO:0070062	protein disulfide isomerase activity|extracellular space|Golgi apparatus|protein folding|negative regulation of macroautophagy|oxidoreductase activity|flavin-linked sulfhydryl oxidase activity|thiol oxidase activity|integral component of Golgi membrane|intracellular membrane-bounded organelle|intercellular bridge|cell redox homeostasis|oxidation-reduction process|extracellular exosome
RAMP1	10.8965	17.1431	4.64996	0.271244	-1.88234	0.000631375	0.0158499	Down	424016	Dbxref=CGNC:2798,GeneID:424016	-	GO:0001525,GO:0004872,GO:0004948,GO:0005515,GO:0005622,GO:0005886,GO:0006816,GO:0006886,GO:0007186,GO:0008277,GO:0008565,GO:0009986,GO:0015026,GO:0015031,GO:0016021,GO:0030819,GO:0031623,GO:0031716,GO:0043235,GO:0060050,GO:0072659	angiogenesis|receptor activity|calcitonin receptor activity|protein binding|intracellular|plasma membrane|calcium ion transport|intracellular protein transport|G-protein coupled receptor signaling pathway|regulation of G-protein coupled receptor protein signaling pathway|protein transporter activity|cell surface|coreceptor activity|protein transport|integral component of membrane|positive regulat…	path:gga04270	Vascular smooth muscle contraction
RAPH1	1.9038	0.919884	2.88772	3.13922	1.65041	0.000287569	0.0085875	Up	424107	Dbxref=CGNC:6585,GeneID:424107	-	GO:0005515,GO:0007165,GO:0031252,GO:0048675	protein binding|signal transduction|cell leading edge|axon extension
RAPSN	8.09779	5.194	11.0016	2.11813	1.08279	0.000326638	0.00950211	Up	395986	Dbxref=CGNC:6136,GeneID:395986	receptor-associated protein of the synapse	GO:0005515,GO:0005794,GO:0005886,GO:0007268,GO:0007271,GO:0008270,GO:0016020,GO:0031594,GO:0033130,GO:0043495,GO:0043525,GO:0045202,GO:0046872	protein binding|Golgi apparatus|plasma membrane|synaptic transmission|synaptic transmission, cholinergic|zinc ion binding|membrane|neuromuscular junction|acetylcholine receptor binding|protein anchor|positive regulation of neuron apoptotic process|synapse|metal ion binding
RASL12	7.56881	4.92473	10.2129	2.0738	1.05227	0.00252166	0.04634	Up	415530	Dbxref=CGNC:5551,GeneID:415530	-	GO:0000166,GO:0005525,GO:0005622,GO:0007165,GO:0007264,GO:0015031,GO:0016020	nucleotide binding|GTP binding|intracellular|signal transduction|small GTPase mediated signal transduction|protein transport|membrane
RBM24	273.701	155.728	391.674	2.51512	1.33063	6.9496e-07	5.54733e-05	Up	420846	Dbxref=CGNC:9644,GeneID:420846	RNA binding motif protein 24	GO:0000166,GO:0003676,GO:0003730,GO:0010830,GO:0043488	nucleotide binding|nucleic acid binding|mRNA 3'-UTR binding|regulation of myotube differentiation|regulation of mRNA stability
RBP7	6.87908	1.24519	12.513	10.049	3.32898	0.000246385	0.00755161	Up	419447	Dbxref=CGNC:51002,GeneID:419447	-	GO:0005501,GO:0005515	retinoid binding|protein binding
RCAN2	37.4712	8.85074	66.0916	7.46736	2.9006	8.77736e-08	8.79134e-06	Up	422057	Dbxref=CGNC:12525,GeneID:422057	-	GO:0000166,GO:0003676,GO:0005622,GO:0019722	nucleotide binding|nucleic acid binding|intracellular|calcium-mediated signaling
REEP1	34.0113	50.2628	17.7598	0.353338	-1.50088	0.000190469	0.00618827	Down	771776	Dbxref=CGNC:11775,GeneID:771776	-	GO:0005515,GO:0005737,GO:0005783,GO:0005789,GO:0008017,GO:0016020,GO:0016021,GO:0031849,GO:0032386,GO:0051205,GO:0071786	protein binding|cytoplasm|endoplasmic reticulum|endoplasmic reticulum membrane|microtubule binding|membrane|integral component of membrane|olfactory receptor binding|regulation of intracellular transport|protein insertion into membrane|endoplasmic reticulum tubular network organization
REM1	15.0818	4.60833	25.5553	5.54545	2.4713	1.26687e-06	9.35283e-05	Up	419274	Dbxref=CGNC:16567,GeneID:419274	-	GO:0000166,GO:0003924,GO:0005525,GO:0005622,GO:0006886,GO:0006913,GO:0007165,GO:0007264,GO:0015031,GO:0016020	nucleotide binding|GTPase activity|GTP binding|intracellular|intracellular protein transport|nucleocytoplasmic transport|signal transduction|small GTPase mediated signal transduction|protein transport|membrane
RGS16	8.26188	0.655077	15.8687	24.2241	4.59837	8.40795e-07	6.5453e-05	Up	424409	Dbxref=CGNC:66472,GeneID:424409	regulator of G-protein signaling 16	GO:0005515,GO:0005737,GO:0038032	protein binding|cytoplasm|termination of G-protein coupled receptor signaling pathway
RGS8	6.34395	0.32531	12.3626	38.0025	5.24802	1.29898e-06	9.50071e-05	Up	426557	Dbxref=CGNC:66505,GeneID:426557	-	GO:0005515,GO:0038032	protein binding|termination of G-protein coupled receptor signaling pathway
RHOU	2.62351	4.21361	1.03341	0.245256	-2.02764	5.57002e-05	0.00225163	Down	428589	Dbxref=CGNC:8408,GeneID:428589	-	GO:0000082,GO:0000166,GO:0003924,GO:0005515,GO:0005525,GO:0005622,GO:0006886,GO:0006913,GO:0007010,GO:0007165,GO:0007264,GO:0008360,GO:0015031,GO:0016020,GO:0016601,GO:0030036,GO:1903955	G1/S transition of mitotic cell cycle|nucleotide binding|GTPase activity|protein binding|GTP binding|intracellular|intracellular protein transport|nucleocytoplasmic transport|cytoskeleton organization|signal transduction|small GTPase mediated signal transduction|regulation of cell shape|protein transport|membrane|Rac protein signal transduction|actin cytoskeleton organization|positive regulation …
RILPL1	137	78.7719	195.228	2.4784	1.30941	1.55547e-05	0.000796735	Up	416822	Dbxref=CGNC:50350,GeneID:416822	-	GO:0003382,GO:0005654,GO:0005737,GO:0005813,GO:0005886,GO:0072372,GO:1901214,GO:1903445	epithelial cell morphogenesis|nucleoplasm|cytoplasm|centrosome|plasma membrane|primary cilium|regulation of neuron death|protein transport from ciliary membrane to plasma membrane
RIPK3	1.4243	0	2.8486	Inf	Inf	0.000459351	0.0123475	Up	415708	Dbxref=CGNC:50054,GeneID:415708	-	GO:0000166,GO:0001914,GO:0002819,GO:0004672,GO:0004674,GO:0004704,GO:0004713,GO:0005515,GO:0005524,GO:0005622,GO:0005829,GO:0006468,GO:0007249,GO:0010922,GO:0032147,GO:0032403,GO:0032649,GO:0033077,GO:0038061,GO:0042802,GO:0043029,GO:0046006,GO:0046777,GO:0048535,GO:0048536,GO:0048538,GO:0051092,GO:0051260,GO:0051291,GO:0051351,GO:0051353,GO:0060545,GO:0070235,GO:0070266,GO:0090312,GO:0097342,GO:…	nucleotide binding|regulation of T cell mediated cytotoxicity|regulation of adaptive immune response|protein kinase activity|protein serine/threonine kinase activity|NF-kappaB-inducing kinase activity|protein tyrosine kinase activity|protein binding|ATP binding|intracellular|cytosol|protein phosphorylation|I-kappaB kinase/NF-kappaB signaling|positive regulation of phosphatase activity|activation …	path:gga04621	NOD-like receptor signaling pathway
RNPEPL1	20.1747	12.0145	28.3348	2.35838	1.23779	6.2624e-06	0.000363381	Up	424946	Dbxref=CGNC:6307,GeneID:424946	-	GO:0006508,GO:0008237,GO:0008270,GO:0019370	proteolysis|metallopeptidase activity|zinc ion binding|leukotriene biosynthetic process
ROGDI	11.0396	7.09427	14.9849	2.11225	1.07878	0.000290664	0.00863802	Up	426990	Dbxref=CGNC:1296,GeneID:426990	-	GO:0005622,GO:0005635,GO:0007420,GO:0008284,GO:0022008,GO:0030097,GO:0042475	intracellular|nuclear envelope|brain development|positive regulation of cell proliferation|neurogenesis|hemopoiesis|odontogenesis of dentin-containing tooth
ROR1	1.4006	2.10458	0.696615	0.331	-1.5951	0.000222981	0.00701275	Down	395179	Dbxref=CGNC:49201,GeneID:395179	receptor tyrosine kinase-like orphan receptor 1	GO:0000166,GO:0004672,GO:0004713,GO:0004714,GO:0005515,GO:0005524,GO:0006468,GO:0007169,GO:0016020,GO:0016021,GO:0016301,GO:0016310,GO:0016740,GO:0017147,GO:0018108,GO:0043235	nucleotide binding|protein kinase activity|protein tyrosine kinase activity|transmembrane receptor protein tyrosine kinase activity|protein binding|ATP binding|protein phosphorylation|transmembrane receptor protein tyrosine kinase signaling pathway|membrane|integral component of membrane|kinase activity|phosphorylation|transferase activity|Wnt-protein binding|peptidyl-tyrosine phosphorylation|rec…
ROR2	0.592346	1.18469	0	0	#NAME?	0.000865987	0.0202643	Down	769516	Dbxref=CGNC:55313,GeneID:769516	receptor tyrosine kinase-like orphan receptor 2	GO:0000166,GO:0001501,GO:0001502,GO:0001756,GO:0004672,GO:0004713,GO:0004714,GO:0005109,GO:0005515,GO:0005524,GO:0005622,GO:0006468,GO:0007169,GO:0007223,GO:0007224,GO:0007254,GO:0008285,GO:0016020,GO:0016021,GO:0017147,GO:0018108,GO:0030154,GO:0030335,GO:0030509,GO:0030538,GO:0042472,GO:0042733,GO:0045165,GO:0045893,GO:0060071,GO:0060395,GO:0060828,GO:0090090,GO:0090263	nucleotide binding|skeletal system development|cartilage condensation|somitogenesis|protein kinase activity|protein tyrosine kinase activity|transmembrane receptor protein tyrosine kinase activity|frizzled binding|protein binding|ATP binding|intracellular|protein phosphorylation|transmembrane receptor protein tyrosine kinase signaling pathway|Wnt signaling pathway, calcium modulating pathway|smoo…
RP11-155D18.12	34.0129	22.584	45.4417	2.01212	1.00871	0.000411693	0.0112394	Up	100859674	Dbxref=CGNC:63473,GeneID:100859674	-
RP11-166N6.1	0.297287	0.594574	0	0	#NAME?	8.39687e-05	0.00320584	Down	771731	Dbxref=CGNC:57010,GeneID:771731	-
RP11-166N6.3	0.297287	0.594574	0	0	#NAME?	2.68564e-10	5.21378e-08	Down	771718	Dbxref=CGNC:7905,GeneID:771718	-
RP11-434D12.1	19.9533	11.0386	28.868	2.61519	1.38691	4.63912e-06	0.000283853	Up	416038	Dbxref=CGNC:4773,GeneID:416038	-
RPL3L	55.2309	106.384	4.07762	0.0383292	-4.70541	4.91822e-45	7.73391e-41	Down	416542	Dbxref=CGNC:4065,GeneID:416542	ribosomal protein L3-like	GO:0003735,GO:0005622,GO:0005840,GO:0006412,GO:0016020,GO:0022625,GO:0030529	structural constituent of ribosome|intracellular|ribosome|translation|membrane|cytosolic large ribosomal subunit|intracellular ribonucleoprotein complex	path:gga03010	Ribosome
RPLP1	1524.5	1012.53	2036.46	2.01125	1.0081	0.000105638	0.00386317	Up	396262	Dbxref=CGNC:49724,GeneID:396262	ribosomal protein, large%2C P1	GO:0003735,GO:0005515,GO:0005622,GO:0005737,GO:0005840,GO:0005925,GO:0006414,GO:0022625,GO:0030529,GO:0070062	structural constituent of ribosome|protein binding|intracellular|cytoplasm|ribosome|focal adhesion|translational elongation|cytosolic large ribosomal subunit|intracellular ribonucleoprotein complex|extracellular exosome	path:gga03010	Ribosome
RSPO3	14.0792	8.83737	19.321	2.18629	1.12848	0.00115164	0.0252575	Up	421715	Dbxref=CGNC:11001,GeneID:421715	-	GO:0001525,GO:0005102,GO:0005109,GO:0005576,GO:0008201,GO:0060670,GO:0090263	angiogenesis|receptor binding|frizzled binding|extracellular region|heparin binding|branching involved in labyrinthine layer morphogenesis|positive regulation of canonical Wnt signaling pathway
S100A1	84.4407	54.8892	113.992	2.07677	1.05434	4.15408e-05	0.00176208	Up	100858258	Dbxref=CGNC:64820,GeneID:100858258	S100 calcium binding protein A1	GO:0005509,GO:0005515,GO:0005634,GO:0008016,GO:0016529,GO:0021762,GO:0042802,GO:0042803,GO:0044548,GO:0046872,GO:0051117	calcium ion binding|protein binding|nucleus|regulation of heart contraction|sarcoplasmic reticulum|substantia nigra development|identical protein binding|protein homodimerization activity|S100 protein binding|metal ion binding|ATPase binding
SAT1	58.2079	77.9709	38.4449	0.493067	-1.02014	0.000965482	0.0218764	Down	374006	Dbxref=CGNC:49000,GeneID:374006	spermidine/spermine N1-acetyltransferase 1	GO:0001525,GO:0005515,GO:0005622,GO:0008080,GO:0008152,GO:0042127	angiogenesis|protein binding|intracellular|N-acetyltransferase activity|metabolic process|regulation of cell proliferation	path:gga00330	Arginine and proline metabolism
SCG5	4.29702	0.980388	7.61365	7.76596	2.95716	5.50184e-08	5.92579e-06	Up	769742	Dbxref=CGNC:7394,GeneID:769742	secretogranin V	GO:0004857,GO:0005515,GO:0006886,GO:0007218,GO:0016486,GO:0030141,GO:0043086,GO:0046883,GO:0051082	enzyme inhibitor activity|protein binding|intracellular protein transport|neuropeptide signaling pathway|peptide hormone processing|secretory granule|negative regulation of catalytic activity|regulation of hormone secretion|unfolded protein binding
SCN2B	9.89125	16.0417	3.74083	0.233194	-2.1004	2.85128e-05	0.0012884	Down	419776	Dbxref=CGNC:14499,GeneID:419776	-	GO:0001518,GO:0005515,GO:0016020,GO:0017080,GO:0035725,GO:0060048,GO:0060371,GO:0086002,GO:0086006,GO:0086012,GO:0086091,GO:2000649	voltage-gated sodium channel complex|protein binding|membrane|sodium channel regulator activity|sodium ion transmembrane transport|cardiac muscle contraction|regulation of atrial cardiac muscle cell membrane depolarization|cardiac muscle cell action potential involved in contraction|voltage-gated sodium channel activity involved in cardiac muscle cell action potential|membrane depolarization duri…
SCN4A	15.4294	26.8432	4.01548	0.14959	-2.74091	1.0125e-17	1.59215e-14	Down	771297	Dbxref=CGNC:56668,GeneID:771297	-	GO:0001518,GO:0005216,GO:0005244,GO:0005248,GO:0005272,GO:0005515,GO:0006810,GO:0006811,GO:0006814,GO:0016020,GO:0016021,GO:0034220,GO:0034765,GO:0035725,GO:0055085	voltage-gated sodium channel complex|ion channel activity|voltage-gated ion channel activity|voltage-gated sodium channel activity|sodium channel activity|protein binding|transport|ion transport|sodium ion transport|membrane|integral component of membrane|ion transmembrane transport|regulation of ion transmembrane transport|sodium ion transmembrane transport|transmembrane transport
SCN5A	4.7282	2.22558	7.23082	3.24895	1.69998	4.45293e-10	8.336e-08	Up	395947	Dbxref=CGNC:49568,GeneID:395947	-	GO:0001518,GO:0005216,GO:0005244,GO:0005248,GO:0005272,GO:0005515,GO:0006810,GO:0006811,GO:0006814,GO:0016020,GO:0016021,GO:0034220,GO:0034765,GO:0035725,GO:0055085	voltage-gated sodium channel complex|ion channel activity|voltage-gated ion channel activity|voltage-gated sodium channel activity|sodium channel activity|protein binding|transport|ion transport|sodium ion transport|membrane|integral component of membrane|ion transmembrane transport|regulation of ion transmembrane transport|sodium ion transmembrane transport|transmembrane transport	path:gga04261	Adrenergic signaling in cardiomyocytes
SEC14L5	0.925628	1.51446	0.336798	0.222389	-2.16885	2.6609e-05	0.00121283	Down	416396	Dbxref=CGNC:1504,GeneID:416396	-	GO:0005215,GO:0005622,GO:0006810,GO:0016021	transporter activity|intracellular|transport|integral component of membrane
SEH1L	13.9408	8.27896	19.6026	2.36776	1.24352	8.77537e-06	0.00048589	Up	100859886	Dbxref=CGNC:66096,GeneID:100859886	-	GO:0000776,GO:0002534,GO:0005515,GO:0006999,GO:0007080,GO:0031080,GO:0032008,GO:0034198,GO:0034629,GO:0050830,GO:0051315,GO:0061700	kinetochore|cytokine production involved in inflammatory response|protein binding|nuclear pore organization|mitotic metaphase plate congression|nuclear pore outer ring|positive regulation of TOR signaling|cellular response to amino acid starvation|cellular protein complex localization|defense response to Gram-positive bacterium|attachment of mitotic spindle microtubules to kinetochore|GATOR2 comp…	path:gga03013	RNA transport
SEMA3F	33.9345	21.5804	46.2887	2.14495	1.10094	2.62293e-05	0.0012	Up	374109	Dbxref=CGNC:49045,GeneID:374109	sema domain, immunoglobulin domain (Ig)%2C short basic domain%2C secreted%2C (semaphorin) 3F	GO:0001755,GO:0005515,GO:0007411,GO:0016020,GO:0021612,GO:0021637,GO:0021675,GO:0021785,GO:0036486,GO:0045499,GO:0048843,GO:0048846,GO:0050919,GO:0061549,GO:0097490,GO:0097491,GO:1901166,GO:1902285,GO:1902287	neural crest cell migration|protein binding|axon guidance|membrane|facial nerve structural organization|trigeminal nerve structural organization|nerve development|branchiomotor neuron axon guidance|ventral trunk neural crest cell migration|chemorepellent activity|negative regulation of axon extension involved in axon guidance|axon extension involved in axon guidance|negative chemotaxis|sympatheti…
SEMA6D	13.8097	20.5067	7.11265	0.346845	-1.52764	1.46481e-05	0.000757702	Down	415430	Dbxref=CGNC:3595,GeneID:415430	-	GO:0005515,GO:0014911,GO:0014912,GO:0016020,GO:0016021,GO:0021591,GO:0030215	protein binding|positive regulation of smooth muscle cell migration|negative regulation of smooth muscle cell migration|membrane|integral component of membrane|ventricular system development|semaphorin receptor binding
SEPT8	7.06854	4.65992	9.47715	2.03376	1.02415	0.00059399	0.0151141	Up	416333	Dbxref=CGNC:5210,GeneID:416333	septin 8	GO:0000166,GO:0005515,GO:0005525,GO:0043209	nucleotide binding|protein binding|GTP binding|myelin sheath
SERPINB6	9.72132	6.37423	13.0684	2.05019	1.03576	0.000530353	0.0138765	Up	420895	Dbxref=CGNC:51364,GeneID:420895	serpin peptidase inhibitor, clade B (ovalbumin)%2C member 6	GO:0004867,GO:0005615,GO:0010951	serine-type endopeptidase inhibitor activity|extracellular space|negative regulation of endopeptidase activity
SERPINF2	0.896084	0	1.79217	Inf	Inf	0.00203123	0.0393848	Up	100857105	Dbxref=CGNC:65890,GeneID:100857105	-	GO:0002020,GO:0002034,GO:0004867,GO:0005515,GO:0005577,GO:0005615,GO:0009986,GO:0010757,GO:0010951,GO:0030199,GO:0032967,GO:0042803,GO:0045597,GO:0045944,GO:0046330,GO:0048514,GO:0048661,GO:0051496,GO:0051918,GO:0070062,GO:0070374,GO:0071636,GO:0072562	protease binding|regulation of blood vessel size by renin-angiotensin|serine-type endopeptidase inhibitor activity|protein binding|fibrinogen complex|extracellular space|cell surface|negative regulation of plasminogen activation|negative regulation of endopeptidase activity|collagen fibril organization|positive regulation of collagen biosynthetic process|protein homodimerization activity|positive…
SESN1	56.8261	85.5077	28.1445	0.329146	-1.6032	0.000314694	0.00921519	Down	421766	Dbxref=CGNC:11380,GeneID:421766	-	GO:0005634,GO:1901031	nucleus|regulation of response to reactive oxygen species	path:gga04115	p53 signaling pathway
SFT2D3	2.96023	0.919884	5.00059	5.4361	2.44257	0.000780372	0.0185368	Up		Dbxref=GeneID:107051882	-	GO:0006810,GO:0016021,GO:0016192	transport|integral component of membrane|vesicle-mediated transport
SGPP1	3.09143	1.83977	4.34309	2.36067	1.2392	1.84838e-05	0.000916903	Up	428918	Dbxref=CGNC:66574,GeneID:428918	-	GO:0003824,GO:0005783,GO:0006665,GO:0006668,GO:0006670,GO:0008152,GO:0016020,GO:0016311,GO:0042392,GO:0097191,GO:0097193	catalytic activity|endoplasmic reticulum|sphingolipid metabolic process|sphinganine-1-phosphate metabolic process|sphingosine metabolic process|metabolic process|membrane|dephosphorylation|sphingosine-1-phosphate phosphatase activity|extrinsic apoptotic signaling pathway|intrinsic apoptotic signaling pathway	path:gga00600	Sphingolipid metabolism
SH2D3C	5.55259	7.41958	3.6856	0.49674	-1.00944	0.00209407	0.0401577	Down	417225	Dbxref=CGNC:3743,GeneID:417225	-	GO:0005085,GO:0005515,GO:0005622,GO:0007264,GO:0043547	guanyl-nucleotide exchange factor activity|protein binding|intracellular|small GTPase mediated signal transduction|positive regulation of GTPase activity
SH3BGR	100.764	142.261	59.2672	0.416609	-1.26323	0.000807725	0.0190427	Down	418523	Dbxref=CGNC:12055,GeneID:418523	-	GO:0005829	cytosol
SHE	16.4823	22.4541	10.5106	0.468091	-1.09514	0.000743456	0.01783	Down	100857728	Dbxref=CGNC:65308,GeneID:100857728	-	GO:0005515	protein binding
SHF	20.7852	32.7117	8.85878	0.270814	-1.88463	8.9944e-09	1.14989e-06	Down	415339	Dbxref=CGNC:1821,GeneID:415339	-
SIK2	18.5738	10.5045	26.6431	2.53634	1.34275	0.00116613	0.0255394	Up	768557	Dbxref=CGNC:54554,GeneID:768557	-	GO:0000166,GO:0000287,GO:0004672,GO:0004674,GO:0004713,GO:0005515,GO:0005524,GO:0005622,GO:0006468,GO:0035556,GO:0046777	nucleotide binding|magnesium ion binding|protein kinase activity|protein serine/threonine kinase activity|protein tyrosine kinase activity|protein binding|ATP binding|intracellular|protein phosphorylation|intracellular signal transduction|protein autophosphorylation
SIM2	2.29841	1.31015	3.28666	2.50861	1.32689	0.00176793	0.0353249	Up	418515	Dbxref=CGNC:11985,GeneID:418515	-	GO:0000122,GO:0003677,GO:0003700,GO:0005515,GO:0005634,GO:0005654,GO:0006351,GO:0006355,GO:0009880,GO:0030324,GO:0045892,GO:0046982,GO:0046983	negative regulation of transcription from RNA polymerase II promoter|DNA binding|transcription factor activity, sequence-specific DNA binding|protein binding|nucleus|nucleoplasm|transcription, DNA-templated|regulation of transcription, DNA-templated|embryonic pattern specification|lung development|negative regulation of transcription, DNA-templated|protein heterodimerization activity|protein dime…
SLC12A5	9.9647	3.14547	16.7839	5.33591	2.41574	6.85392e-07	5.52707e-05	Up	777252	Dbxref=CGNC:58746,GeneID:777252	-	GO:0005215,GO:0005515,GO:0005886,GO:0005887,GO:0006810,GO:0006811,GO:0006821,GO:0007268,GO:0007612,GO:0015377,GO:0015379,GO:0016020,GO:0016021,GO:0019901,GO:0035264,GO:0040040,GO:0042493,GO:0043025,GO:0043198,GO:0055085,GO:1902476	transporter activity|protein binding|plasma membrane|integral component of plasma membrane|transport|ion transport|chloride transport|synaptic transmission|learning|cation:chloride symporter activity|potassium:chloride symporter activity|membrane|integral component of membrane|protein kinase binding|multicellular organism growth|thermosensory behavior|response to drug|neuronal cell body|dendritic…
SLC12A9	6.9579	9.53358	4.38222	0.459661	-1.12136	0.000522595	0.0137192	Down	424938	Dbxref=CGNC:5972,GeneID:424938	-	GO:0005215,GO:0006810,GO:0006811,GO:0016020,GO:0055085,GO:0070062	transporter activity|transport|ion transport|membrane|transmembrane transport|extracellular exosome
SLC19A2	2.58047	1.51446	3.64648	2.40778	1.2677	0.000410544	0.0112275	Up	427957	Dbxref=CGNC:11324,GeneID:427957	-	GO:0005515,GO:0005886,GO:0006810,GO:0015234,GO:0015403,GO:0015888,GO:0016020,GO:0016021,GO:0071934	protein binding|plasma membrane|transport|thiamine transmembrane transporter activity|thiamine uptake transmembrane transporter activity|thiamine transport|membrane|integral component of membrane|thiamine transmembrane transport
SLC1A2	4.73515	1.24519	8.22511	6.60548	2.72366	6.70099e-06	0.000383175	Up	423156	Dbxref=CGNC:51909,GeneID:423156	solute carrier family 1 (glial high affinity glutamate transporter), member 2	GO:0005313,GO:0005515,GO:0005886,GO:0006810,GO:0006835,GO:0007399,GO:0007632,GO:0008509,GO:0009416,GO:0009611,GO:0009986,GO:0010259,GO:0015293,GO:0015501,GO:0015813,GO:0016020,GO:0016021,GO:0017153,GO:0021537,GO:0030424,GO:0030534,GO:0030673,GO:0031668,GO:0035264,GO:0042493,GO:0043200,GO:0046326,GO:0051938,GO:0070779,GO:0089711,GO:0098656	L-glutamate transmembrane transporter activity|protein binding|plasma membrane|transport|dicarboxylic acid transport|nervous system development|visual behavior|anion transmembrane transporter activity|response to light stimulus|response to wounding|cell surface|multicellular organismal aging|symporter activity|glutamate:sodium symporter activity|L-glutamate transport|membrane|integral component o…
SLC1A6	0.348307	0	0.696615	Inf	Inf	2.18458e-06	0.000151332	Up	420057	Dbxref=CGNC:349,GeneID:420057	-	GO:0005313,GO:0005794,GO:0006810,GO:0006835,GO:0015293,GO:0015813,GO:0016020,GO:0016021,GO:0017153,GO:0042391,GO:0055085,GO:0089711	L-glutamate transmembrane transporter activity|Golgi apparatus|transport|dicarboxylic acid transport|symporter activity|L-glutamate transport|membrane|integral component of membrane|sodium:dicarboxylate symporter activity|regulation of membrane potential|transmembrane transport|L-glutamate transmembrane transport
SLC27A1	5.64091	8.29284	2.98899	0.36043	-1.47221	0.000324351	0.00946274	Down	426008	Dbxref=CGNC:52644,GeneID:426008	solute carrier family 27 (fatty acid transporter), member 1	GO:0001579,GO:0001676,GO:0003824,GO:0004467,GO:0005783,GO:0005886,GO:0006646,GO:0006654,GO:0006655,GO:0006656,GO:0006659,GO:0006661,GO:0008152,GO:0009409,GO:0015245,GO:0015908,GO:0015909,GO:0016020,GO:0016021,GO:0031652,GO:0031957,GO:0032049,GO:0032868,GO:0033211,GO:0042803,GO:0071072,GO:0071902	medium-chain fatty acid transport|long-chain fatty acid metabolic process|catalytic activity|long-chain fatty acid-CoA ligase activity|endoplasmic reticulum|plasma membrane|phosphatidylethanolamine biosynthetic process|phosphatidic acid biosynthetic process|phosphatidylglycerol biosynthetic process|phosphatidylcholine biosynthetic process|phosphatidylserine biosynthetic process|phosphatidylinosit…	path:gga03320,path:gga04931	PPAR signaling pathway|Insulin resistance
SLC2A1	14.7508	9.6635	19.8381	2.05289	1.03766	0.000330459	0.00955233	Up	396130	Dbxref=CGNC:49664,GeneID:396130	solute carrier family 2 (facilitated glucose transporter), member 1	GO:0001939,GO:0005215,GO:0005355,GO:0005515,GO:0005622,GO:0005737,GO:0005829,GO:0005886,GO:0005887,GO:0006461,GO:0006810,GO:0015758,GO:0016020,GO:0016021,GO:0016323,GO:0016324,GO:0022857,GO:0022891,GO:0030496,GO:0030864,GO:0031982,GO:0033300,GO:0042149,GO:0042802,GO:0043621,GO:0045121,GO:0055056,GO:0055085,GO:0070062,GO:0070837,GO:0072562,GO:1904659	female pronucleus|transporter activity|glucose transmembrane transporter activity|protein binding|intracellular|cytoplasm|cytosol|plasma membrane|integral component of plasma membrane|protein complex assembly|transport|glucose transport|membrane|integral component of membrane|basolateral plasma membrane|apical plasma membrane|transmembrane transporter activity|substrate-specific transmembrane tra…	path:gga04920,path:gga04931	Adipocytokine signaling pathway|Insulin resistance
SLC35G1	1.89735	2.69915	1.09555	0.405889	-1.30084	0.00161153	0.032953	Down	423800	Dbxref=CGNC:4966,GeneID:423800	-	GO:0005515,GO:0005789,GO:0005829,GO:0005886,GO:0016020,GO:0016021,GO:0051480,GO:1990034	protein binding|endoplasmic reticulum membrane|cytosol|plasma membrane|membrane|integral component of membrane|cytosolic calcium ion homeostasis|calcium ion export from cell
SLC37A4	22.8745	33.3841	12.3649	0.370382	-1.43291	7.29731e-05	0.00285448	Down	419789	Dbxref=CGNC:5833,GeneID:419789	-	GO:0001780,GO:0001816,GO:0002318,GO:0005215,GO:0005977,GO:0006089,GO:0006641,GO:0006810,GO:0006874,GO:0008202,GO:0015760,GO:0016021,GO:0030593,GO:0032682,GO:0035166,GO:0042593,GO:0042632,GO:0043085,GO:0045730,GO:0055085	neutrophil homeostasis|cytokine production|myeloid progenitor cell differentiation|transporter activity|glycogen metabolic process|lactate metabolic process|triglyceride metabolic process|transport|cellular calcium ion homeostasis|steroid metabolic process|glucose-6-phosphate transport|integral component of membrane|neutrophil chemotaxis|negative regulation of chemokine production|post-embryonic …
SLC38A4	6.22702	10.9826	1.47147	0.133983	-2.89988	2.23398e-17	3.19358e-14	Down	417809	Dbxref=CGNC:7396,GeneID:417809	solute carrier family 38, member 4	GO:0016020,GO:0016021	membrane|integral component of membrane
SLC44A1	6.0849	8.20954	3.96026	0.482397	-1.05171	0.00165391	0.0335547	Down	427301	Dbxref=CGNC:53042,GeneID:427301	-	GO:0005654,GO:0005739,GO:0015220,GO:0015871,GO:0016020,GO:0016021,GO:0070062	nucleoplasm|mitochondrion|choline transmembrane transporter activity|choline transport|membrane|integral component of membrane|extracellular exosome
SLC44A3	1.22796	0.264807	2.19111	8.27436	3.04865	1.43396e-08	1.74799e-06	Up	424486	Dbxref=CGNC:4175,GeneID:424486	-	GO:0005515,GO:0016020,GO:0016021	protein binding|membrane|integral component of membrane
SLC4A1	2.6581	3.88384	1.43235	0.368798	-1.4391	0.000175772	0.00579457	Down	396532	Dbxref=CGNC:49859,GeneID:396532	solute carrier family 4, anion exchanger%2C member 1	GO:0005215,GO:0005452,GO:0005515,GO:0005887,GO:0006810,GO:0006811,GO:0006820,GO:0006821,GO:0008509,GO:0015106,GO:0015108,GO:0015301,GO:0015701,GO:0016020,GO:0016021,GO:0016323,GO:0030506,GO:0030863,GO:0042803,GO:0070062,GO:0072562,GO:0098656,GO:1902476	transporter activity|inorganic anion exchanger activity|protein binding|integral component of plasma membrane|transport|ion transport|anion transport|chloride transport|anion transmembrane transporter activity|bicarbonate transmembrane transporter activity|chloride transmembrane transporter activity|anion:anion antiporter activity|bicarbonate transport|membrane|integral component of membrane|baso…
SLC6A6	15.1914	7.02931	23.3534	3.32229	1.73218	1.19176e-09	1.99366e-07	Up	416041	Dbxref=CGNC:4841,GeneID:416041	solute carrier family 6 (neurotransmitter transporter), member 6	GO:0005328,GO:0005368,GO:0005369,GO:0005887,GO:0006810,GO:0006836,GO:0015293,GO:0015734,GO:0016020,GO:0016021,GO:0055085,GO:1903825	neurotransmitter:sodium symporter activity|taurine transmembrane transporter activity|taurine:sodium symporter activity|integral component of plasma membrane|transport|neurotransmitter transport|symporter activity|taurine transport|membrane|integral component of membrane|transmembrane transport|organic acid transmembrane transport
SLC7A2	4.47932	8.22291	0.735737	0.089474	-3.48239	5.42134e-26	4.26253e-22	Down	422730	Dbxref=CGNC:10214,GeneID:422730	solute carrier family 7 (cationic amino acid transporter, y+ system)%2C member 2	GO:0000064,GO:0002537,GO:0003333,GO:0005289,GO:0005292,GO:0006809,GO:0006810,GO:0006865,GO:0015171,GO:0015181,GO:0015189,GO:0016020,GO:0016021,GO:0042116,GO:0043030,GO:0050727,GO:0055085,GO:0061459,GO:0097626,GO:0097627,GO:0097638,GO:0097639,GO:0097640,GO:1902023,GO:1903352	L-ornithine transmembrane transporter activity|nitric oxide production involved in inflammatory response|amino acid transmembrane transport|high-affinity arginine transmembrane transporter activity|high-affinity lysine transmembrane transporter activity|nitric oxide biosynthetic process|transport|amino acid transport|amino acid transmembrane transporter activity|arginine transmembrane transporter…
SLCO3A1	4.85829	2.16508	7.55151	3.48787	1.80235	0.000787641	0.0186531	Up	415504	Dbxref=CGNC:5187,GeneID:415504	-	GO:0005215,GO:0005515,GO:0005886,GO:0006810,GO:0006811,GO:0016020,GO:0016021,GO:0055085	transporter activity|protein binding|plasma membrane|transport|ion transport|membrane|integral component of membrane|transmembrane transport
SLN	475.636	758.184	193.087	0.25467	-1.9733	0.000201507	0.00648714	Down	100857277	Dbxref=CGNC:65729,GeneID:100857277	sarcolipin	GO:0005515,GO:0016020,GO:0016529,GO:0030234,GO:1901894	protein binding|membrane|sarcoplasmic reticulum|enzyme regulator activity|regulation of calcium-transporting ATPase activity
SMYD1	306.783	126.855	486.71	3.83674	1.93988	4.30776e-11	1.01104e-08	Up	373960	Dbxref=CGNC:11893,GeneID:373960	SET and MYND domain containing 1	GO:0003714,GO:0005515,GO:0005634,GO:0005737,GO:0006338,GO:0007507,GO:0010831,GO:0035914,GO:0045663,GO:0045892,GO:0046872	transcription corepressor activity|protein binding|nucleus|cytoplasm|chromatin remodeling|heart development|positive regulation of myotube differentiation|skeletal muscle cell differentiation|positive regulation of myoblast differentiation|negative regulation of transcription, DNA-templated|metal ion binding
SMYD2	32.7141	11.5926	53.8357	4.64398	2.21536	0.000246838	0.00755161	Up	421361	Dbxref=CGNC:7436,GeneID:421361	SET and MYND domain containing 2	GO:0000122,GO:0000993,GO:0002039,GO:0005515,GO:0005634,GO:0005737,GO:0005829,GO:0008285,GO:0010452,GO:0016279,GO:0016571,GO:0018026,GO:0018027,GO:0043516,GO:0046975	negative regulation of transcription from RNA polymerase II promoter|RNA polymerase II core binding|p53 binding|protein binding|nucleus|cytoplasm|cytosol|negative regulation of cell proliferation|histone H3-K36 methylation|protein-lysine N-methyltransferase activity|histone methylation|peptidyl-lysine monomethylation|peptidyl-lysine dimethylation|regulation of DNA damage response, signal transduc…
SNTA1	115.181	163.441	66.9208	0.409448	-1.28825	5.87776e-06	0.00034488	Down	426448	Dbxref=CGNC:52792,GeneID:426448	-	GO:0002027,GO:0005198,GO:0005515,GO:0005622,GO:0017080,GO:0043234,GO:0044325,GO:0050998,GO:0051117,GO:0060307,GO:0086005,GO:1902083,GO:1902305	regulation of heart rate|structural molecule activity|protein binding|intracellular|sodium channel regulator activity|protein complex|ion channel binding|nitric-oxide synthase binding|ATPase binding|regulation of ventricular cardiac muscle cell membrane repolarization|ventricular cardiac muscle cell action potential|negative regulation of peptidyl-cysteine S-nitrosylation|regulation of sodium ion…
SNX22	17.0818	7.41066	26.7529	3.61005	1.85202	0.00147926	0.0310982	Up	769119	Dbxref=CGNC:1576,GeneID:769119	-	GO:0035091	phosphatidylinositol binding
SOBP	3.41743	5.00357	1.83129	0.365997	-1.4501	0.000713878	0.0173504	Down	421775	Dbxref=CGNC:11400,GeneID:421775	sine oculis binding protein homolog	GO:0005634,GO:0007605,GO:0007626,GO:0032184,GO:0042472,GO:0050890,GO:0090102	nucleus|sensory perception of sound|locomotory behavior|SUMO polymer binding|inner ear morphogenesis|cognition|cochlea development
SOCS2	2.32481	3.55407	1.09555	0.308253	-1.69781	0.00232943	0.0436075	Down	395219	Dbxref=CGNC:8586,GeneID:395219	suppressor of cytokine signaling 2	GO:0001558,GO:0005159,GO:0005515,GO:0005737,GO:0008269,GO:0016567,GO:0032355,GO:0032870,GO:0035556,GO:0046426,GO:0060396	regulation of cell growth|insulin-like growth factor receptor binding|protein binding|cytoplasm|JAK pathway signal transduction adaptor activity|protein ubiquitination|response to estradiol|cellular response to hormone stimulus|intracellular signal transduction|negative regulation of JAK-STAT cascade|growth hormone receptor signaling pathway	path:gga04630,path:gga04910	Jak-STAT signaling pathway|Insulin signaling pathway
SORBS1	25.703	11.1735	40.2325	3.60071	1.84828	3.62018e-07	3.12787e-05	Up	423749	Dbxref=CGNC:3990,GeneID:423749	-	GO:0005158,GO:0005515,GO:0005634,GO:0005654,GO:0005737,GO:0005813,GO:0005886,GO:0005899,GO:0005925,GO:0007015,GO:0008286	insulin receptor binding|protein binding|nucleus|nucleoplasm|cytoplasm|centrosome|plasma membrane|insulin receptor complex|focal adhesion|actin filament organization|insulin receptor signaling pathway	path:gga04520,path:gga04910,path:gga03320	Adherens junction|Insulin signaling pathway|PPAR signaling pathway
SORCS3	1.07025	0.32531	1.81519	5.57987	2.48023	7.18445e-05	0.00281791	Up	423884	Dbxref=CGNC:6394,GeneID:423884	-	GO:0005515,GO:0007612,GO:0007613,GO:0016020,GO:0016021,GO:0097481,GO:1900452	protein binding|learning|memory|membrane|integral component of membrane|neuronal postsynaptic density|regulation of long term synaptic depression
SPATA4	0.547777	0	1.09555	Inf	Inf	1.22206e-05	0.000646654	Up	422571	Dbxref=CGNC:8223,GeneID:422571	spermatogenesis associated 4	GO:0005515,GO:0005737	protein binding|cytoplasm
SPECC1	61.874	24.462	99.2859	4.05878	2.02104	0.000668266	0.0165488	Up	417595	Dbxref=CGNC:3241,GeneID:417595	-	GO:0005515	protein binding
SPEG	34.9337	50.2956	19.5719	0.389137	-1.36165	0.00113734	0.0250486	Down	429033	Dbxref=CGNC:53543,GeneID:429033	-	GO:0005515	protein binding
SPTBN1	47.0585	24.2378	69.8792	2.88306	1.5276	3.14703e-06	0.000206196	Up	421216	Dbxref=CGNC:6184,GeneID:421216	spectrin, beta%2C non-erythrocytic 1	GO:0000281,GO:0003779,GO:0005200,GO:0005515,GO:0005543,GO:0005634,GO:0005730,GO:0005737,GO:0005886,GO:0007009,GO:0007182,GO:0007184,GO:0008091,GO:0016020,GO:0030506,GO:0030673,GO:0030863,GO:0031430,GO:0032437,GO:0043001,GO:0044822,GO:0051020,GO:0070062,GO:0071709,GO:0072661,GO:0097481,GO:1900042,GO:1903076,GO:1903078	mitotic cytokinesis|actin binding|structural constituent of cytoskeleton|protein binding|phospholipid binding|nucleus|nucleolus|cytoplasm|plasma membrane|plasma membrane organization|common-partner SMAD protein phosphorylation|SMAD protein import into nucleus|spectrin|membrane|ankyrin binding|axolemma|cortical cytoskeleton|M band|cuticular plate|Golgi to plasma membrane protein transport|poly(A) …
SRBD1	4.7541	6.64349	2.8647	0.431204	-1.21356	1.09624e-05	0.000592385	Down	421408	Dbxref=CGNC:7594,GeneID:421408	-	GO:0003676,GO:0006139	nucleic acid binding|nucleobase-containing compound metabolic process
SRD5A2	1.42016	2.10458	0.735737	0.349589	-1.51627	0.00100981	0.0226623	Down	772291	Dbxref=CGNC:8069,GeneID:772291	-	GO:0003865,GO:0005737,GO:0006629,GO:0006694,GO:0006702,GO:0008202,GO:0008209,GO:0008584,GO:0009917,GO:0016020,GO:0016021,GO:0016627,GO:0030539,GO:0055114	3-oxo-5-alpha-steroid 4-dehydrogenase activity|cytoplasm|lipid metabolic process|steroid biosynthetic process|androgen biosynthetic process|steroid metabolic process|androgen metabolic process|male gonad development|sterol 5-alpha reductase activity|membrane|integral component of membrane|oxidoreductase activity, acting on the CH-CH group of donors|male genitalia development|oxidation-reduction p…	path:gga00140	Steroid hormone biosynthesis
SRPX	5.47042	7.6933	3.24754	0.422126	-1.24426	0.000920482	0.0211375	Down	418579	Dbxref=CGNC:66316,GeneID:418579	-	GO:0001845,GO:0005515,GO:0005776,GO:0005783,GO:0006914,GO:0034976,GO:0060244,GO:2001241	phagolysosome assembly|protein binding|autophagosome|endoplasmic reticulum|autophagy|response to endoplasmic reticulum stress|negative regulation of cell proliferation involved in contact inhibition|positive regulation of extrinsic apoptotic signaling pathway in absence of ligand
SS18L1	0.132403	0.264807	0	0	#NAME?	0.000269884	0.00817712	Down	419225	Dbxref=CGNC:3830,GeneID:419225	-	GO:0000776,GO:0000780,GO:0005515,GO:0016358,GO:0050775,GO:0071565	kinetochore|condensed nuclear chromosome, centromeric region|protein binding|dendrite development|positive regulation of dendrite morphogenesis|nBAF complex
SSTR2	1.07599	0	2.15199	Inf	Inf	7.52325e-06	0.000421007	Up	395305	Dbxref=CGNC:49255,GeneID:395305	somatostatin receptor 2			path:gga04080	Neuroactive ligand-receptor interaction
STAT1	16.2165	10.3186	22.1144	2.14316	1.09974	9.67086e-05	0.00359514	Up	424044	Dbxref=CGNC:52118,GeneID:424044	signal transducer and activator of transcription 1, 91kDa	GO:0000790,GO:0000978,GO:0000979,GO:0000983,GO:0001937,GO:0003677,GO:0003690,GO:0003700,GO:0004871,GO:0005164,GO:0005515,GO:0005634,GO:0005654,GO:0005730,GO:0005737,GO:0006351,GO:0006355,GO:0006357,GO:0006915,GO:0006919,GO:0007165,GO:0007259,GO:0007584,GO:0008015,GO:0008284,GO:0016525,GO:0019899,GO:0032869,GO:0033209,GO:0034097,GO:0035456,GO:0035458,GO:0042802,GO:0042803,GO:0043124,GO:0043434,GO:…	nuclear chromatin|RNA polymerase II core promoter proximal region sequence-specific DNA binding|RNA polymerase II core promoter sequence-specific DNA binding|transcription factor activity, RNA polymerase II core promoter sequence-specific|negative regulation of endothelial cell proliferation|DNA binding|double-stranded DNA binding|transcription factor activity, sequence-specific DNA binding|signa…	path:gga04630,path:gga04620,path:gga04933,path:gga05164,path:gga05168	Jak-STAT signaling pathway|Toll-like receptor signaling pathway|AGE-RAGE signaling pathway in diabetic complications|Influenza A|Herpes simplex infection
STC2	4.92181	8.74807	1.09555	0.125234	-2.9973	9.6783e-19	1.69101e-15	Down	416208	Dbxref=CGNC:2088,GeneID:416208	-	GO:0005179,GO:0005515,GO:0005576,GO:0005615,GO:0005783,GO:0005794,GO:0006874,GO:0006979,GO:0010629,GO:0019899,GO:0020037,GO:0030968,GO:0034976,GO:0040015,GO:0042803,GO:0046885,GO:0048471,GO:0055074,GO:2001256	hormone activity|protein binding|extracellular region|extracellular space|endoplasmic reticulum|Golgi apparatus|cellular calcium ion homeostasis|response to oxidative stress|negative regulation of gene expression|enzyme binding|heme binding|endoplasmic reticulum unfolded protein response|response to endoplasmic reticulum stress|negative regulation of multicellular organism growth|protein homodime…
STEAP3	2.49416	0.919884	4.06844	4.42277	2.14495	1.07705e-05	0.000584022	Up	424275	Dbxref=CGNC:9189,GeneID:424275	-	GO:0005515,GO:0005771,GO:0009306	protein binding|multivesicular body|protein secretion	path:gga04115	p53 signaling pathway
STRA13	3.47886	1.83977	5.11795	2.78185	1.47604	0.000913435	0.0210612	Up	101751277	Dbxref=CGNC:70702,GeneID:101751277	stimulated by retinoic acid 13	GO:0000712,GO:0003677,GO:0003690,GO:0005515,GO:0006281,GO:0031297,GO:0043240,GO:0051382,GO:0071821	resolution of meiotic recombination intermediates|DNA binding|double-stranded DNA binding|protein binding|DNA repair|replication fork processing|Fanconi anaemia nuclear complex|kinetochore assembly|FANCM-MHF complex	path:gga03460	Fanconi anemia pathway
STYK1	1.08477	2.16954	0	0	#NAME?	9.00216e-06	0.000494961	Down	418310	Dbxref=CGNC:10946,GeneID:418310	-	GO:0004672,GO:0004713,GO:0005515,GO:0005524,GO:0005886,GO:0006468	protein kinase activity|protein tyrosine kinase activity|protein binding|ATP binding|plasma membrane|protein phosphorylation
SULT4A1	1.9038	0.919884	2.88772	3.13922	1.65041	4.22567e-09	5.88041e-07	Up	418232	Dbxref=CGNC:10577,GeneID:418232	-	GO:0005515,GO:0006790,GO:0008146,GO:0016740	protein binding|sulfur compound metabolic process|sulfotransferase activity|transferase activity
SUOX	10.1185	13.6867	6.5503	0.47859	-1.06314	0.00132555	0.028437	Down		Dbxref=GeneID:107055404	-	GO:0005739,GO:0016491,GO:0020037,GO:0030151,GO:0042128,GO:0043546,GO:0046872,GO:0055114	mitochondrion|oxidoreductase activity|heme binding|molybdenum ion binding|nitrate assimilation|molybdopterin cofactor binding|metal ion binding|oxidation-reduction process
SUSD4	2.76307	1.24519	4.28095	3.43798	1.78156	0.00132214	0.0284025	Up	770442	Dbxref=CGNC:7138,GeneID:770442	-	GO:0030449,GO:0045957,GO:0045959	regulation of complement activation|negative regulation of complement activation, alternative pathway|negative regulation of complement activation, classical pathway
SYNJ2	8.72698	5.24558	12.2084	2.32736	1.2187	0.000361263	0.0102096	Up	421656	Dbxref=CGNC:10275,GeneID:421656	-	GO:0000166,GO:0003676,GO:0005515,GO:0016787,GO:0042578,GO:0046856	nucleotide binding|nucleic acid binding|protein binding|hydrolase activity|phosphoric ester hydrolase activity|phosphatidylinositol dephosphorylation	path:gga00562,path:gga04070	Inositol phosphate metabolism|Phosphatidylinositol signaling system
SYNPO2	9.86326	14.6155	5.11104	0.3497	-1.51581	0.00153948	0.032064	Down	428768	Dbxref=CGNC:9089,GeneID:428768	-	GO:0005515,GO:0005925,GO:0015629	protein binding|focal adhesion|actin cytoskeleton
SYNPO2L	341.571	169.048	514.093	3.04111	1.6046	2.99787e-09	4.28559e-07	Up	423743	Dbxref=CGNC:3876,GeneID:423743	-	GO:0005515	protein binding
TAF6	17.107	24.4	9.81395	0.402211	-1.31397	0.0001068	0.00388973	Down		Dbxref=GeneID:107050330	-	GO:0003677,GO:0003700,GO:0005515,GO:0005634,GO:0005669,GO:0005737,GO:0006352,GO:0006355,GO:0006367,GO:0008285,GO:0033276,GO:0045786,GO:0046982,GO:0051090,GO:0071339	DNA binding|transcription factor activity, sequence-specific DNA binding|protein binding|nucleus|transcription factor TFIID complex|cytoplasm|DNA-templated transcription, initiation|regulation of transcription, DNA-templated|transcription initiation from RNA polymerase II promoter|negative regulation of cell proliferation|transcription factor TFTC complex|negative regulation of cell cycle|protein…
TBX3	9.54623	13.9515	5.14097	0.368489	-1.44031	6.34418e-05	0.00253848	Down	374202	Dbxref=CGNC:49082,GeneID:374202	T-box 3	GO:0000122,GO:0000978,GO:0001078,GO:0001085,GO:0001102,GO:0001501,GO:0001568,GO:0001701,GO:0001947,GO:0003007,GO:0003151,GO:0003167,GO:0003677,GO:0003700,GO:0005515,GO:0005634,GO:0006351,GO:0006355,GO:0007569,GO:0008284,GO:0008595,GO:0009887,GO:0010159,GO:0019827,GO:0021761,GO:0030539,GO:0030540,GO:0030857,GO:0030879,GO:0032275,GO:0035050,GO:0035108,GO:0035115,GO:0035116,GO:0035136,GO:0042127,GO:…	negative regulation of transcription from RNA polymerase II promoter|RNA polymerase II core promoter proximal region sequence-specific DNA binding|transcriptional repressor activity, RNA polymerase II core promoter proximal region sequence-specific binding|RNA polymerase II transcription factor binding|RNA polymerase II activating transcription factor binding|skeletal system development|blood ves…
TCAP	2917	1405.59	4428.42	3.15058	1.65562	1.47319e-08	1.782e-06	Up		Dbxref=GeneID:107055299	-	GO:0001756,GO:0003009,GO:0003300,GO:0005515,GO:0007512,GO:0008307,GO:0014898,GO:0030018,GO:0030240,GO:0030241,GO:0030674,GO:0030916,GO:0031432,GO:0031674,GO:0035995,GO:0036122,GO:0044325,GO:0045214,GO:0048739,GO:0048769,GO:0051373,GO:0055003,GO:0055008,GO:0060048,GO:0070080	somitogenesis|skeletal muscle contraction|cardiac muscle hypertrophy|protein binding|adult heart development|structural constituent of muscle|cardiac muscle hypertrophy in response to stress|Z disc|skeletal muscle thin filament assembly|skeletal muscle myosin thick filament assembly|protein binding, bridging|otic vesicle formation|titin binding|I band|detection of muscle stretch|BMP binding|ion c…
TCEA3	47.482	66.4965	28.4675	0.428105	-1.22396	3.73295e-05	0.00161077	Down	100858897	Dbxref=CGNC:64215,GeneID:100858897	-	GO:0003676,GO:0003677,GO:0005634,GO:0006351,GO:0006355,GO:0006357,GO:0008270,GO:0032784	nucleic acid binding|DNA binding|nucleus|transcription, DNA-templated|regulation of transcription, DNA-templated|regulation of transcription from RNA polymerase II promoter|zinc ion binding|regulation of DNA-templated transcription, elongation
TCF15	32.9256	44.8422	21.0089	0.468506	-1.09386	0.000278679	0.00837902	Down	395788	Dbxref=CGNC:20222,GeneID:395788	transcription factor 15 (basic helix-loop-helix)	GO:0001756,GO:0003016,GO:0007517,GO:0009952,GO:0010468,GO:0036342,GO:0042755,GO:0043583,GO:0043588,GO:0045198,GO:0046983,GO:0048339,GO:0048644,GO:0048705,GO:0050884,GO:0060231,GO:1903053	somitogenesis|respiratory system process|muscle organ development|anterior/posterior pattern specification|regulation of gene expression|post-anal tail morphogenesis|eating behavior|ear development|skin development|establishment of epithelial cell apical/basal polarity|protein dimerization activity|paraxial mesoderm development|muscle organ morphogenesis|skeletal system morphogenesis|neuromuscula…
TDH	21.5741	40.5191	2.62917	0.0648872	-3.94592	0.00136426	0.0290809	Down	422034	Dbxref=CGNC:12477,GeneID:422034	-			path:gga00260	Glycine, serine and threonine metabolism
TECRL	96.5988	17.2284	175.969	10.2139	3.35246	5.41241e-14	2.84892e-11	Up	422618	Dbxref=CGNC:51789,GeneID:422618	-	GO:0005737,GO:0006629,GO:0016020,GO:0016021,GO:0016627,GO:0055114	cytoplasm|lipid metabolic process|membrane|integral component of membrane|oxidoreductase activity, acting on the CH-CH group of donors|oxidation-reduction process
TEKT1	3.0374	0.590117	5.48468	9.29423	3.21634	1.31342e-05	0.000686162	Up	417686	Dbxref=CGNC:4548,GeneID:417686	-	GO:0005515,GO:0005634,GO:0015630	protein binding|nucleus|microtubule cytoskeleton
TESK2	2.06001	3.02446	1.09555	0.362231	-1.46502	5.91628e-07	4.8455e-05	Down	100858275	Dbxref=CGNC:64804,GeneID:100858275	-	GO:0000166,GO:0004672,GO:0004713,GO:0005515,GO:0005524,GO:0005654,GO:0006468,GO:0016301,GO:0016310,GO:0016740,GO:0018108	nucleotide binding|protein kinase activity|protein tyrosine kinase activity|protein binding|ATP binding|nucleoplasm|protein phosphorylation|kinase activity|phosphorylation|transferase activity|peptidyl-tyrosine phosphorylation
TFPI	0.628341	0.919884	0.336798	0.366131	-1.44957	0.000347266	0.00994673	Down	423989	Dbxref=CGNC:1865,GeneID:423989	-	GO:0004867,GO:0005576,GO:0005615,GO:0007596,GO:0009986,GO:0010466,GO:0010951,GO:0030414	serine-type endopeptidase inhibitor activity|extracellular region|extracellular space|blood coagulation|cell surface|negative regulation of peptidase activity|negative regulation of endopeptidase activity|peptidase inhibitor activity
THRSP	11.671	0.919884	22.4221	24.3749	4.60732	5.8349e-08	6.24176e-06	Up	404755	Dbxref=CGNC:12971,GeneID:404755	thyroid hormone responsive	GO:0005515,GO:0005654,GO:0005829,GO:0010866,GO:0042803,GO:0046890	protein binding|nucleoplasm|cytosol|regulation of triglyceride biosynthetic process|protein homodimerization activity|regulation of lipid biosynthetic process
TMCC3	4.14665	2.49485	5.79846	2.32418	1.21672	7.1859e-05	0.00281791	Up	417905	Dbxref=CGNC:8602,GeneID:417905	-
TMEM120A	10.2621	13.8726	6.65157	0.479474	-1.06048	0.00239237	0.0444838	Down	417519	Dbxref=CGNC:1399,GeneID:417519	-	GO:0016021,GO:0045444,GO:0051260,GO:0051291	integral component of membrane|fat cell differentiation|protein homooligomerization|protein heterooligomerization
TMEM121	0.179908	0	0.359817	Inf	Inf	6.31063e-05	0.00253726	Up	395216	Dbxref=CGNC:1989,GeneID:395216	transmembrane protein 121
TMEM178B	1.24439	0	2.48878	Inf	Inf	0.000123014	0.00434515	Up	418120	Dbxref=CGNC:50677,GeneID:418120	transmembrane protein 178B	GO:0016021	integral component of membrane
TMEM233	0.297287	0.594574	0	0	#NAME?	6.86607e-06	0.000391192	Down	101748111	Dbxref=CGNC:67602,GeneID:101748111	-	GO:0009607,GO:0016021	response to biotic stimulus|integral component of membrane
TMEM245	6.74877	9.13834	4.3592	0.477023	-1.06787	0.000226501	0.00708096	Down	420957	Dbxref=CGNC:9925,GeneID:420957	-
TMEM38A	205.445	319.457	91.4326	0.286213	-1.80484	7.803e-05	0.00302968	Down	771253	Dbxref=CGNC:2764,GeneID:771253	transmembrane protein 38A	GO:0005261,GO:0015672,GO:0016020,GO:0070062,GO:0098655	cation channel activity|monovalent inorganic cation transport|membrane|extracellular exosome|cation transmembrane transport
TMEM56	4.11793	0.919884	7.31597	7.95315	2.99153	5.44875e-08	5.92579e-06	Up	424483	Dbxref=CGNC:4156,GeneID:424483	transmembrane protein 56	GO:0016020,GO:0016021	membrane|integral component of membrane
TMOD1	119.337	72.785	165.89	2.27917	1.18851	5.69772e-06	0.0003381	Up	395883	Dbxref=CGNC:49529,GeneID:395883	tropomodulin 1	GO:0005523,GO:0006936,GO:0008180,GO:0008344,GO:0016020,GO:0030016,GO:0030017,GO:0030239,GO:0030863,GO:0051015,GO:0051694,GO:0070307	tropomyosin binding|muscle contraction|COP9 signalosome|adult locomotory behavior|membrane|myofibril|sarcomere|myofibril assembly|cortical cytoskeleton|actin filament binding|pointed-end actin filament capping|lens fiber cell development
TMPO	14.3187	19.2615	9.37589	0.486768	-1.03869	0.000756491	0.0180787	Down	417923	Dbxref=CGNC:50621,GeneID:417923	thymopoietin	GO:0000785,GO:0003677,GO:0005515,GO:0005634,GO:0005635,GO:0006355	chromatin|DNA binding|protein binding|nucleus|nuclear envelope|regulation of transcription, DNA-templated
TNFAIP3	4.66426	2.7552	6.57332	2.38579	1.25447	3.62653e-06	0.000232764	Up	421684	Dbxref=CGNC:10370,GeneID:421684	-	GO:0001922,GO:0002020,GO:0002237,GO:0002634,GO:0002677,GO:0003677,GO:0004842,GO:0004843,GO:0005515,GO:0005634,GO:0005737,GO:0008270,GO:0016579,GO:0019900,GO:0031397,GO:0032088,GO:0032495,GO:0032691,GO:0032703,GO:0032715,GO:0032720,GO:0034140,GO:0034148,GO:0035871,GO:0043124,GO:0043130,GO:0043621,GO:0045732,GO:0045736,GO:0045824,GO:0048662,GO:0050728,GO:0050869,GO:0060548,GO:0070062,GO:0070301,GO:…	B-1 B cell homeostasis|protease binding|response to molecule of bacterial origin|regulation of germinal center formation|negative regulation of chronic inflammatory response|DNA binding|ubiquitin-protein transferase activity|ubiquitin-specific protease activity|protein binding|nucleus|cytoplasm|zinc ion binding|protein deubiquitination|kinase binding|negative regulation of protein ubiquitination|…	path:gga04621	NOD-like receptor signaling pathway
TNFAIP8L3	3.0274	4.59942	1.45537	0.316425	-1.66007	1.68842e-05	0.000853183	Down	427499	Dbxref=CGNC:3554,GeneID:427499	-	GO:0005737,GO:0005886,GO:0008526,GO:0015914,GO:0019216,GO:0035091,GO:0043552,GO:0048017,GO:0051897,GO:0070374	cytoplasm|plasma membrane|phosphatidylinositol transporter activity|phospholipid transport|regulation of lipid metabolic process|phosphatidylinositol binding|positive regulation of phosphatidylinositol 3-kinase activity|inositol lipid-mediated signaling|positive regulation of protein kinase B signaling|positive regulation of ERK1 and ERK2 cascade
TNNC1	5696.67	2236.14	9157.19	4.09509	2.03389	2.98593e-12	9.93753e-10	Up	396032	Dbxref=CGNC:49617,GeneID:396032	troponin C type 1 (slow)	GO:0005509,GO:0005515,GO:0005654,GO:0005739,GO:0005861,GO:0006937,GO:0014883,GO:0015629,GO:0031013,GO:0031014,GO:0032972,GO:0042803,GO:0043462,GO:0048306,GO:0051015,GO:0055010,GO:0060048	calcium ion binding|protein binding|nucleoplasm|mitochondrion|troponin complex|regulation of muscle contraction|transition between fast and slow fiber|actin cytoskeleton|troponin I binding|troponin T binding|regulation of muscle filament sliding speed|protein homodimerization activity|regulation of ATPase activity|calcium-dependent protein binding|actin filament binding|ventricular cardiac muscle…	path:gga04020,path:gga04260,path:gga04261	Calcium signaling pathway|Cardiac muscle contraction|Adrenergic signaling in cardiomyocytes
TNNC2	5504.68	8699.49	2309.87	0.265518	-1.91312	2.52169e-06	0.000170921	Down	396434	Dbxref=CGNC:49802,GeneID:396434	troponin C type 2 (fast)	GO:0003009,GO:0003779,GO:0005509,GO:0005515,GO:0005861	skeletal muscle contraction|actin binding|calcium ion binding|protein binding|troponin complex	path:gga04020	Calcium signaling pathway
TNNI1	3785.59	1336.85	6234.33	4.66344	2.2214	7.98133e-11	1.72332e-08	Up	421161	Dbxref=CGNC:184,GeneID:421161	-	GO:0005515,GO:0005861,GO:0014883,GO:0055010	protein binding|troponin complex|transition between fast and slow fiber|ventricular cardiac muscle tissue morphogenesis
TNNI3K	13.9061	4.72043	23.0918	4.89188	2.29039	3.62964e-14	2.28304e-11	Up	100533999	Dbxref=CGNC:8631,GeneID:100533999	TNNI3 interacting kinase
TOM1	68.489	98.9428	38.0352	0.384416	-1.37926	4.86262e-05	0.00199127	Down	396049	Dbxref=CGNC:9530,GeneID:396049	target of myb1	GO:0005515,GO:0005622,GO:0005737,GO:0005768,GO:0005769,GO:0005829,GO:0006886,GO:0016020,GO:0030276,GO:0070062	protein binding|intracellular|cytoplasm|endosome|early endosome|cytosol|intracellular protein transport|membrane|clathrin binding|extracellular exosome
TOM1L1	3.11451	1.51	4.71901	3.12517	1.64394	1.29963e-05	0.000681225	Up	417391	Dbxref=CGNC:2177,GeneID:417391	-	GO:0005515,GO:0005622,GO:0005737,GO:0005768,GO:0005829,GO:0006886,GO:0007165,GO:0019901,GO:0030276,GO:0030295,GO:0031954,GO:0032147,GO:0045839,GO:0070062	protein binding|intracellular|cytoplasm|endosome|cytosol|intracellular protein transport|signal transduction|protein kinase binding|clathrin binding|protein kinase activator activity|positive regulation of protein autophosphorylation|activation of protein kinase activity|negative regulation of mitotic nuclear division|extracellular exosome
TOR4A	2.79989	0.919884	4.67989	5.08748	2.34695	3.602e-09	5.10284e-07	Up	417257	Dbxref=CGNC:6546,GeneID:417257	-	GO:0000166,GO:0005524	nucleotide binding|ATP binding
TP63	1.5555	0.919884	2.19111	2.38194	1.25214	1.06903e-06	8.20023e-05	Up	374269	Dbxref=CGNC:49111,GeneID:374269	tumor protein p63	GO:0000122,GO:0000790,GO:0000989,GO:0001077,GO:0001501,GO:0001736,GO:0001738,GO:0001942,GO:0002053,GO:0002064,GO:0003677,GO:0003682,GO:0003684,GO:0003700,GO:0005515,GO:0005634,GO:0005654,GO:0005737,GO:0006338,GO:0006355,GO:0006366,GO:0006915,GO:0006974,GO:0007389,GO:0007499,GO:0007569,GO:0008544,GO:0009887,GO:0009954,GO:0010259,GO:0010481,GO:0010482,GO:0010838,GO:0030154,GO:0030216,GO:0030326,GO:…	negative regulation of transcription from RNA polymerase II promoter|nuclear chromatin|transcription factor activity, transcription factor binding|transcriptional activator activity, RNA polymerase II core promoter proximal region sequence-specific binding|skeletal system development|establishment of planar polarity|morphogenesis of a polarized epithelium|hair follicle development|positive regula…
TPI1	821.218	1286.24	356.192	0.276924	-1.85244	1.6928e-05	0.000853183	Down	396435	Dbxref=CGNC:49803,GeneID:396435	triosephosphate isomerase 1	GO:0003824,GO:0004807,GO:0005515,GO:0005615,GO:0005634,GO:0006094,GO:0006096,GO:0008152,GO:0016853,GO:0031625,GO:0070062	catalytic activity|triose-phosphate isomerase activity|protein binding|extracellular space|nucleus|gluconeogenesis|glycolytic process|metabolic process|isomerase activity|ubiquitin protein ligase binding|extracellular exosome	path:gga01200,path:gga01230,path:gga00010,path:gga00051,path:gga00562	Carbon metabolism|Biosynthesis of amino acids|Glycolysis / Gluconeogenesis|Fructose and mannose metabolism|Inositol phosphate metabolism
TPM1	368.734	591.056	146.412	0.247713	-2.01326	0.00138536	0.0293991	Down	396366	Dbxref=CGNC:49772,GeneID:396366	tropomyosin 1 (alpha)	GO:0001701,GO:0001725,GO:0003065,GO:0005515,GO:0005737,GO:0008092,GO:0008360,GO:0030016,GO:0031941,GO:0032059,GO:0032587,GO:0034614,GO:0045214,GO:0055010,GO:0060048,GO:1904706,GO:1904753	in utero embryonic development|stress fiber|positive regulation of heart rate by epinephrine|protein binding|cytoplasm|cytoskeletal protein binding|regulation of cell shape|myofibril|filamentous actin|bleb|ruffle membrane|cellular response to reactive oxygen species|sarcomere organization|ventricular cardiac muscle tissue morphogenesis|cardiac muscle contraction|negative regulation of vascular sm…	path:gga04260,path:gga04261	Cardiac muscle contraction|Adrenergic signaling in cardiomyocytes
TPM3	785.017	244.126	1325.91	5.43124	2.44128	3.93289e-14	2.3243e-11	Up	770103	Dbxref=CGNC:55775,GeneID:770103	tropomyosin 3	GO:0001725,GO:0005515,GO:0070062	stress fiber|protein binding|extracellular exosome	path:gga04260,path:gga04261	Cardiac muscle contraction|Adrenergic signaling in cardiomyocytes
TPP2	17.1795	27.8087	6.5503	0.235549	-2.0859	0.000408412	0.0111886	Down	428020	Dbxref=CGNC:12657,GeneID:428020	-	GO:0004252,GO:0005515,GO:0005634,GO:0005737,GO:0006508	serine-type endopeptidase activity|protein binding|nucleus|cytoplasm|proteolysis
TRAF1	2.18536	0.32531	4.04542	12.4356	3.6364	4.00867e-19	9.0052e-16	Up	417123	Dbxref=CGNC:1097,GeneID:417123	-	GO:0005164,GO:0005515,GO:0007165,GO:0008270,GO:0031625,GO:0031996,GO:0042981,GO:0051092,GO:2001236	tumor necrosis factor receptor binding|protein binding|signal transduction|zinc ion binding|ubiquitin protein ligase binding|thioesterase binding|regulation of apoptotic process|positive regulation of NF-kappaB transcription factor activity|regulation of extrinsic apoptotic signaling pathway	path:gga05168	Herpes simplex infection
TRIAP1	19.4938	12.6091	26.3785	2.09201	1.06489	0.000200027	0.00645878	Up	416977	Dbxref=CGNC:5441,GeneID:416977	TP53 regulated inhibitor of apoptosis 1	GO:0002039,GO:0005515,GO:0005739,GO:0005758,GO:0015914,GO:0030330,GO:0034644,GO:0043066,GO:0043154,GO:0043234,GO:0045944,GO:0090201,GO:0097035,GO:1902166,GO:1990050,GO:2001140	p53 binding|protein binding|mitochondrion|mitochondrial intermembrane space|phospholipid transport|DNA damage response, signal transduction by p53 class mediator|cellular response to UV|negative regulation of apoptotic process|negative regulation of cysteine-type endopeptidase activity involved in apoptotic process|protein complex|positive regulation of transcription from RNA polymerase II promot…
TRMT61A	1.5555	0.919884	2.19111	2.38194	1.25214	5.47538e-06	0.000327378	Up	423481	Dbxref=CGNC:8754,GeneID:423481	-	GO:0016429,GO:0030488,GO:0031515	tRNA (adenine-N1-)-methyltransferase activity|tRNA methylation|tRNA (m1A) methyltransferase complex
TTC9	4.41416	2.7552	6.07312	2.20424	1.14028	0.00136571	0.0290809	Up	768624	Dbxref=CGNC:13119,GeneID:768624	-	GO:0005515	protein binding
TUBB4B	199.334	128.394	270.274	2.10504	1.07385	7.87059e-05	0.0030484	Up	417255	Dbxref=CGNC:50466,GeneID:417255	tubulin, beta 4B class IVb	GO:0000166,GO:0003725,GO:0003924,GO:0005200,GO:0005525,GO:0005634,GO:0005737,GO:0005856,GO:0005874,GO:0007017,GO:0008152,GO:0043209,GO:0043234,GO:0051258,GO:0070062,GO:1903561	nucleotide binding|double-stranded RNA binding|GTPase activity|structural constituent of cytoskeleton|GTP binding|nucleus|cytoplasm|cytoskeleton|microtubule|microtubule-based process|metabolic process|myelin sheath|protein complex|protein polymerization|extracellular exosome|extracellular vesicle	path:gga04145,path:gga04540	Phagosome|Gap junction
TUBB6	17.4616	7.48454	27.4388	3.66606	1.87423	0.000284441	0.00851967	Up	421037	Dbxref=CGNC:51389,GeneID:421037	tubulin, beta 6 class V	GO:0000166,GO:0003924,GO:0005200,GO:0005525,GO:0005634,GO:0005737,GO:0005856,GO:0005874,GO:0007017,GO:0008152,GO:0043234,GO:0051258,GO:0070062	nucleotide binding|GTPase activity|structural constituent of cytoskeleton|GTP binding|nucleus|cytoplasm|cytoskeleton|microtubule|microtubule-based process|metabolic process|protein complex|protein polymerization|extracellular exosome	path:gga04145,path:gga04540	Phagosome|Gap junction
TWF1	23.3053	9.57574	37.0348	3.86757	1.95143	4.61256e-05	0.00190372	Up	417797	Dbxref=CGNC:7305,GeneID:417797	twinfilin actin-binding protein 1	GO:0003779,GO:0003785,GO:0004713,GO:0005524,GO:0005546,GO:0005622,GO:0005737,GO:0005911,GO:0005925,GO:0015629,GO:0018108,GO:0030016,GO:0030175,GO:0030837,GO:0032403,GO:0032587,GO:0042989,GO:0043538,GO:0048471,GO:0051016	actin binding|actin monomer binding|protein tyrosine kinase activity|ATP binding|phosphatidylinositol-4,5-bisphosphate binding|intracellular|cytoplasm|cell-cell junction|focal adhesion|actin cytoskeleton|peptidyl-tyrosine phosphorylation|myofibril|filopodium|negative regulation of actin filament polymerization|protein complex binding|ruffle membrane|sequestering of actin monomers|regulation of ac…
UACA	1.2107	0.590117	1.83129	3.10327	1.63379	1.6745e-08	1.99482e-06	Up	415569	Dbxref=CGNC:6171,GeneID:415569	-	GO:0005515,GO:0005634,GO:0005737,GO:0005739,GO:0016032,GO:0070062,GO:0097190,GO:1901222	protein binding|nucleus|cytoplasm|mitochondrion|viral process|extracellular exosome|apoptotic signaling pathway|regulation of NIK/NF-kappaB signaling
UBASH3B	5.61008	2.49485	8.72531	3.49733	1.80626	1.11138e-08	1.38702e-06	Up	419748	Dbxref=CGNC:51080,GeneID:419748	-	GO:0004725,GO:0005515,GO:0006469,GO:0009968,GO:0035335,GO:0045670,GO:0045671,GO:0045779,GO:0051279,GO:0090331	protein tyrosine phosphatase activity|protein binding|negative regulation of protein kinase activity|negative regulation of signal transduction|peptidyl-tyrosine dephosphorylation|regulation of osteoclast differentiation|negative regulation of osteoclast differentiation|negative regulation of bone resorption|regulation of release of sequestered calcium ion into cytosol|negative regulation of plat…
UBTD1	17.6472	11.5543	23.7401	2.05465	1.03889	0.00200849	0.0391048	Up	431558	Dbxref=CGNC:1911,GeneID:431558	-	GO:0005515	protein binding
UCP3	139.353	263.386	15.32	0.0581658	-4.10368	1.19957e-14	8.20144e-12	Down	373896	Dbxref=CGNC:48948,GeneID:373896	uncoupling protein 3 (mitochondrial, proton carrier)	GO:0000303,GO:0005515,GO:0005739,GO:0006631,GO:0006810,GO:0006839,GO:0015992,GO:0016020,GO:0016021,GO:0017077,GO:0031966	response to superoxide|protein binding|mitochondrion|fatty acid metabolic process|transport|mitochondrial transport|proton transport|membrane|integral component of membrane|oxidative phosphorylation uncoupler activity|mitochondrial membrane
UNC13A	0.348307	0	0.696615	Inf	Inf	0.000198081	0.00640909	Up	430487	Dbxref=CGNC:53954,GeneID:430487	-	GO:0001956,GO:0005515,GO:0005622,GO:0007268,GO:0007528,GO:0016081,GO:0016188,GO:0019992,GO:0030424,GO:0031594,GO:0035249,GO:0035556,GO:0045202,GO:0046872,GO:0048172,GO:0050435,GO:0060384,GO:1903861	positive regulation of neurotransmitter secretion|protein binding|intracellular|synaptic transmission|neuromuscular junction development|synaptic vesicle docking|synaptic vesicle maturation|diacylglycerol binding|axon|neuromuscular junction|synaptic transmission, glutamatergic|intracellular signal transduction|synapse|metal ion binding|regulation of short-term neuronal synaptic plasticity|beta-am…
UNC5A	2.71006	0.655077	4.76505	7.27403	2.86275	6.95366e-06	0.000393332	Up	426419	Dbxref=CGNC:13717,GeneID:426419	-	GO:0005515,GO:0007165,GO:0033564	protein binding|signal transduction|anterior/posterior axon guidance
UPP2	0.724749	1.4495	0	0	#NAME?	0.00157949	0.0326718	Down	424326	Dbxref=CGNC:9531,GeneID:424326	-	GO:0003824,GO:0004850,GO:0005515,GO:0005737,GO:0009116,GO:0009166,GO:0045098	catalytic activity|uridine phosphorylase activity|protein binding|cytoplasm|nucleoside metabolic process|nucleotide catabolic process|type III intermediate filament	path:gga00240,path:gga00983	Pyrimidine metabolism|Drug metabolism - other enzymes
USP13	133.2	82.6012	183.799	2.22514	1.1539	0.00259213	0.0473417	Up	429286	Dbxref=CGNC:6766,GeneID:429286	ubiquitin specific peptidase 13 (isopeptidase T-3)	GO:0004197,GO:0004843,GO:0005515,GO:0006355,GO:0006508,GO:0006511,GO:0008233,GO:0008234,GO:0008242,GO:0008270,GO:0008283,GO:0010506,GO:0016787,GO:0031625,GO:0036459,GO:0043130,GO:0044389,GO:0046872,GO:0050821,GO:0051087,GO:0070536,GO:0070628,GO:1904288,GO:1904294,GO:1904378,GO:1904454	cysteine-type endopeptidase activity|ubiquitin-specific protease activity|protein binding|regulation of transcription, DNA-templated|proteolysis|ubiquitin-dependent protein catabolic process|peptidase activity|cysteine-type peptidase activity|omega peptidase activity|zinc ion binding|cell proliferation|regulation of autophagy|hydrolase activity|ubiquitin protein ligase binding|ubiquitinyl hydrola…
USP2	70.8666	100.401	41.3326	0.411676	-1.28042	2.22368e-06	0.000153366	Down	395766	Dbxref=CGNC:5097,GeneID:395766	-	GO:0000122,GO:0004843,GO:0005515,GO:0005634,GO:0005737,GO:0005938,GO:0006508,GO:0006511,GO:0008233,GO:0008234,GO:0016579,GO:0016787,GO:0030332,GO:0031625,GO:0032922,GO:0036459,GO:0042802,GO:0043153,GO:0045475,GO:0045931,GO:0048471,GO:0048512,GO:0050821	negative regulation of transcription from RNA polymerase II promoter|ubiquitin-specific protease activity|protein binding|nucleus|cytoplasm|cell cortex|proteolysis|ubiquitin-dependent protein catabolic process|peptidase activity|cysteine-type peptidase activity|protein deubiquitination|hydrolase activity|cyclin binding|ubiquitin protein ligase binding|circadian regulation of gene expression|ubiqu…
VAMP2	0.547777	0	1.09555	Inf	Inf	1.4448e-07	1.34655e-05	Up	424827	Dbxref=CGNC:4105,GeneID:424827	-	GO:0000149,GO:0000322,GO:0005515,GO:0005516,GO:0005543,GO:0005802,GO:0005886,GO:0008021,GO:0016020,GO:0016021,GO:0016079,GO:0016192,GO:0017156,GO:0017157,GO:0019905,GO:0030136,GO:0030141,GO:0030672,GO:0031201,GO:0031410,GO:0031982,GO:0032869,GO:0042589,GO:0043001,GO:0043308,GO:0045202,GO:0048471,GO:0060291,GO:0060627,GO:0061025,GO:0070044,GO:0070062,GO:0090316	SNARE binding|storage vacuole|protein binding|calmodulin binding|phospholipid binding|trans-Golgi network|plasma membrane|synaptic vesicle|membrane|integral component of membrane|synaptic vesicle exocytosis|vesicle-mediated transport|calcium ion-dependent exocytosis|regulation of exocytosis|syntaxin binding|clathrin-coated vesicle|secretory granule|synaptic vesicle membrane|SNARE complex|cytoplas…	path:gga04130	SNARE interactions in vesicular transport
VAPA	20.0651	27.7031	12.427	0.448578	-1.15657	0.000103336	0.00379663	Down	768928	Dbxref=GeneID:107052692	-	GO:0000139,GO:0004871,GO:0005515,GO:0005783,GO:0005789,GO:0005886,GO:0005923,GO:0006888,GO:0007165,GO:0008017,GO:0008219,GO:0019904,GO:0031175,GO:0031982,GO:0033149,GO:0043123,GO:0044791,GO:0044828,GO:0044829,GO:0046982,GO:0048471,GO:0070972,GO:0090114	Golgi membrane|signal transducer activity|protein binding|endoplasmic reticulum|endoplasmic reticulum membrane|plasma membrane|bicellular tight junction|ER to Golgi vesicle-mediated transport|signal transduction|microtubule binding|cell death|protein domain specific binding|neuron projection development|vesicle|FFAT motif binding|positive regulation of I-kappaB kinase/NF-kappaB signaling|positive…	path:gga04530	Tight junction
VASH2	7.93741	1.51446	14.3604	9.48218	3.24522	9.63018e-11	2.04641e-08	Up	421364	Dbxref=CGNC:14081,GeneID:421364	-	GO:0001938,GO:0005737,GO:0045765,GO:0045766	positive regulation of endothelial cell proliferation|cytoplasm|regulation of angiogenesis|positive regulation of angiogenesis
VIPR2	2.38755	3.67954	1.09555	0.297742	-1.74786	1.63772e-07	1.49727e-05	Down	420453	Dbxref=CGNC:4959,GeneID:420453	vasoactive intestinal peptide receptor 2	GO:0004871,GO:0004888,GO:0004930,GO:0004999,GO:0005886,GO:0007165,GO:0007166,GO:0007186,GO:0016020,GO:0016021	signal transducer activity|transmembrane signaling receptor activity|G-protein coupled receptor activity|vasoactive intestinal polypeptide receptor activity|plasma membrane|signal transduction|cell surface receptor signaling pathway|G-protein coupled receptor signaling pathway|membrane|integral component of membrane	path:gga04080	Neuroactive ligand-receptor interaction
VOPP1	2.97718	1.51	4.44436	2.94328	1.55742	0.000251955	0.00766342	Up	776358	Dbxref=CGNC:57878,GeneID:776358	-	GO:0004871,GO:0005768,GO:0007165,GO:0030659,GO:0031301	signal transducer activity|endosome|signal transduction|cytoplasmic vesicle membrane|integral component of organelle membrane
VPS72	60.8312	82.1211	39.5412	0.481499	-1.0544	0.000373524	0.0104887	Down	425660	Dbxref=CGNC:509,GeneID:425660	-
WDR1	129.955	56.1027	203.807	3.63275	1.86106	0.000657705	0.0163905	Up	422842	Dbxref=CGNC:11108,GeneID:422842	WD repeat domain 1	GO:0005515,GO:0005737,GO:0030036,GO:0030836,GO:0043209,GO:0045214,GO:0060307,GO:0070062	protein binding|cytoplasm|actin cytoskeleton organization|positive regulation of actin filament depolymerization|myelin sheath|sarcomere organization|regulation of ventricular cardiac muscle cell membrane repolarization|extracellular exosome
WFIKKN2	0.348307	0	0.696615	Inf	Inf	6.43421e-08	6.83635e-06	Up	422097	Dbxref=CGNC:5567,GeneID:422097	-	GO:0001501,GO:0004867,GO:0005515,GO:0005576,GO:0007179,GO:0010466,GO:0010951,GO:0030414,GO:0032091,GO:0043392,GO:0048747,GO:0060021	skeletal system development|serine-type endopeptidase inhibitor activity|protein binding|extracellular region|transforming growth factor beta receptor signaling pathway|negative regulation of peptidase activity|negative regulation of endopeptidase activity|peptidase inhibitor activity|negative regulation of protein binding|negative regulation of DNA binding|muscle fiber development|palate develop…
WLS	18.1784	10.1187	26.2381	2.59302	1.37463	1.88992e-06	0.0001315	Up	424707	Dbxref=CGNC:8538,GeneID:424707	wntless Wnt ligand secretion mediator	GO:0001707,GO:0005515,GO:0005769,GO:0005794,GO:0005802,GO:0005886,GO:0006886,GO:0009948,GO:0016023,GO:0016055,GO:0017147,GO:0030177,GO:0030901,GO:0030902,GO:0031017,GO:0031410,GO:0061357,GO:0090263	mesoderm formation|protein binding|early endosome|Golgi apparatus|trans-Golgi network|plasma membrane|intracellular protein transport|anterior/posterior axis specification|cytoplasmic membrane-bounded vesicle|Wnt signaling pathway|Wnt-protein binding|positive regulation of Wnt signaling pathway|midbrain development|hindbrain development|exocrine pancreas development|cytoplasmic vesicle|positive r…
WNT2B	5.67036	1.24519	10.0955	8.10758	3.01927	2.14999e-19	5.63476e-16	Up	374243	Dbxref=CGNC:49099,GeneID:374243	wingless-type MMTV integration site family, member 2B	GO:0002062,GO:0005102,GO:0005515,GO:0005576,GO:0005578,GO:0007275,GO:0008584,GO:0009267,GO:0016055,GO:0021871,GO:0060070,GO:0060492,GO:0060638,GO:0071425,GO:0090190,GO:0090263	chondrocyte differentiation|receptor binding|protein binding|extracellular region|proteinaceous extracellular matrix|multicellular organismal development|male gonad development|cellular response to starvation|Wnt signaling pathway|forebrain regionalization|canonical Wnt signaling pathway|lung induction|mesenchymal-epithelial cell signaling|hematopoietic stem cell proliferation|positive regulation…	path:gga04310,path:gga04340,path:gga04916	Wnt signaling pathway|Hedgehog signaling pathway|Melanogenesis
WWP1	28.8246	41.9194	15.7298	0.375238	-1.41412	5.82014e-05	0.00234671	Down	420212	Dbxref=CGNC:51209,GeneID:420212	WW domain containing E3 ubiquitin protein ligase 1	GO:0004842,GO:0005515,GO:0016567,GO:0016874,GO:0070062	ubiquitin-protein transferase activity|protein binding|protein ubiquitination|ligase activity|extracellular exosome	path:gga04120,path:gga04144	Ubiquitin mediated proteolysis|Endocytosis
YDJC	2.62797	1.24965	4.00629	3.20593	1.68074	0.00266063	0.0483681	Up	771088	Dbxref=CGNC:56498,GeneID:771088	-
YPEL2	18.5333	8.14407	28.9225	3.55135	1.82837	3.21664e-10	6.16849e-08	Up	417632	Dbxref=CGNC:66289,GeneID:417632	yippee-like 2 (Drosophila)
YWHAH	211.667	85.4478	337.887	3.95431	1.98343	0.000287934	0.0085875	Up	416955	Dbxref=CGNC:50393,GeneID:416955	tyrosine 3-monooxygenase/tryptophan 5-monooxygenase activation protein, eta	GO:0002028,GO:0003779,GO:0005515,GO:0005737,GO:0005886,GO:0006713,GO:0006886,GO:0017080,GO:0019899,GO:0019904,GO:0021762,GO:0035259,GO:0042921,GO:0044325,GO:0045893,GO:0046982,GO:0050774,GO:0070062,GO:0086010,GO:2000649	regulation of sodium ion transport|actin binding|protein binding|cytoplasm|plasma membrane|glucocorticoid catabolic process|intracellular protein transport|sodium channel regulator activity|enzyme binding|protein domain specific binding|substantia nigra development|glucocorticoid receptor binding|glucocorticoid receptor signaling pathway|ion channel binding|positive regulation of transcription, D…	path:gga04110,path:gga04114	Cell cycle|Oocyte meiosis
ZDHHC6	26.9021	35.9776	17.8265	0.495489	-1.01307	0.000702181	0.0171456	Down	423897	Dbxref=CGNC:6735,GeneID:423897	-	GO:0005515,GO:0005783,GO:0008270,GO:0016020,GO:0016021,GO:0016409,GO:0016740,GO:0016746,GO:0018345,GO:0019706,GO:0046872	protein binding|endoplasmic reticulum|zinc ion binding|membrane|integral component of membrane|palmitoyltransferase activity|transferase activity|transferase activity, transferring acyl groups|protein palmitoylation|protein-cysteine S-palmitoyltransferase activity|metal ion binding
ZNF106	170.529	100.626	240.432	2.38935	1.25662	0.00080067	0.0189047	Up	423234	Dbxref=CGNC:6912,GeneID:423234	-	GO:0003676,GO:0005515,GO:0008270,GO:0044822,GO:0046872	nucleic acid binding|protein binding|zinc ion binding|poly(A) RNA binding|metal ion binding
ZNF385B	5.27425	3.02	7.52849	2.49288	1.31781	0.00182154	0.0361598	Up	424124	Dbxref=CGNC:6848,GeneID:424124	-	GO:0002039,GO:0003676,GO:0005634,GO:0008270,GO:0046872,GO:0072332	p53 binding|nucleic acid binding|nucleus|zinc ion binding|metal ion binding|intrinsic apoptotic signaling pathway by p53 class mediator
ZNF385C	1.2575	1.77927	0.735737	0.413506	-1.27402	5.47312e-08	5.92579e-06	Down	420031	Dbxref=CGNC:51159,GeneID:420031	-	GO:0003676,GO:0008270,GO:0046872	nucleic acid binding|zinc ion binding|metal ion binding
ZNF385D	6.94097	10.9781	2.90383	0.264511	-1.9186	2.43319e-10	4.84329e-08	Down	420651	Dbxref=CGNC:8574,GeneID:420651	-	GO:0003676,GO:0008270,GO:0046872	nucleic acid binding|zinc ion binding|metal ion binding
ZNF628	30.049	41.3953	18.7027	0.451806	-1.14622	0.000118561	0.00424687	Down	100857228	Dbxref=CGNC:65777,GeneID:100857228	-	GO:0003676,GO:0003677,GO:0003700,GO:0005634,GO:0006355,GO:0046872	nucleic acid binding|DNA binding|transcription factor activity, sequence-specific DNA binding|nucleus|regulation of transcription, DNA-templated|metal ion binding

## Sheet: 12W vs.16W
Gene_symbol	baseMean	baseMean_Sample_M4W	baseMean_Sample_M16W	foldChange	log2FoldChange	pval	padj	up_down	gene_id	Dbxref	description	GO_id	GO_term	pathway	pathway_description
AADACL2	0.593303	1.18661	0	0	#NAME?	7.6132e-09	1.36415e-06	Down	425034	Dbxref=CGNC:7888,GeneID:425034	-	GO:0008152,GO:0016021,GO:0016787,GO:0052689	metabolic process|integral component of membrane|hydrolase activity|carboxylic ester hydrolase activity
ABCA5	2.86918	4.30346	1.4349	0.333429	-1.58455	2.26357e-08	3.49921e-06	Down	417444	Dbxref=CGNC:3185,GeneID:417444	-	GO:0000166,GO:0005215,GO:0005524,GO:0005764,GO:0005770,GO:0006810,GO:0008152,GO:0010745,GO:0016021,GO:0016887,GO:0033344,GO:0034375	nucleotide binding|transporter activity|ATP binding|lysosome|late endosome|transport|metabolic process|negative regulation of macrophage derived foam cell differentiation|integral component of membrane|ATPase activity|cholesterol efflux|high-density lipoprotein particle remodeling	path:gga02010	ABC transporters
ABCC9	12.9481	17.5072	8.38901	0.479174	-1.06138	0.000678019	0.0187891	Down	418200	Dbxref=CGNC:9995,GeneID:418200	-	GO:0000166,GO:0005267,GO:0005524,GO:0005886,GO:0006810,GO:0006813,GO:0007165,GO:0008076,GO:0008152,GO:0008281,GO:0016020,GO:0016021,GO:0016887,GO:0030017,GO:0042383,GO:0042626,GO:0044325,GO:0051607,GO:0055085,GO:0071805	nucleotide binding|potassium channel activity|ATP binding|plasma membrane|transport|potassium ion transport|signal transduction|voltage-gated potassium channel complex|metabolic process|sulfonylurea receptor activity|membrane|integral component of membrane|ATPase activity|sarcomere|sarcolemma|ATPase activity, coupled to transmembrane movement of substances|ion channel binding|defense response to …	path:gga02010	ABC transporters
ABHD2	38.9016	10.9308	66.8724	6.1178	2.61301	8.18186e-05	0.00360368	Up	415493	Dbxref=CGNC:5050,GeneID:415493	-	GO:0009611,GO:0030336	response to wounding|negative regulation of cell migration
ABLIM1	42.4652	9.55463	75.3757	7.88892	2.97983	4.16723e-05	0.00211283	Up	423911	Dbxref=CGNC:6882,GeneID:423911	actin binding LIM protein 1	GO:0001725,GO:0003779,GO:0005515,GO:0007010,GO:0008270,GO:0030027,GO:0030032,GO:0042384,GO:0046872	stress fiber|actin binding|protein binding|cytoskeleton organization|zinc ion binding|lamellipodium|lamellipodium assembly|cilium assembly|metal ion binding
ABLIM2	40.6337	14.5508	66.7166	4.58507	2.19694	1.21832e-09	2.59601e-07	Up	422866	Dbxref=CGNC:11602,GeneID:422866	-	GO:0003779,GO:0006351,GO:0007010,GO:0008270,GO:0015629,GO:0030036,GO:0046872	actin binding|transcription, DNA-templated|cytoskeleton organization|zinc ion binding|actin cytoskeleton|actin cytoskeleton organization|metal ion binding
ABLIM3	5.18572	3.06129	7.31016	2.38793	1.25576	0.0014315	0.0333974	Up	416201	Dbxref=CGNC:2013,GeneID:416201	-	GO:0001725,GO:0003779,GO:0005515,GO:0006351,GO:0007010,GO:0008270,GO:0030027,GO:0030032,GO:0030036,GO:0042384,GO:0045944,GO:0046872,GO:1903955	stress fiber|actin binding|protein binding|transcription, DNA-templated|cytoskeleton organization|zinc ion binding|lamellipodium|lamellipodium assembly|actin cytoskeleton organization|cilium assembly|positive regulation of transcription from RNA polymerase II promoter|metal ion binding|positive regulation of protein targeting to mitochondrion
ACSM4	0.158129	0.316258	0	0	#NAME?	2.66515e-05	0.00146402	Down	426991	Dbxref=CGNC:52956,GeneID:426991	-	GO:0003824,GO:0005739,GO:0008152	catalytic activity|mitochondrion|metabolic process	path:gga00650	Butanoate metabolism
ACSM5	3.24779	5.76166	0.733926	0.127381	-2.97278	6.73527e-18	6.63761e-15	Down	426992	Dbxref=CGNC:66514,GeneID:426992	-	GO:0003824,GO:0008152	catalytic activity|metabolic process	path:gga00650	Butanoate metabolism
ADAM22	1.73642	0.915011	2.55783	2.79541	1.48306	9.31768e-07	8.69357e-05	Up	420537	Dbxref=CGNC:6819,GeneID:420537	-	GO:0004222,GO:0005515,GO:0006508,GO:0008237,GO:0008270,GO:0008344,GO:0014037,GO:0016021,GO:0022011,GO:0030424,GO:0042063	metalloendopeptidase activity|protein binding|proteolysis|metallopeptidase activity|zinc ion binding|adult locomotory behavior|Schwann cell differentiation|integral component of membrane|myelination in peripheral nervous system|axon|gliogenesis
ADAM23	1.10737	1.51376	0.700974	0.463067	-1.11071	0.000801341	0.0212484	Down	424099	Dbxref=CGNC:6510,GeneID:424099	ADAM metallopeptidase domain 23	GO:0004222,GO:0005515,GO:0006508,GO:0008237,GO:0008270	metalloendopeptidase activity|protein binding|proteolysis|metallopeptidase activity|zinc ion binding
ADAMTS7	0.457505	0.915011	0	0	#NAME?	4.98495e-05	0.00241854	Down	415570	Dbxref=CGNC:6190,GeneID:415570	-
ADSL	198.727	303.209	94.2455	0.310827	-1.68582	0.000199606	0.00723537	Down	396540	Dbxref=CGNC:9122,GeneID:396540	adenylosuccinate lyase	GO:0003824,GO:0004018,GO:0005739,GO:0006164,GO:0006167,GO:0006189,GO:0009152,GO:0016829,GO:0044208,GO:0051262,GO:0070626	catalytic activity|N6-(1,2-dicarboxyethyl)AMP AMP-lyase (fumarate-forming) activity|mitochondrion|purine nucleotide biosynthetic process|AMP biosynthetic process|'de novo' IMP biosynthetic process|purine ribonucleotide biosynthetic process|lyase activity|'de novo' AMP biosynthetic process|protein tetramerization|(S)-2-(5-amino-1-(5-phospho-D-ribosyl)imidazole-4-carboxamido)succinate AMP-lyase (fu…	path:gga00230,path:gga00250	Purine metabolism|Alanine, aspartate and glutamate metabolism
ADSSL1	105.932	147.361	64.5033	0.437722	-1.19191	6.34111e-05	0.00294078	Down	776127	Dbxref=CGNC:8830,GeneID:776127	-	GO:0000166,GO:0004019,GO:0005515,GO:0005525,GO:0005737,GO:0006163,GO:0006164,GO:0006167,GO:0016874,GO:0044208,GO:0046872	nucleotide binding|adenylosuccinate synthase activity|protein binding|GTP binding|cytoplasm|purine nucleotide metabolic process|purine nucleotide biosynthetic process|AMP biosynthetic process|ligase activity|'de novo' AMP biosynthetic process|metal ion binding	path:gga00230,path:gga00250	Purine metabolism|Alanine, aspartate and glutamate metabolism
AFAP1	7.03073	4.30346	9.758	2.26748	1.18109	2.20388e-05	0.00124555	Up	374034	Dbxref=CGNC:11600,GeneID:374034	actin filament associated protein 1	GO:0003700,GO:0005925,GO:0006355,GO:0009966,GO:0043565,GO:0051493	transcription factor activity, sequence-specific DNA binding|focal adhesion|regulation of transcription, DNA-templated|regulation of signal transduction|sequence-specific DNA binding|regulation of cytoskeleton organization
AFAP1L1	3.33407	5.20757	1.46058	0.280472	-1.83407	0.000305313	0.0100715	Down	427621	Dbxref=CGNC:1949,GeneID:427621	-	GO:0005515,GO:0005634,GO:0005737,GO:0005886	protein binding|nucleus|cytoplasm|plasma membrane
AGL	96.488	156.514	36.4622	0.232965	-2.10182	2.15109e-09	4.34851e-07	Down	424474	Dbxref=CGNC:4026,GeneID:424474	-	GO:0003824,GO:0004133,GO:0004134,GO:0004135,GO:0005515,GO:0005634,GO:0005737,GO:0005975,GO:0005977,GO:0005978,GO:0005980,GO:0016234,GO:0030247,GO:0031593	catalytic activity|glycogen debranching enzyme activity|4-alpha-glucanotransferase activity|amylo-alpha-1,6-glucosidase activity|protein binding|nucleus|cytoplasm|carbohydrate metabolic process|glycogen metabolic process|glycogen biosynthetic process|glycogen catabolic process|inclusion body|polysaccharide binding|polyubiquitin binding
AGPAT9	18.1927	11.2517	25.1336	2.23376	1.15947	0.00176856	0.0392926	Up	422610	Dbxref=CGNC:51788,GeneID:422610	1-acylglycerol-3-phosphate O-acyltransferase 9			path:gga00561,path:gga00564	Glycerolipid metabolism|Glycerophospholipid metabolism
AK1	391.405	646.847	135.964	0.210195	-2.2502	1.43128e-14	7.52281e-12	Down	396002	Dbxref=CGNC:49598,GeneID:396002	adenylate kinase 1	GO:0000166,GO:0001520,GO:0004017,GO:0004550,GO:0005524,GO:0005737,GO:0005886,GO:0006139,GO:0006165,GO:0006172,GO:0007050,GO:0009142,GO:0016301,GO:0016310,GO:0016740,GO:0019205,GO:0036126,GO:0046033,GO:0046034,GO:0070062	nucleotide binding|outer dense fiber|adenylate kinase activity|nucleoside diphosphate kinase activity|ATP binding|cytoplasm|plasma membrane|nucleobase-containing compound metabolic process|nucleoside diphosphate phosphorylation|ADP biosynthetic process|cell cycle arrest|nucleoside triphosphate biosynthetic process|kinase activity|phosphorylation|transferase activity|nucleobase-containing compound…	path:gga00230	Purine metabolism
ALKBH4	5.12306	7.68101	2.5651	0.333954	-1.58228	0.000130452	0.0051424	Down	417510	Dbxref=CGNC:1299,GeneID:417510	-	GO:0003779,GO:0005515,GO:0006482,GO:0016706,GO:0030496,GO:0031032,GO:0036090,GO:0070938	actin binding|protein binding|protein demethylation|oxidoreductase activity, acting on paired donors, with incorporation or reduction of molecular oxygen, 2-oxoglutarate as one donor, and incorporation of one atom each of oxygen into both donors|midbody|actomyosin structure organization|cleavage furrow ingression|contractile ring
ALPK2	2.03886	3.34379	0.733926	0.21949	-2.18778	3.60394e-06	0.000284135	Down	426853	Dbxref=CGNC:2092,GeneID:426853	-	GO:0004674,GO:0005515,GO:0005524,GO:0005654,GO:0006468	protein serine/threonine kinase activity|protein binding|ATP binding|nucleoplasm|protein phosphorylation
AMPD1	22.0589	31.4386	12.6792	0.403299	-1.31008	4.68636e-05	0.0023092	Down	772125	Dbxref=CGNC:1478,GeneID:772125	-	GO:0003876,GO:0009168,GO:0019239,GO:0032264	AMP deaminase activity|purine ribonucleoside monophosphate biosynthetic process|deaminase activity|IMP salvage	path:gga00230	Purine metabolism
AMY1A	46.6147	62.5432	30.6862	0.49064	-1.02726	0.000590653	0.0168416	Down	414139	Dbxref=CGNC:49907,GeneID:414139	amylase, alpha 1A; hepatic			path:gga00500	Starch and sucrose metabolism
ANGPT2	5.51789	8.56226	2.47352	0.288887	-1.79142	2.62538e-07	2.87479e-05	Down	395610	Dbxref=CGNC:49399,GeneID:395610	angiopoietin 2	GO:0001525,GO:0005515,GO:0005615,GO:0010812,GO:0016525,GO:0030971,GO:0043537,GO:0048014,GO:0048514,GO:0050928	angiogenesis|protein binding|extracellular space|negative regulation of cell-substrate adhesion|negative regulation of angiogenesis|receptor tyrosine kinase binding|negative regulation of blood vessel endothelial cell migration|Tie signaling pathway|blood vessel morphogenesis|negative regulation of positive chemotaxis
ANK1	13.6163	19.4531	7.77961	0.399917	-1.32223	4.84293e-06	0.000351733	Down	396311	Dbxref=CGNC:2624,GeneID:396311	-	GO:0005515,GO:0005886,GO:0006888,GO:0007165,GO:0008093,GO:0014731,GO:0019899,GO:0030507,GO:0051117,GO:0072661	protein binding|plasma membrane|ER to Golgi vesicle-mediated transport|signal transduction|cytoskeletal adaptor activity|spectrin-associated cytoskeleton|enzyme binding|spectrin binding|ATPase binding|protein targeting to plasma membrane
ANKH	50.9191	33.8129	68.0253	2.01182	1.0085	0.000434785	0.01339	Up	420917	Dbxref=CGNC:9813,GeneID:420917	ANKH inorganic pyrophosphate transport regulator	GO:0005315,GO:0005886,GO:0005887,GO:0015114,GO:0016021,GO:0030500,GO:0030504,GO:0030505,GO:0035435	inorganic phosphate transmembrane transporter activity|plasma membrane|integral component of plasma membrane|phosphate ion transmembrane transporter activity|integral component of membrane|regulation of bone mineralization|inorganic diphosphate transmembrane transporter activity|inorganic diphosphate transport|phosphate ion transmembrane transport
ANKRD2	475.212	139.699	810.726	5.80339	2.53689	1.61996e-07	1.98012e-05	Up	423841	Dbxref=CGNC:5688,GeneID:423841	-	GO:0000122,GO:0000791,GO:0001817,GO:0003682,GO:0005515,GO:0005634,GO:0005737,GO:0005829,GO:0010832,GO:0016605,GO:0030016,GO:0030017,GO:0031432,GO:0031674,GO:0035914,GO:0043231,GO:0043422,GO:0043619,GO:0045662,GO:0061629,GO:1902253,GO:2000291	negative regulation of transcription from RNA polymerase II promoter|euchromatin|regulation of cytokine production|chromatin binding|protein binding|nucleus|cytoplasm|cytosol|negative regulation of myotube differentiation|PML body|myofibril|sarcomere|titin binding|I band|skeletal muscle cell differentiation|intracellular membrane-bounded organelle|protein kinase B binding|regulation of transcript…
ANKRD33B	0.293926	0.587853	0	0	#NAME?	0.000697173	0.0192538	Down	420924	Dbxref=CGNC:51372,GeneID:420924	-	GO:0005515	protein binding
ANO8	110.434	186.053	34.8151	0.187124	-2.41793	3.71053e-07	3.82403e-05	Down	429912	Dbxref=CGNC:8151,GeneID:429912	-	GO:0005229,GO:0005622,GO:0005886,GO:0006821,GO:0016020,GO:0016021,GO:1902476	intracellular calcium activated chloride channel activity|intracellular|plasma membrane|chloride transport|membrane|integral component of membrane|chloride transmembrane transport
APLN	11.7967	18.107	5.48625	0.30299	-1.72266	3.13456e-05	0.00167545	Down	101747811	Dbxref=CGNC:67304,GeneID:101747811	-			path:gga04080	Neuroactive ligand-receptor interaction
AQP4	2.57659	4.41926	0.733926	0.166074	-2.5901	0.00141392	0.0332261	Down	421088	Dbxref=CGNC:51401,GeneID:421088	aquaporin 4	GO:0005215,GO:0005737,GO:0005886,GO:0006810,GO:0009897,GO:0015250,GO:0016020,GO:0016021,GO:0050891,GO:0071346	transporter activity|cytoplasm|plasma membrane|transport|external side of plasma membrane|water channel activity|membrane|integral component of membrane|multicellular organismal water homeostasis|cellular response to interferon-gamma
AQP9	4.95959	2.21274	7.70643	3.48275	1.80023	1.21879e-08	1.96101e-06	Up	415402	Dbxref=CGNC:3133,GeneID:415402	aquaporin 9	GO:0005215,GO:0005345,GO:0005350,GO:0006810,GO:0006833,GO:0006863,GO:0010033,GO:0015250,GO:0015254,GO:0015791,GO:0015837,GO:0015855,GO:0016020,GO:0016021,GO:0043231,GO:0046689,GO:0071320,GO:0072531,GO:1904823	transporter activity|purine nucleobase transmembrane transporter activity|pyrimidine nucleobase transmembrane transporter activity|transport|water transport|purine nucleobase transport|response to organic substance|water channel activity|glycerol channel activity|polyol transport|amine transport|pyrimidine nucleobase transport|membrane|integral component of membrane|intracellular membrane-bounded…
ARHGEF37	4.50338	6.41598	2.59078	0.403801	-1.30828	0.00217832	0.0466049	Down	416149	Dbxref=CGNC:50176,GeneID:416149	-	GO:0005089,GO:0005515,GO:0005737,GO:0035023,GO:0043547	Rho guanyl-nucleotide exchange factor activity|protein binding|cytoplasm|regulation of Rho protein signal transduction|positive regulation of GTPase activity
ARHGEF4	1.03916	0.643416	1.4349	2.23013	1.15713	0.000332784	0.0108866	Up	424761	Dbxref=CGNC:1564,GeneID:424761	-	GO:0005085,GO:0005089,GO:0005515,GO:0005622,GO:0019904,GO:0030032,GO:0030676,GO:0035023,GO:0035556,GO:0043547,GO:0046847	guanyl-nucleotide exchange factor activity|Rho guanyl-nucleotide exchange factor activity|protein binding|intracellular|protein domain specific binding|lamellipodium assembly|Rac guanyl-nucleotide exchange factor activity|regulation of Rho protein signal transduction|intracellular signal transduction|positive regulation of GTPase activity|filopodium assembly	path:gga04810	Regulation of actin cytoskeleton
AS3MT	13.6882	7.9635	19.4129	2.43773	1.28554	4.78252e-05	0.00234195	Up	423870	Dbxref=CGNC:6165,GeneID:423870	-	GO:0005739,GO:0005829,GO:0030791,GO:0032259	mitochondrion|cytosol|arsenite methyltransferase activity|methylation
ASB14	9.16913	13.52	4.81823	0.356377	-1.48852	0.000637533	0.0179511	Down	416003	Dbxref=CGNC:4125,GeneID:416003	-	GO:0005515,GO:0005622,GO:0016567,GO:0035556	protein binding|intracellular|protein ubiquitination|intracellular signal transduction
ASB5	44.0767	19.1597	68.9938	3.60099	1.84839	0.00155502	0.0356389	Up	422572	Dbxref=CGNC:8233,GeneID:422572	-	GO:0005515,GO:0005622,GO:0016567,GO:0035556	protein binding|intracellular|protein ubiquitination|intracellular signal transduction
ASPA	0.457505	0.915011	0	0	#NAME?	0.000147223	0.00567583	Down	417609	Dbxref=CGNC:3459,GeneID:417609	-	GO:0005515,GO:0005737,GO:0005829,GO:0008152,GO:0016788,GO:0016811,GO:0046872,GO:0070062	protein binding|cytoplasm|cytosol|metabolic process|hydrolase activity, acting on ester bonds|hydrolase activity, acting on carbon-nitrogen (but not peptide) bonds, in linear amides|metal ion binding|extracellular exosome	path:gga00250,path:gga00340	Alanine, aspartate and glutamate metabolism|Histidine metabolism
ATMIN	3.2747	1.83002	4.71938	2.57886	1.36674	4.16363e-05	0.00211283	Up	426138	Dbxref=CGNC:52688,GeneID:426138	-	GO:0005515,GO:0005634,GO:0044212,GO:0045502,GO:0045893,GO:0046872,GO:0060271	protein binding|nucleus|transcription regulatory region DNA binding|dynein binding|positive regulation of transcription, DNA-templated|metal ion binding|cilium morphogenesis
ATP1B4	84.3471	123.869	44.8255	0.36188	-1.46642	1.07313e-06	9.83783e-05	Down	422365	Dbxref=CGNC:6519,GeneID:422365	ATPase, Na+/K+ transporting%2C beta 4 polypeptide	GO:0005515,GO:0005634,GO:0005637,GO:0005890,GO:0006355,GO:0006810,GO:0006811,GO:0006813,GO:0006814,GO:0016020,GO:0016021	protein binding|nucleus|nuclear inner membrane|sodium:potassium-exchanging ATPase complex|regulation of transcription, DNA-templated|transport|ion transport|potassium ion transport|sodium ion transport|membrane|integral component of membrane	path:gga04260,path:gga04261	Cardiac muscle contraction|Adrenergic signaling in cardiomyocytes
ATP2A1	1988.35	3125.25	851.451	0.272442	-1.87598	0.000267794	0.00910037	Down	396528	Dbxref=CGNC:49856,GeneID:396528	ATPase, Ca++ transporting%2C cardiac muscle%2C fast twitch 1	GO:0000166,GO:0005388,GO:0005509,GO:0005515,GO:0005524,GO:0005739,GO:0005783,GO:0005789,GO:0006810,GO:0006811,GO:0006816,GO:0006942,GO:0008152,GO:0008637,GO:0016020,GO:0016021,GO:0016529,GO:0016787,GO:0031448,GO:0031673,GO:0031674,GO:0032470,GO:0032471,GO:0033017,GO:0034976,GO:0042803,GO:0045988,GO:0046872,GO:0051561,GO:0051659,GO:0070059,GO:0070509,GO:0070588,GO:0090076	nucleotide binding|calcium-transporting ATPase activity|calcium ion binding|protein binding|ATP binding|mitochondrion|endoplasmic reticulum|endoplasmic reticulum membrane|transport|ion transport|calcium ion transport|regulation of striated muscle contraction|metabolic process|apoptotic mitochondrial changes|membrane|integral component of membrane|sarcoplasmic reticulum|hydrolase activity|positive…	path:gga04020	Calcium signaling pathway
ATP2A2	288.14	124.444	451.837	3.63084	1.8603	5.91602e-12	1.90375e-09	Up	396446	Dbxref=CGNC:49809,GeneID:396446	ATPase, Ca++ transporting%2C cardiac muscle%2C slow twitch 2	GO:0000166,GO:0002026,GO:0005388,GO:0005509,GO:0005515,GO:0005524,GO:0005783,GO:0005789,GO:0006810,GO:0006811,GO:0006816,GO:0006874,GO:0006984,GO:0006996,GO:0008022,GO:0008152,GO:0010882,GO:0014704,GO:0014801,GO:0014883,GO:0016020,GO:0016021,GO:0016529,GO:0016787,GO:0019899,GO:0032469,GO:0032470,GO:0033017,GO:0033292,GO:0034599,GO:0044548,GO:0045822,GO:0046872,GO:0055119,GO:0070296,GO:0070588,GO:…	nucleotide binding|regulation of the force of heart contraction|calcium-transporting ATPase activity|calcium ion binding|protein binding|ATP binding|endoplasmic reticulum|endoplasmic reticulum membrane|transport|ion transport|calcium ion transport|cellular calcium ion homeostasis|ER-nucleus signaling pathway|organelle organization|protein C-terminus binding|metabolic process|regulation of cardiac…	path:gga04020	Calcium signaling pathway
ATP2B1	7.47339	10.6421	4.3047	0.404498	-1.30579	3.04421e-05	0.00163866	Down	374244	Dbxref=CGNC:49100,GeneID:374244	ATPase, Ca++ transporting%2C plasma membrane 1	GO:0000166,GO:0005388,GO:0005515,GO:0005524,GO:0005634,GO:0005886,GO:0006810,GO:0006811,GO:0006816,GO:0008152,GO:0016020,GO:0016021,GO:0016787,GO:0046872,GO:0070062,GO:0070588	nucleotide binding|calcium-transporting ATPase activity|protein binding|ATP binding|nucleus|plasma membrane|transport|ion transport|calcium ion transport|metabolic process|membrane|integral component of membrane|hydrolase activity|metal ion binding|extracellular exosome|calcium ion transmembrane transport	path:gga04020,path:gga04261	Calcium signaling pathway|Adrenergic signaling in cardiomyocytes
AUH	10.4614	6.66577	14.257	2.13884	1.09683	8.09156e-05	0.00357841	Up	427269	Dbxref=CGNC:66523,GeneID:427269	AU RNA binding protein/enoyl-CoA hydratase	GO:0003730,GO:0003824,GO:0004300,GO:0004490,GO:0008152	mRNA 3'-UTR binding|catalytic activity|enoyl-CoA hydratase activity|methylglutaconyl-CoA hydratase activity|metabolic process	path:gga00280	Valine, leucine and isoleucine degradation
B3GNT5	0.684423	0.271595	1.09725	4.04003	2.01437	1.87863e-07	2.22724e-05	Up	424960	Dbxref=CGNC:6649,GeneID:424960	UDP-GlcNAc:betaGal beta-1,3-N-acetylglucosaminyltransferase 5	GO:0005622,GO:0005794,GO:0006486,GO:0007417,GO:0008378,GO:0008457,GO:0016020,GO:0016021,GO:0016740,GO:0016757	intracellular|Golgi apparatus|protein glycosylation|central nervous system development|galactosyltransferase activity|beta-galactosyl-N-acetylglucosaminylgalactosylglucosyl-ceramide beta-1,3-acetylglucosaminyltransferase activity|membrane|integral component of membrane|transferase activity|transferase activity, transferring glycosyl groups	path:gga00601	Glycosphingolipid biosynthesis - lacto and neolacto series
BAG2	49.1296	26.3857	71.8734	2.72395	1.4457	2.41082e-07	2.69601e-05	Up	421880	Dbxref=CGNC:66415,GeneID:421880	-	GO:0005515,GO:0019538,GO:0042802,GO:0051087	protein binding|protein metabolic process|identical protein binding|chaperone binding	path:gga04141	Protein processing in endoplasmic reticulum
BAG3	297.268	184.165	410.371	2.22828	1.15593	0.000383635	0.0121588	Up	423931	Dbxref=CGNC:7171,GeneID:423931	-	GO:0000774,GO:0005515,GO:0005737,GO:0005829,GO:0005886,GO:0008625,GO:0010664,GO:0030018,GO:0032403,GO:0050790,GO:0050821,GO:0051087,GO:0071260,GO:0097192	adenyl-nucleotide exchange factor activity|protein binding|cytoplasm|cytosol|plasma membrane|extrinsic apoptotic signaling pathway via death domain receptors|negative regulation of striated muscle cell apoptotic process|Z disc|protein complex binding|regulation of catalytic activity|protein stabilization|chaperone binding|cellular response to mechanical stimulus|extrinsic apoptotic signaling path…
BCHE	2.44103	0.915011	3.96705	4.33552	2.11621	3.66612e-09	7.04968e-07	Up	395358	Dbxref=CGNC:49281,GeneID:395358	butyrylcholinesterase	GO:0003990,GO:0004104,GO:0005641,GO:0005783,GO:0008152,GO:0016787,GO:0042802,GO:0072562	acetylcholinesterase activity|cholinesterase activity|nuclear envelope lumen|endoplasmic reticulum|metabolic process|hydrolase activity|identical protein binding|blood microparticle
BDH1	117.006	71.8039	162.209	2.25905	1.17572	0.000174329	0.0064984	Up	424891	Dbxref=CGNC:5244,GeneID:424891	3-hydroxybutyrate dehydrogenase, type 1	GO:0003858,GO:0005654,GO:0005737,GO:0005739,GO:0005743,GO:0008152,GO:0016491,GO:0055114	3-hydroxybutyrate dehydrogenase activity|nucleoplasm|cytoplasm|mitochondrion|mitochondrial inner membrane|metabolic process|oxidoreductase activity|oxidation-reduction process	path:gga00650,path:gga00072	Butanoate metabolism|Synthesis and degradation of ketone bodies
BDKRB1	1.42908	2.15718	0.700974	0.324949	-1.62171	0.000157802	0.00595267	Down	772372	Dbxref=CGNC:14178,GeneID:772372	bradykinin receptor B1	GO:0004930,GO:0004947,GO:0005515,GO:0006950,GO:0006954,GO:0007186,GO:0009612,GO:0016021,GO:0032496,GO:0042277	G-protein coupled receptor activity|bradykinin receptor activity|protein binding|response to stress|inflammatory response|G-protein coupled receptor signaling pathway|response to mechanical stimulus|integral component of membrane|response to lipopolysaccharide|peptide binding	path:gga04020,path:gga04080,path:gga04810	Calcium signaling pathway|Neuroactive ligand-receptor interaction|Regulation of actin cytoskeleton
BLNK	1.10192	1.50286	0.700974	0.466426	-1.10028	0.0014318	0.0333974	Down	395733	Dbxref=CGNC:5261,GeneID:395733	B-cell linker	GO:0005070,GO:0005515,GO:0005737,GO:0009967,GO:0035556	SH3/SH2 adaptor activity|protein binding|cytoplasm|positive regulation of signal transduction|intracellular signal transduction
BLVRA	12.7096	7.40835	18.0109	2.43116	1.28165	0.000107223	0.00445904	Up	420776	Dbxref=CGNC:9381,GeneID:420776	-	GO:0004074,GO:0005515,GO:0005737,GO:0008270,GO:0016491,GO:0042167,GO:0055114,GO:0070062	biliverdin reductase activity|protein binding|cytoplasm|zinc ion binding|oxidoreductase activity|heme catabolic process|oxidation-reduction process|extracellular exosome	path:gga00860	Porphyrin and chlorophyll metabolism
BMF	2.71105	3.9872	1.4349	0.359877	-1.47443	7.72444e-06	0.00051392	Down	769140	Dbxref=CGNC:10799,GeneID:769140	Bcl2 modifying factor	GO:0005515,GO:0006915,GO:0043276	protein binding|apoptotic process|anoikis
BNIP3	125.536	75.2563	175.816	2.33624	1.22419	1.18141e-05	0.000727677	Up	423971	Dbxref=CGNC:7969,GeneID:423971	-	GO:0005515,GO:0005635,GO:0005739,GO:0005740,GO:0005741,GO:0006915,GO:0008626,GO:0010637,GO:0010821,GO:0016021,GO:0016239,GO:0031307,GO:0031966,GO:0035694,GO:0042802,GO:0042803,GO:0043065,GO:0043066,GO:0043068,GO:0043243,GO:0043653,GO:0045837,GO:0046902,GO:0046982,GO:0050873,GO:0051020,GO:0051607,GO:0060548,GO:0071260,GO:0071279,GO:0071456,GO:0072593,GO:0090141,GO:0090200,GO:0097193,GO:0097345,GO:…	protein binding|nuclear envelope|mitochondrion|mitochondrial envelope|mitochondrial outer membrane|apoptotic process|granzyme-mediated apoptotic signaling pathway|negative regulation of mitochondrial fusion|regulation of mitochondrion organization|integral component of membrane|positive regulation of macroautophagy|integral component of mitochondrial outer membrane|mitochondrial membrane|mitochon…	path:gga04068	FoxO signaling pathway
BPGM	12.7701	20.0467	5.49353	0.274037	-1.86756	5.96541e-06	0.000412555	Down	418172	Dbxref=CGNC:50693,GeneID:418172	2,3-bisphosphoglycerate mutase	GO:0003824,GO:0004619,GO:0006096,GO:0008152,GO:0016853,GO:0016868,GO:0070062	catalytic activity|phosphoglycerate mutase activity|glycolytic process|metabolic process|isomerase activity|intramolecular transferase activity, phosphotransferases|extracellular exosome	path:gga00010,path:gga00260	Glycolysis / Gluconeogenesis|Glycine, serine and threonine metabolism
BPIFB2	8.10249	0	16.205	Inf	Inf	0.000140045	0.00546592	Up	395882	Dbxref=CGNC:49528,GeneID:395882	BPI fold containing family B, member 2	GO:0005615,GO:0008289,GO:0070062	extracellular space|lipid binding|extracellular exosome
BTBD1	109.84	50.2051	169.474	3.37563	1.75516	2.06592e-10	5.01161e-08	Up	415461	Dbxref=CGNC:4511,GeneID:415461	BTB (POZ) domain containing 1	GO:0000932,GO:0005515,GO:0043234	cytoplasmic mRNA processing body|protein binding|protein complex
BTF3	127.332	68.726	185.938	2.70549	1.43589	1.42692e-05	0.000862058	Up	426154	Dbxref=CGNC:10153,GeneID:426154	-	GO:0005515,GO:0044822	protein binding|poly(A) RNA binding
BTG2	204.387	96.0825	312.691	3.2544	1.70239	9.99203e-05	0.00423533	Up	419932	Dbxref=CGNC:2580,GeneID:419932	-	GO:0005515,GO:0006479,GO:0006974,GO:0008285,GO:0008306,GO:0009952,GO:0017148,GO:0021542,GO:0021954,GO:0031175,GO:0035914,GO:0060213,GO:0070062,GO:2000178	protein binding|protein methylation|cellular response to DNA damage stimulus|negative regulation of cell proliferation|associative learning|anterior/posterior pattern specification|negative regulation of translation|dentate gyrus development|central nervous system neuron development|neuron projection development|skeletal muscle cell differentiation|positive regulation of nuclear-transcribed mRNA …	path:gga03018	RNA degradation
C10ORF65	26.636	10.4094	42.8625	4.11768	2.04183	3.84965e-09	7.22634e-07	Up	770036	Dbxref=CGNC:4604,GeneID:770036	-			path:gga00630,path:gga00330	Glyoxylate and dicarboxylate metabolism|Arginine and proline metabolism
C11ORF52	15.3299	7.05939	23.6003	3.34311	1.74119	1.74557e-09	3.62159e-07	Up	770939	Dbxref=CGNC:14467,GeneID:770939	-
C12H3ORF18	3.64744	2.14628	5.14861	2.39885	1.26234	0.000112669	0.00460883	Up	415914	Dbxref=CGNC:1601,GeneID:415914	-
C12H9ORF89	20.1574	27.9442	12.3706	0.44269	-1.17563	0.00229945	0.0487991	Down	415987	Dbxref=CGNC:3887,GeneID:415987	-
C14ORF180	9.25167	4.44106	14.0623	3.16642	1.66285	0.00177742	0.0393077	Up	423490	Dbxref=CGNC:51981,GeneID:423490	-
C14ORF80	1.8239	0	3.6478	Inf	Inf	0.000736938	0.0201039	Up	424373	Dbxref=CGNC:14436,GeneID:424373	-
C1H12ORF23	11.2399	15.188	7.29176	0.480099	-1.0586	0.000384783	0.0121588	Down	418068	Dbxref=CGNC:9593,GeneID:418068	chromosome 1 open reading frame, human C12orf23
C27H17ORF105	1.74711	0.598753	2.89548	4.83585	2.27377	4.03237e-06	0.000308966	Up	771706	Dbxref=CGNC:56989,GeneID:771706	-
C2H6ORF62	68.6948	42.455	94.9345	2.23612	1.161	3.09126e-05	0.00165793	Up	421005	Dbxref=CGNC:10215,GeneID:421005	-
C5H11ORF9	0.94957	1.50286	0.396277	0.263681	-1.92313	4.61149e-05	0.0022866	Down	422966	Dbxref=CGNC:14224,GeneID:422966	-
C5H14ORF159	2.87954	0.643416	5.11565	7.95077	2.99109	2.72576e-09	5.30615e-07	Up	423409	Dbxref=CGNC:8132,GeneID:423409	-
C7H21ORF58	1.46058	0	2.92115	Inf	Inf	1.07209e-10	2.72657e-08	Up	424040	Dbxref=CGNC:5647,GeneID:424040	-
C8ORF22	4.59877	8.06734	1.1302	0.140096	-2.83551	0.000213521	0.00763445	Down	425711	Dbxref=CGNC:17418,GeneID:425711	chromosome 2 open reading frame, human C8orf22
CA2	63.3083	100.154	26.4629	0.264222	-1.92018	6.22745e-08	8.46503e-06	Down	396257	Dbxref=CGNC:11834,GeneID:396257	carbonic anhydrase II	GO:0002009,GO:0004064,GO:0004089,GO:0005515,GO:0005737,GO:0005829,GO:0005886,GO:0006730,GO:0008270,GO:0015670,GO:0032230,GO:0032849,GO:0038166,GO:0043209,GO:0044070,GO:0045177,GO:0046872,GO:0046903,GO:0051453,GO:0070062,GO:2001150,GO:2001225	morphogenesis of an epithelium|arylesterase activity|carbonate dehydratase activity|protein binding|cytoplasm|cytosol|plasma membrane|one-carbon metabolic process|zinc ion binding|carbon dioxide transport|positive regulation of synaptic transmission, GABAergic|positive regulation of cellular pH reduction|angiotensin-activated signaling pathway|myelin sheath|regulation of anion transport|apical pa…	path:gga00910	Nitrogen metabolism
CA3	1880.86	359.43	3402.29	9.46579	3.24272	6.4209e-08	8.65339e-06	Up		Dbxref=GeneID:420208	carbonic anhydrase III, muscle specific	GO:0004089,GO:0005737,GO:0005829,GO:0006730,GO:0008270,GO:0016151,GO:0046872	carbonate dehydratase activity|cytoplasm|cytosol|one-carbon metabolic process|zinc ion binding|nickel cation binding|metal ion binding	path:gga00910	Nitrogen metabolism
CA4	6.30962	3.19889	9.42035	2.94488	1.55821	1.02525e-05	0.000656346	Up	417647	Dbxref=CGNC:3991,GeneID:417647	-	GO:0004089,GO:0005515,GO:0005791,GO:0005793,GO:0005794,GO:0005802,GO:0005886,GO:0006730,GO:0008270,GO:0009986,GO:0015701,GO:0016020,GO:0016324,GO:0030658,GO:0030667,GO:0031225,GO:0031362,GO:0031526,GO:0046658,GO:0046872,GO:0048471,GO:0070062	carbonate dehydratase activity|protein binding|rough endoplasmic reticulum|endoplasmic reticulum-Golgi intermediate compartment|Golgi apparatus|trans-Golgi network|plasma membrane|one-carbon metabolic process|zinc ion binding|cell surface|bicarbonate transport|membrane|apical plasma membrane|transport vesicle membrane|secretory granule membrane|anchored component of membrane|anchored component of…	path:gga00910	Nitrogen metabolism
CACNG1	332.739	484.293	181.185	0.374123	-1.41842	1.30189e-06	0.000114683	Down	417428	Dbxref=CGNC:2856,GeneID:417428	calcium channel, voltage-dependent%2C gamma subunit 1	GO:0005244,GO:0005245,GO:0005262,GO:0005515,GO:0005622,GO:0005891,GO:0006810,GO:0006811,GO:0006816,GO:0016020,GO:0016021,GO:0034765,GO:0070296,GO:0070588	voltage-gated ion channel activity|voltage-gated calcium channel activity|calcium channel activity|protein binding|intracellular|voltage-gated calcium channel complex|transport|ion transport|calcium ion transport|membrane|integral component of membrane|regulation of ion transmembrane transport|sarcoplasmic reticulum calcium ion transport|calcium ion transmembrane transport	path:gga04010,path:gga04260,path:gga04261	MAPK signaling pathway|Cardiac muscle contraction|Adrenergic signaling in cardiomyocytes
CAMKK2	14.04	5.11824	22.9618	4.48627	2.16552	1.8297e-13	8.24308e-11	Up	396405	Dbxref=CGNC:2946,GeneID:396405	-	GO:0000166,GO:0004672,GO:0004674,GO:0004713,GO:0005509,GO:0005515,GO:0005524,GO:0005737,GO:0006468,GO:0016301,GO:0016310,GO:0016740,GO:0046777	nucleotide binding|protein kinase activity|protein serine/threonine kinase activity|protein tyrosine kinase activity|calcium ion binding|protein binding|ATP binding|cytoplasm|protein phosphorylation|kinase activity|phosphorylation|transferase activity|protein autophosphorylation	path:gga04920	Adipocytokine signaling pathway
CANX	33.6185	22.1872	45.0498	2.03044	1.02179	0.000114628	0.00467042	Up	416288	Dbxref=CGNC:4443,GeneID:416288	calnexin	GO:0005509,GO:0005515,GO:0005783,GO:0005789,GO:0006457,GO:0016020,GO:0016021,GO:0043209,GO:0044233,GO:0044822,GO:0048488,GO:0051082,GO:0070062,GO:0072583	calcium ion binding|protein binding|endoplasmic reticulum|endoplasmic reticulum membrane|protein folding|membrane|integral component of membrane|myelin sheath|ER-mitochondrion membrane contact site|poly(A) RNA binding|synaptic vesicle endocytosis|unfolded protein binding|extracellular exosome|clathrin-mediated endocytosis	path:gga04141,path:gga04145	Protein processing in endoplasmic reticulum|Phagosome
CAPN3	23.5826	33.3413	13.8239	0.414618	-1.27014	0.00123539	0.0301542	Down	423233	Dbxref=CGNC:51929,GeneID:423233	calpain 3, (p94)	GO:0001896,GO:0003824,GO:0004198,GO:0005509,GO:0005515,GO:0005622,GO:0005634,GO:0005737,GO:0005829,GO:0005886,GO:0006461,GO:0006508,GO:0008233,GO:0008234,GO:0008307,GO:0014718,GO:0016787,GO:0030239,GO:0031402,GO:0031432,GO:0032947,GO:0033234,GO:0043066,GO:0043122,GO:0043234,GO:0045214,GO:0045661,GO:0045862,GO:0045892,GO:0045893,GO:0050790,GO:0051092,GO:0051281,GO:0055103,GO:0061061,GO:0070315,GO:…	autolysis|catalytic activity|calcium-dependent cysteine-type endopeptidase activity|calcium ion binding|protein binding|intracellular|nucleus|cytoplasm|cytosol|plasma membrane|protein complex assembly|proteolysis|peptidase activity|cysteine-type peptidase activity|structural constituent of muscle|positive regulation of satellite cell activation involved in skeletal muscle regeneration|hydrolase a…
CARNS1	9.97008	15.2062	4.73393	0.311315	-1.68355	0.000723901	0.0198513	Down	100359387	Dbxref=CGNC:61457,GeneID:100359387	carnosine synthase 1	GO:0005524,GO:0016887,GO:0035499,GO:0046872,GO:0047730	ATP binding|ATPase activity|carnosine biosynthetic process|metal ion binding|carnosine synthase activity	path:gga00330,path:gga00340,path:gga00410	Arginine and proline metabolism|Histidine metabolism|beta-Alanine metabolism
CBS	1.41777	2.10162	0.733926	0.34922	-1.51779	8.3918e-06	0.000549053	Down	418545	Dbxref=CGNC:12106,GeneID:418545	-			path:gga01230,path:gga00260,path:gga00270	Biosynthesis of amino acids|Glycine, serine and threonine metabolism|Cysteine and methionine metabolism
CCDC135	2.48843	0.587853	4.389	7.46616	2.90037	2.72938e-20	4.78187e-17	Up	427527	Dbxref=CGNC:721,GeneID:427527	-
CCDC180	1.07859	2.15718	0	0	#NAME?	1.43474e-13	6.65382e-11	Down	772014	Dbxref=CGNC:57217,GeneID:772014	-	GO:0070062	extracellular exosome
CCDC37	0.181663	0	0.363325	Inf	Inf	0.000279342	0.00937696	Up	427589	Dbxref=CGNC:4703,GeneID:427589	-
CCDC47	14.0147	18.8881	9.14133	0.483974	-1.047	0.00216432	0.0464946	Down	419958	Dbxref=CGNC:352,GeneID:419958	-	GO:0001649,GO:0005509,GO:0005515,GO:0005783,GO:0005791,GO:0006983,GO:0007029,GO:0009791,GO:0016020,GO:0030433,GO:0044822,GO:0055074	osteoblast differentiation|calcium ion binding|protein binding|endoplasmic reticulum|rough endoplasmic reticulum|ER overload response|endoplasmic reticulum organization|post-embryonic development|membrane|ER-associated ubiquitin-dependent protein catabolic process|poly(A) RNA binding|calcium ion homeostasis
CCDC56	41.4731	25.3534	57.5928	2.2716	1.18371	0.000904953	0.0234692	Up	772251	Dbxref=CGNC:66681,GeneID:772251	-
CCNJL	0.457505	0.915011	0	0	#NAME?	0.000514531	0.0150522	Down	416155	Dbxref=CGNC:1007,GeneID:416155	-	GO:0005634	nucleus
CCSAP	18.2123	3.64914	32.7755	8.98169	3.16699	0.000105727	0.00443379	Up	421533	Dbxref=CGNC:8418,GeneID:421533	-	GO:0005813,GO:0005814,GO:0005819,GO:0005856,GO:0005929,GO:0005930,GO:0030424,GO:0035869,GO:0036064	centrosome|centriole|spindle|cytoskeleton|cilium|axoneme|axon|ciliary transition zone|ciliary basal body
CD34	16.3235	22.221	10.426	0.469198	-1.09173	0.000476089	0.0143263	Down	419856	Dbxref=CGNC:799,GeneID:419856	-	GO:0001894,GO:0001935,GO:0003094,GO:0003158,GO:0005576,GO:0005737,GO:0005764,GO:0005886,GO:0007155,GO:0007165,GO:0008134,GO:0008217,GO:0008283,GO:0009897,GO:0009925,GO:0009986,GO:0010628,GO:0010629,GO:0016020,GO:0016324,GO:0016337,GO:0030097,GO:0030195,GO:0030246,GO:0032720,GO:0032733,GO:0035759,GO:0036053,GO:0038001,GO:0042482,GO:0043199,GO:0045019,GO:0045171,GO:0045766,GO:0048471,GO:0048870,GO:…	tissue homeostasis|endothelial cell proliferation|glomerular filtration|endothelium development|extracellular region|cytoplasm|lysosome|plasma membrane|cell adhesion|signal transduction|transcription factor binding|regulation of blood pressure|cell proliferation|external side of plasma membrane|basal plasma membrane|cell surface|positive regulation of gene expression|negative regulation of gene e…	path:gga04514	Cell adhesion molecules (CAMs)
CD93	12.4372	18.0961	6.77822	0.374567	-1.4167	0.00143987	0.0334372	Down	421234	Dbxref=CGNC:6335,GeneID:421234	CD93 molecule
CDC14B	1.53828	0.915011	2.16155	2.36232	1.24021	0.00231131	0.048919	Up	427473	Dbxref=CGNC:53099,GeneID:427473	-	GO:0004722,GO:0004725,GO:0005515,GO:0005634,GO:0005654,GO:0005730,GO:0006470,GO:0008138,GO:0016311,GO:0016787,GO:0016791,GO:0031572,GO:0031965,GO:0035335,GO:0051488	protein serine/threonine phosphatase activity|protein tyrosine phosphatase activity|protein binding|nucleus|nucleoplasm|nucleolus|protein dephosphorylation|protein tyrosine/serine/threonine phosphatase activity|dephosphorylation|hydrolase activity|phosphatase activity|G2 DNA damage checkpoint|nuclear membrane|peptidyl-tyrosine dephosphorylation|activation of anaphase-promoting complex activity	path:gga04110	Cell cycle
CDC42EP4	8.68462	5.76166	11.6076	2.01462	1.01051	0.00124868	0.0303378	Up	771509	Dbxref=CGNC:16295,GeneID:771509	-	GO:0005515,GO:0005737,GO:0005886,GO:0007266,GO:0008360,GO:0015629,GO:0015630,GO:0031274,GO:0044822	protein binding|cytoplasm|plasma membrane|Rho protein signal transduction|regulation of cell shape|actin cytoskeleton|microtubule cytoskeleton|positive regulation of pseudopodium assembly|poly(A) RNA binding
CDH19	0.350487	0	0.700974	Inf	Inf	0.00120693	0.029551	Up	421029	Dbxref=CGNC:10314,GeneID:421029	cadherin 19, type 2	GO:0005509,GO:0005886,GO:0007155,GO:0007156,GO:0016020,GO:0016021	calcium ion binding|plasma membrane|cell adhesion|homophilic cell adhesion via plasma membrane adhesion molecules|membrane|integral component of membrane
CDH5	14.4197	19.8924	8.94705	0.449772	-1.15273	0.000183861	0.00675785	Down	374068	Dbxref=CGNC:3922,GeneID:374068	cadherin 5, type 2 (vascular endothelium)	GO:0001955,GO:0005102,GO:0005509,GO:0005515,GO:0005886,GO:0005911,GO:0005912,GO:0005923,GO:0007043,GO:0007155,GO:0007156,GO:0007179,GO:0008013,GO:0008285,GO:0009897,GO:0009986,GO:0016020,GO:0016021,GO:0016337,GO:0019903,GO:0030054,GO:0044325,GO:0071944,GO:1903142,GO:2000114	blood vessel maturation|receptor binding|calcium ion binding|protein binding|plasma membrane|cell-cell junction|adherens junction|bicellular tight junction|cell-cell junction assembly|cell adhesion|homophilic cell adhesion via plasma membrane adhesion molecules|transforming growth factor beta receptor signaling pathway|beta-catenin binding|negative regulation of cell proliferation|external side o…	path:gga04514	Cell adhesion molecules (CAMs)
CDS2	7.77713	4.53039	11.0239	2.43331	1.28292	7.96585e-06	0.000527754	Up	419517	Dbxref=CGNC:89,GeneID:419517	-	GO:0004605,GO:0005783,GO:0016020,GO:0016021,GO:0016024,GO:0016740,GO:0016772,GO:0016779	phosphatidate cytidylyltransferase activity|endoplasmic reticulum|membrane|integral component of membrane|CDP-diacylglycerol biosynthetic process|transferase activity|transferase activity, transferring phosphorus-containing groups|nucleotidyltransferase activity	path:gga00564,path:gga04070	Glycerophospholipid metabolism|Phosphatidylinositol signaling system
CEBPB	17.6867	10.4525	24.921	2.38421	1.25351	0.000402578	0.01262	Up	396185	Dbxref=CGNC:6065,GeneID:396185	CCAAT/enhancer binding protein (C/EBP), beta	GO:0000779,GO:0000790,GO:0000977,GO:0001077,GO:0001541,GO:0001892,GO:0002432,GO:0003677,GO:0003682,GO:0003700,GO:0003705,GO:0005515,GO:0005634,GO:0005654,GO:0005737,GO:0006351,GO:0006355,GO:0006366,GO:0016363,GO:0019900,GO:0030182,GO:0032496,GO:0032753,GO:0033598,GO:0034976,GO:0035035,GO:0035711,GO:0042130,GO:0042742,GO:0042803,GO:0042826,GO:0043524,GO:0043565,GO:0044212,GO:0044389,GO:0045408,GO:…	condensed chromosome, centromeric region|nuclear chromatin|RNA polymerase II regulatory region sequence-specific DNA binding|transcriptional activator activity, RNA polymerase II core promoter proximal region sequence-specific binding|ovarian follicle development|embryonic placenta development|granuloma formation|DNA binding|chromatin binding|transcription factor activity, sequence-specific DNA b…
CECR2	3.26186	1.83002	4.6937	2.56483	1.35887	0.000131963	0.00517891	Up	418161	Dbxref=CGNC:9859,GeneID:418161	cat eye syndrome chromosome region, candidate 2	GO:0001842,GO:0001843,GO:0005515,GO:0005719,GO:0007338,GO:0021915,GO:0031010,GO:0043044,GO:0060122,GO:0090102,GO:0090537	neural fold formation|neural tube closure|protein binding|nuclear euchromatin|single fertilization|neural tube development|ISWI-type complex|ATP-dependent chromatin remodeling|inner ear receptor stereocilium organization|cochlea development|CERF complex
CELF2	2.05541	3.07219	1.03862	0.338073	-1.56459	0.00217235	0.0465402	Down	374111	Dbxref=CGNC:49047,GeneID:374111	CUGBP, Elav-like family member 2	GO:0000166,GO:0003676,GO:0003723,GO:0005634,GO:0005737,GO:0006376	nucleotide binding|nucleic acid binding|RNA binding|nucleus|cytoplasm|mRNA splice site selection
CEP162	0.655644	0.915011	0.396277	0.433084	-1.20728	0.000544697	0.0157882	Down	421835	Dbxref=CGNC:11816,GeneID:421835	-	GO:0005515,GO:0005654,GO:0005737,GO:0005813,GO:0005814,GO:0005879,GO:0042384	protein binding|nucleoplasm|cytoplasm|centrosome|centriole|axonemal microtubule|cilium assembly
CEP170B	2.75325	1.51376	3.99273	2.63762	1.39923	1.75336e-05	0.00103936	Up	423494	Dbxref=CGNC:8843,GeneID:423494	-	GO:0005515	protein binding
CERCAM	13.0613	7.71839	18.4042	2.38446	1.25366	6.36752e-05	0.00294437	Up	427768	Dbxref=CGNC:3705,GeneID:427768	-	GO:0007155	cell adhesion
CETP	14.7565	22.5772	6.93571	0.3072	-1.70275	0.00120466	0.0295413	Down	415645	Dbxref=CGNC:841,GeneID:415645	cholesteryl ester transfer protein, plasma	GO:0005319,GO:0005548,GO:0005615,GO:0006641,GO:0006869,GO:0008203,GO:0008289,GO:0010874,GO:0015485,GO:0015914,GO:0017127,GO:0017129,GO:0030301,GO:0031210,GO:0031982,GO:0034197,GO:0034364,GO:0034372,GO:0034374,GO:0034375,GO:0042632,GO:0043691,GO:0046470,GO:0055088,GO:0055091,GO:0070062,GO:0070328	lipid transporter activity|phospholipid transporter activity|extracellular space|triglyceride metabolic process|lipid transport|cholesterol metabolic process|lipid binding|regulation of cholesterol efflux|cholesterol binding|phospholipid transport|cholesterol transporter activity|triglyceride binding|cholesterol transport|phosphatidylcholine binding|vesicle|triglyceride transport|high-density lip…
CFAP36	2.05694	3.01663	1.09725	0.363734	-1.45904	0.000607338	0.0172861	Down	421209	Dbxref=CGNC:6105,GeneID:421209	cilia and flagella associated protein 36	GO:0005515	protein binding
CFL2	252.812	107.41	398.213	3.7074	1.89041	1.4192e-05	0.000861455	Up	423320	Dbxref=CGNC:7624,GeneID:423320	cofilin 2 (muscle)	GO:0003779,GO:0005515,GO:0005615,GO:0005622,GO:0007015,GO:0015629,GO:0030042,GO:0030836,GO:0031674,GO:0045214,GO:0046716,GO:0070062	actin binding|protein binding|extracellular space|intracellular|actin filament organization|actin cytoskeleton|actin filament depolymerization|positive regulation of actin filament depolymerization|I band|sarcomere organization|muscle cell cellular homeostasis|extracellular exosome	path:gga04810	Regulation of actin cytoskeleton
CHL1	0.350487	0	0.700974	Inf	Inf	0.000101081	0.00426161	Up	416102	Dbxref=CGNC:5984,GeneID:416102	-	GO:0001764,GO:0002020,GO:0005515,GO:0007411,GO:0008344,GO:0030425,GO:0031175,GO:0035640,GO:0043524,GO:0045177,GO:0050890,GO:0070062	neuron migration|protease binding|protein binding|axon guidance|adult locomotory behavior|dendrite|neuron projection development|exploration behavior|negative regulation of neuron apoptotic process|apical part of cell|cognition|extracellular exosome
CHORDC1	23.3774	8.64068	38.1141	4.411	2.14111	5.50618e-07	5.42634e-05	Up	419009	Dbxref=CGNC:66331,GeneID:419009	cysteine and histidine-rich domain (CHORD) containing 1	GO:0005515,GO:0051879	protein binding|Hsp90 protein binding
CHRNA1	7.30776	3.76027	10.8553	2.88683	1.52949	2.49852e-07	2.75502e-05	Up	395608	Dbxref=CGNC:7068,GeneID:395608	cholinergic receptor, nicotinic%2C alpha 1 (muscle)	GO:0003009,GO:0004889,GO:0005216,GO:0005230,GO:0005515,GO:0005886,GO:0005892,GO:0006810,GO:0006811,GO:0006812,GO:0007274,GO:0007528,GO:0009986,GO:0015464,GO:0016020,GO:0016021,GO:0019228,GO:0030054,GO:0031594,GO:0034220,GO:0042166,GO:0042391,GO:0045202,GO:0045211,GO:0046716,GO:0048630,GO:0050881,GO:0050905,GO:0070050,GO:0098655	skeletal muscle contraction|acetylcholine-activated cation-selective channel activity|ion channel activity|extracellular ligand-gated ion channel activity|protein binding|plasma membrane|acetylcholine-gated channel complex|transport|ion transport|cation transport|neuromuscular synaptic transmission|neuromuscular junction development|cell surface|acetylcholine receptor activity|membrane|integral c…	path:gga04080	Neuroactive ligand-receptor interaction
CHRNG	11.1636	4.93598	17.3913	3.52337	1.81696	1.89223e-05	0.00110917	Up	429151	Dbxref=CGNC:53564,GeneID:429151	cholinergic receptor, nicotinic%2C gamma (muscle)	GO:0004889,GO:0005216,GO:0005230,GO:0005515,GO:0005886,GO:0006810,GO:0006811,GO:0016020,GO:0016021,GO:0030054,GO:0034220,GO:0045202,GO:0045211,GO:0098655	acetylcholine-activated cation-selective channel activity|ion channel activity|extracellular ligand-gated ion channel activity|protein binding|plasma membrane|transport|ion transport|membrane|integral component of membrane|cell junction|ion transmembrane transport|synapse|postsynaptic membrane|cation transmembrane transport	path:gga04080	Neuroactive ligand-receptor interaction
CHST3	1.10192	1.50286	0.700974	0.466426	-1.10028	0.00131235	0.0314486	Down	396018	Dbxref=CGNC:49608,GeneID:396018	carbohydrate (chondroitin 6) sulfotransferase 3	GO:0000139,GO:0002230,GO:0005975,GO:0006790,GO:0008146,GO:0008459,GO:0016740,GO:0030206,GO:0098779,GO:0098792	Golgi membrane|positive regulation of defense response to virus by host|carbohydrate metabolic process|sulfur compound metabolic process|sulfotransferase activity|chondroitin 6-sulfotransferase activity|transferase activity|chondroitin sulfate biosynthetic process|mitophagy in response to mitochondrial depolarization|xenophagy	path:gga00532	Glycosaminoglycan biosynthesis - chondroitin sulfate / dermatan sulfate
CIB2	0.457505	0.915011	0	0	#NAME?	0.000648914	0.0181099	Down	415363	Dbxref=CGNC:66238,GeneID:415363	-	GO:0000287,GO:0001750,GO:0001917,GO:0005178,GO:0005509,GO:0005515,GO:0005737,GO:0005829,GO:0005927,GO:0007204,GO:0031594,GO:0032403,GO:0032420,GO:0042383,GO:0042803,GO:0045494,GO:0055074,GO:0071318,GO:0072562	magnesium ion binding|photoreceptor outer segment|photoreceptor inner segment|integrin binding|calcium ion binding|protein binding|cytoplasm|cytosol|muscle tendon junction|positive regulation of cytosolic calcium ion concentration|neuromuscular junction|protein complex binding|stereocilium|sarcolemma|protein homodimerization activity|photoreceptor cell maintenance|calcium ion homeostasis|cellular…
CIDEC	5.05431	1.51376	8.59485	5.6778	2.50533	0.000252722	0.00871975	Up	100859733	Dbxref=CGNC:63416,GeneID:100859733	cell death-inducing DFFA-like effector c	GO:0005622,GO:0006915	intracellular|apoptotic process
CIT	0.457505	0.915011	0	0	#NAME?	5.48719e-05	0.00259048	Down	416984	Dbxref=CGNC:5556,GeneID:416984	-	GO:0000166,GO:0000910,GO:0004672,GO:0004674,GO:0004713,GO:0005515,GO:0005524,GO:0006468,GO:0016020,GO:0016301,GO:0016310,GO:0016740,GO:0030165,GO:0032467,GO:0035556,GO:0046872,GO:0097110	nucleotide binding|cytokinesis|protein kinase activity|protein serine/threonine kinase activity|protein tyrosine kinase activity|protein binding|ATP binding|protein phosphorylation|membrane|kinase activity|phosphorylation|transferase activity|PDZ domain binding|positive regulation of cytokinesis|intracellular signal transduction|metal ion binding|scaffold protein binding
CLCN1	2.51869	4.30346	0.733926	0.170543	-2.55179	3.44458e-07	3.62094e-05	Down	427949	Dbxref=CGNC:10895,GeneID:427949	-	GO:0005216,GO:0005247,GO:0005515,GO:0006810,GO:0006811,GO:0006821,GO:0016020,GO:0016021,GO:0019227,GO:0034220,GO:0042383,GO:0055085,GO:1903959	ion channel activity|voltage-gated chloride channel activity|protein binding|transport|ion transport|chloride transport|membrane|integral component of membrane|neuronal action potential propagation|ion transmembrane transport|sarcolemma|transmembrane transport|regulation of anion transmembrane transport
CLDN5	30.3549	13.7916	46.9182	3.40193	1.76635	3.74948e-09	7.12311e-07	Up	374028	Dbxref=CGNC:49011,GeneID:374028	claudin 5	GO:0005198,GO:0005515,GO:0005886,GO:0005923,GO:0016020,GO:0016021,GO:0030054	structural molecule activity|protein binding|plasma membrane|bicellular tight junction|membrane|integral component of membrane|cell junction	path:gga04514,path:gga04530	Cell adhesion molecules (CAMs)|Tight junction
CLEC3B	139.06	187.799	90.3208	0.480944	-1.05606	0.000232653	0.00822046	Down	395386	Dbxref=CGNC:9007,GeneID:395386	C-type lectin domain family 3, member B	GO:0001503,GO:0001652,GO:0005509,GO:0005615,GO:0005737,GO:0008201,GO:0010756,GO:0030282,GO:0036143,GO:0070062,GO:0071310,GO:0071560	ossification|granular component|calcium ion binding|extracellular space|cytoplasm|heparin binding|positive regulation of plasminogen activation|bone mineralization|kringle domain binding|extracellular exosome|cellular response to organic substance|cellular response to transforming growth factor beta stimulus
CLMN	17.2412	5.57939	28.903	5.18031	2.37304	1.33464e-14	7.25679e-12	Up	100858625	Dbxref=CGNC:64468,GeneID:100858625	-	GO:0003779,GO:0005515,GO:0005737,GO:0008285,GO:0031175	actin binding|protein binding|cytoplasm|negative regulation of cell proliferation|neuron projection development
CLU	125.299	80.5557	170.042	2.11087	1.07784	0.00176926	0.0392926	Up	395722	Dbxref=CGNC:12427,GeneID:395722	clusterin	GO:0000902,GO:0001774,GO:0005515,GO:0005576,GO:0005615,GO:0005622,GO:0005737,GO:0005739,GO:0008219,GO:0009615,GO:0009986,GO:0017038,GO:0031012,GO:0031625,GO:0032286,GO:0032436,GO:0032463,GO:0032760,GO:0034366,GO:0043065,GO:0043234,GO:0045429,GO:0048471,GO:0050821,GO:0051092,GO:0051131,GO:0051787,GO:0051788,GO:0061077,GO:0061518,GO:0070062,GO:0072562,GO:0097193,GO:0097418,GO:0097440,GO:1900221,GO:…	cell morphogenesis|microglial cell activation|protein binding|extracellular region|extracellular space|intracellular|cytoplasm|mitochondrion|cell death|response to virus|cell surface|protein import|extracellular matrix|ubiquitin protein ligase binding|central nervous system myelin maintenance|positive regulation of proteasomal ubiquitin-dependent protein catabolic process|negative regulation of p…
CNKSR3	17.1284	3.9763	30.2805	7.61525	2.92889	0.00142604	0.0333974	Up	421646	Dbxref=CGNC:10212,GeneID:421646	-	GO:0005515,GO:0005737,GO:0009966,GO:0016020	protein binding|cytoplasm|regulation of signal transduction|membrane
CNN1	238.386	56.4055	420.367	7.45258	2.89774	6.04009e-06	0.000415896	Up	396522	Dbxref=CGNC:49851,GeneID:396522	calponin 1, basic%2C smooth muscle	GO:0003779,GO:0005515,GO:0005516,GO:0005856,GO:0005925,GO:0031032	actin binding|protein binding|calmodulin binding|cytoskeleton|focal adhesion|actomyosin structure organization
CNTFR	2.65449	4.57505	0.733926	0.160419	-2.64008	7.9382e-11	2.08616e-08	Down	395885	Dbxref=CGNC:20242,GeneID:395885	ciliary neurotrophic factor receptor	GO:0001967,GO:0003360,GO:0004896,GO:0004897,GO:0005102,GO:0005515,GO:0007548,GO:0008284,GO:0016020,GO:0016324,GO:0019955,GO:0043524,GO:0060538,GO:0070110,GO:0070120,GO:0097059	suckling behavior|brainstem development|cytokine receptor activity|ciliary neurotrophic factor receptor activity|receptor binding|protein binding|sex differentiation|positive regulation of cell proliferation|membrane|apical plasma membrane|cytokine binding|negative regulation of neuron apoptotic process|skeletal muscle organ development|ciliary neurotrophic factor receptor complex|ciliary neurotr…	path:gga04630,path:gga04060	Jak-STAT signaling pathway|Cytokine-cytokine receptor interaction
COL13A1	4.3554	2.10162	6.60918	3.14481	1.65297	7.15836e-09	1.29739e-06	Up	769037	Dbxref=CGNC:3152,GeneID:769037	-	GO:0001763,GO:0001958,GO:0005515,GO:0005911,GO:0007160,GO:0008201,GO:0016337	morphogenesis of a branching structure|endochondral ossification|protein binding|cell-cell junction|cell-matrix adhesion|heparin binding|single organismal cell-cell adhesion
COL25A1	0.899113	0	1.79823	Inf	Inf	4.63187e-10	1.04336e-07	Up	429900	Dbxref=CGNC:7993,GeneID:429900	-	GO:0001540,GO:0005576,GO:0005615,GO:0005887,GO:0008201,GO:0060385	beta-amyloid binding|extracellular region|extracellular space|integral component of plasma membrane|heparin binding|axonogenesis involved in innervation
COL28A1	22.2876	36.1019	8.47331	0.234705	-2.09108	7.18306e-13	2.7625e-10	Down	420576	Dbxref=CGNC:7806,GeneID:420576	-	GO:0004867,GO:0005604,GO:0010951	serine-type endopeptidase inhibitor activity|basement membrane|negative regulation of endopeptidase activity
COL4A1	105.515	150.209	60.8204	0.404906	-1.30434	0.000485313	0.0145167	Down	395530	Dbxref=CGNC:12637,GeneID:395530	collagen, type IV%2C alpha 1	GO:0001569,GO:0005201,GO:0005515,GO:0005581,GO:0005587,GO:0005604,GO:0007420,GO:0007528,GO:0031012,GO:0048407,GO:0048514,GO:0061304,GO:0061333,GO:0071230,GO:0071711	patterning of blood vessels|extracellular matrix structural constituent|protein binding|collagen trimer|collagen type IV trimer|basement membrane|brain development|neuromuscular junction development|extracellular matrix|platelet-derived growth factor binding|blood vessel morphogenesis|retinal blood vessel morphogenesis|renal tubule morphogenesis|cellular response to amino acid stimulus|basement m…	path:gga04512,path:gga04510,path:gga04933	ECM-receptor interaction|Focal adhesion|AGE-RAGE signaling pathway in diabetic complications
CORO6	719.401	156.034	1282.77	8.22106	3.03932	1.14101e-05	0.00070555	Up	100857679	Dbxref=CGNC:65354,GeneID:100857679	-	GO:0005515	protein binding
CPM	5.58124	8.68896	2.47352	0.284674	-1.81262	6.46153e-06	0.000439161	Down	417843	Dbxref=CGNC:7555,GeneID:417843	carboxypeptidase M	GO:0004181,GO:0006508,GO:0008270,GO:0009986,GO:0070062	metallocarboxypeptidase activity|proteolysis|zinc ion binding|cell surface|extracellular exosome
CRHR2	22.7552	11.9398	33.5706	2.81165	1.49142	0.00107544	0.0270845	Up	395105	Dbxref=CGNC:4214,GeneID:395105	corticotropin releasing hormone receptor 2			path:gga04080	Neuroactive ligand-receptor interaction
CRISPLD2	5.62624	9.08364	2.16883	0.238762	-2.06636	8.7078e-11	2.25089e-08	Down	415818	Dbxref=CGNC:4242,GeneID:415818	-	GO:0005539,GO:0005576,GO:0005578,GO:0008201,GO:0030133,GO:0030198,GO:0060325,GO:0070062	glycosaminoglycan binding|extracellular region|proteinaceous extracellular matrix|heparin binding|transport vesicle|extracellular matrix organization|face morphogenesis|extracellular exosome
CRTAC1	5.00806	0.915011	9.10111	9.94645	3.31418	7.73204e-09	1.36987e-06	Up	425346	Dbxref=CGNC:52426,GeneID:425346	cartilage acidic protein 1	GO:0005509,GO:0005515,GO:0007413,GO:0021772,GO:0030426,GO:0070062,GO:1900121	calcium ion binding|protein binding|axonal fasciculation|olfactory bulb development|growth cone|extracellular exosome|negative regulation of receptor binding
CRYAB	550.459	221.949	878.97	3.96024	1.98559	4.0105e-12	1.31745e-09	Up	396089	Dbxref=CGNC:6010,GeneID:396089	crystallin, alpha B	GO:0001666,GO:0002088,GO:0005212,GO:0005515,GO:0005634,GO:0005737,GO:0005739,GO:0005829,GO:0005886,GO:0007021,GO:0007517,GO:0010629,GO:0010941,GO:0030018,GO:0032387,GO:0042542,GO:0042802,GO:0042803,GO:0043010,GO:0043066,GO:0043154,GO:0043209,GO:0043292,GO:0046872,GO:0051082,GO:0051260,GO:0060561,GO:0070062,GO:0071480	response to hypoxia|lens development in camera-type eye|structural constituent of eye lens|protein binding|nucleus|cytoplasm|mitochondrion|cytosol|plasma membrane|tubulin complex assembly|muscle organ development|negative regulation of gene expression|regulation of cell death|Z disc|negative regulation of intracellular transport|response to hydrogen peroxide|identical protein binding|protein homo…	path:gga04141	Protein processing in endoplasmic reticulum
CRYBA1	0.548625	0	1.09725	Inf	Inf	4.50654e-06	0.000335185	Up	396499	Dbxref=CGNC:2960,GeneID:396499	crystallin, beta A1	GO:0005515,GO:0007601	protein binding|visual perception
CRYM	10.8735	3.01663	18.7303	6.20902	2.63437	3.6573e-17	3.03517e-14	Up	427008	Dbxref=CGNC:1777,GeneID:427008	-	GO:0000122,GO:0003714,GO:0005515,GO:0005634,GO:0005737,GO:0005739,GO:0007605,GO:0042403,GO:0042562,GO:0042803,GO:0050661,GO:0070062,GO:0070324,GO:0070327	negative regulation of transcription from RNA polymerase II promoter|transcription corepressor activity|protein binding|nucleus|cytoplasm|mitochondrion|sensory perception of sound|thyroid hormone metabolic process|hormone binding|protein homodimerization activity|NADP binding|extracellular exosome|thyroid hormone binding|thyroid hormone transport
CSRP3	665.043	109.744	1220.34	11.1198	3.47506	1.47072e-07	1.81175e-05	Up	422979	Dbxref=CGNC:2968,GeneID:422979	cysteine and glycine-rich protein 3 (cardiac LIM protein)	GO:0002026,GO:0003300,GO:0005515,GO:0006874,GO:0008270,GO:0008307,GO:0030018,GO:0031433,GO:0033365,GO:0035995,GO:0042805,GO:0045662,GO:0045663,GO:0045944,GO:0046872,GO:0048738,GO:0055003,GO:0060048,GO:1903919,GO:1903920	regulation of the force of heart contraction|cardiac muscle hypertrophy|protein binding|cellular calcium ion homeostasis|zinc ion binding|structural constituent of muscle|Z disc|telethonin binding|protein localization to organelle|detection of muscle stretch|actinin binding|negative regulation of myoblast differentiation|positive regulation of myoblast differentiation|positive regulation of trans…
CYB5R3	63.4856	39.2489	87.7223	2.23503	1.16029	1.66095e-05	0.000988295	Up	418220	Dbxref=CGNC:50705,GeneID:418220	cytochrome b5 reductase 3	GO:0005515,GO:0005739,GO:0005743,GO:0005783,GO:0005811,GO:0016020,GO:0016491,GO:0055114,GO:0070062,GO:0071949	protein binding|mitochondrion|mitochondrial inner membrane|endoplasmic reticulum|lipid particle|membrane|oxidoreductase activity|oxidation-reduction process|extracellular exosome|FAD binding	path:gga00603	Glycosphingolipid biosynthesis - globo series
DBI	194.691	125.622	263.76	2.09963	1.07013	6.94849e-05	0.00315746	Up	395263	Dbxref=CGNC:9185,GeneID:395263	diazepam binding inhibitor (GABA receptor modulator, acyl-CoA binding protein)	GO:0000062,GO:0005794,GO:0036042,GO:0036151,GO:0046983,GO:0070062,GO:0097038	fatty-acyl-CoA binding|Golgi apparatus|long-chain fatty acyl-CoA binding|phosphatidylcholine acyl-chain remodeling|protein dimerization activity|extracellular exosome|perinuclear endoplasmic reticulum	path:gga03320	PPAR signaling pathway
DBNDD2	33.2829	45.5272	21.0386	0.462111	-1.11369	0.000185132	0.00678876	Down	419180	Dbxref=CGNC:2873,GeneID:419180	-	GO:0005515,GO:0005737,GO:0006469	protein binding|cytoplasm|negative regulation of protein kinase activity
DDT	23.713	13.7963	33.6296	2.43758	1.28545	1.31246e-05	0.000805247	Up	416937	Dbxref=CGNC:50387,GeneID:416937	D-dopachrome tautomerase
DECR1	81.6488	51.9381	111.359	2.14408	1.10036	2.95359e-05	0.00160594	Up	420218	Dbxref=CGNC:11873,GeneID:420218	-	GO:0005634,GO:0005654,GO:0005737,GO:0005739,GO:0006635,GO:0008152,GO:0008670,GO:0016491,GO:0051289,GO:0070062,GO:0070402	nucleus|nucleoplasm|cytoplasm|mitochondrion|fatty acid beta-oxidation|metabolic process|2,4-dienoyl-CoA reductase (NADPH) activity|oxidoreductase activity|protein homotetramerization|extracellular exosome|NADPH binding
DGKG	0.706754	0.316258	1.09725	3.46948	1.79472	0.00194783	0.0423633	Up	424839	Dbxref=CGNC:4267,GeneID:424839	-	GO:0000166,GO:0004143,GO:0005509,GO:0005515,GO:0005524,GO:0007205,GO:0008270,GO:0016301,GO:0016310,GO:0016740,GO:0035556	nucleotide binding|diacylglycerol kinase activity|calcium ion binding|protein binding|ATP binding|protein kinase C-activating G-protein coupled receptor signaling pathway|zinc ion binding|kinase activity|phosphorylation|transferase activity|intracellular signal transduction	path:gga00561,path:gga00564,path:gga04070	Glycerolipid metabolism|Glycerophospholipid metabolism|Phosphatidylinositol signaling system
DGKH	2.64837	0.915011	4.38173	4.78872	2.25964	0.000473453	0.0142742	Up	769506	Dbxref=CGNC:12728,GeneID:769506	-	GO:0000166,GO:0004143,GO:0005515,GO:0005524,GO:0005634,GO:0005737,GO:0005768,GO:0007205,GO:0008270,GO:0016301,GO:0016310,GO:0016740,GO:0031965,GO:0035556,GO:0051259	nucleotide binding|diacylglycerol kinase activity|protein binding|ATP binding|nucleus|cytoplasm|endosome|protein kinase C-activating G-protein coupled receptor signaling pathway|zinc ion binding|kinase activity|phosphorylation|transferase activity|nuclear membrane|intracellular signal transduction|protein oligomerization	path:gga00561,path:gga00564,path:gga04070	Glycerolipid metabolism|Glycerophospholipid metabolism|Phosphatidylinositol signaling system
[truncated: 493 more rows]
