# Supplementary material for: Transcriptomic profile of leg muscle during early growth in chicken
Source: PLoS One. 2017 Mar 14;12(3):e0173824. doi: 10.1371/journal.pone.0173824 (PMC5349469; doi:10.1371/journal.pone.0173824)
Supplement: S4 Table — The zero besemean value is regarded as no expression in the samples. (XLSX) [file pone.0173824.s007.xlsx]

## Sheet: 4W vs. 12W
Gene_symbol	baseMean	baseMean_Sample_M4W	baseMean_Sample_M16W	foldChange	log2FoldChange	pval	padj	up_down	gene_id	Dbxref	description	GO_id	GO_term	pathway	pathway_description
GPR183	0.501181	0	1.00236	Inf	Inf	1.58338e-05	0.00749751	Up	769212	Dbxref=CGNC:12667,GeneID:769212	-	GO:0002313,GO:0004871,GO:0004930,GO:0005886,GO:0006959,GO:0007165,GO:0007186,GO:0008142,GO:0016021,GO:0030890,GO:0070374	mature B cell differentiation involved in immune response|signal transducer activity|G-protein coupled receptor activity|plasma membrane|humoral immune response|signal transduction|G-protein coupled receptor signaling pathway|oxysterol binding|integral component of membrane|positive regulation of B cell proliferation|positive regulation of ERK1 and ERK2 cascade
LRRC15	0.501181	0	1.00236	Inf	Inf	4.46367e-06	0.00352095	Up	768899	Dbxref=CGNC:5365,GeneID:768899	-	GO:0001968,GO:0005515,GO:0005518,GO:0030335,GO:0043236,GO:0046813,GO:0070062,GO:0090005	fibronectin binding|protein binding|collagen binding|positive regulation of cell migration|laminin binding|receptor-mediated virion attachment to host cell|extracellular exosome|negative regulation of establishment of protein localization to plasma membrane
CYP1A4	0.506324	1.01265	0	0	#NAME?	1.17749e-07	0.000207567	Down	396052	Dbxref=CGNC:49627,GeneID:396052	cytochrome P450 1A4
DIRAS2	0.506324	1.01265	0	0	#NAME?	1.13935e-05	0.00641944	Down	425241	Dbxref=CGNC:3964,GeneID:425241	-	GO:0000166,GO:0003924,GO:0005525,GO:0005622,GO:0005886,GO:0006886,GO:0006913,GO:0007165,GO:0007264,GO:0015031,GO:0016020	nucleotide binding|GTPase activity|GTP binding|intracellular|plasma membrane|intracellular protein transport|nucleocytoplasmic transport|signal transduction|small GTPase mediated signal transduction|protein transport|membrane
ST6GALNAC5	0.683305	1.36661	0	0	#NAME?	9.35619e-06	0.0057729	Down	407778	Dbxref=CGNC:6857,GeneID:407778	ST6 (alpha-N-acetyl-neuraminyl-2,3-beta-galactosyl-1%2C3)-N-acetylgalactosaminide alpha-2%2C6-sialyltransferase 5	GO:0005794,GO:0006486,GO:0008373,GO:0016020,GO:0016021,GO:0016740,GO:0016757,GO:0097503	Golgi apparatus|protein glycosylation|sialyltransferase activity|membrane|integral component of membrane|transferase activity|transferase activity, transferring glycosyl groups|sialylation	path:gga00604	Glycosphingolipid biosynthesis - ganglio series

## Sheet: 4W vs. 16W
Gene_symbol	baseMean	baseMean_Sample_M4W	baseMean_Sample_M16W	foldChange	log2FoldChange	pval	padj	up_down	gene_id	Dbxref	description	GO_id	GO_term	pathway	pathway_description
DMP1	0.348307	0	0.696615	Inf	Inf	0.000606688	0.0153626	Up	404539	Dbxref=CGNC:14115,GeneID:404539	dentin matrix acidic phosphoprotein 1	GO:0001503,GO:0005634,GO:0005730,GO:0010811,GO:0030198,GO:0043231,GO:0050840	ossification|nucleus|nucleolus|positive regulation of cell-substrate adhesion|extracellular matrix organization|intracellular membrane-bounded organelle|extracellular matrix binding
HOXC8	0.367869	0	0.735737	Inf	Inf	0.00198366	0.038894	Up	395711	Dbxref=CGNC:49437,GeneID:395711	homeobox C8	GO:0000122,GO:0003677,GO:0003700,GO:0005634,GO:0005654,GO:0006355,GO:0007275,GO:0009952,GO:0015630,GO:0030182,GO:0043565,GO:0048705	negative regulation of transcription from RNA polymerase II promoter|DNA binding|transcription factor activity, sequence-specific DNA binding|nucleus|nucleoplasm|regulation of transcription, DNA-templated|multicellular organismal development|anterior/posterior pattern specification|microtubule cytoskeleton|neuron differentiation|sequence-specific DNA binding|skeletal system morphogenesis
MEPE	1.06794	0	2.13588	Inf	Inf	0.00252254	0.04634	Up	395256	Dbxref=CGNC:49233,GeneID:395256	matrix extracellular phosphoglycoprotein	GO:0005515,GO:0030502	protein binding|negative regulation of bone mineralization
SSTR2	1.07599	0	2.15199	Inf	Inf	7.52325e-06	0.000421007	Up	395305	Dbxref=CGNC:49255,GeneID:395305	somatostatin receptor 2			path:gga04080	Neuroactive ligand-receptor interaction
GH	0.859381	1.71876	0	0	#NAME?	5.86483e-06	0.00034488	Down	378781	Dbxref=CGNC:49117,GeneID:378781	growth hormone			path:gga04630,path:gga04080,path:gga04060	Jak-STAT signaling pathway|Neuroactive ligand-receptor interaction|Cytokine-cytokine receptor interaction
IGF2BP3	1.64463	3.28927	0	0	#NAME?	9.72514e-08	9.49863e-06	Down	420617	Dbxref=CGNC:51304,GeneID:420617	insulin-like growth factor 2 mRNA binding protein 3	GO:0000166,GO:0003676,GO:0003723,GO:0003730,GO:0005515,GO:0005737,GO:0044822,GO:0048027	nucleotide binding|nucleic acid binding|RNA binding|mRNA 3'-UTR binding|protein binding|cytoplasm|poly(A) RNA binding|mRNA 5'-UTR binding
ACVR1C	0.179908	0	0.359817	Inf	Inf	0.00241091	0.0447597	Up	424325	Dbxref=CGNC:9525,GeneID:424325	-	GO:0000166,GO:0002021,GO:0004672,GO:0004674,GO:0004675,GO:0004702,GO:0004713,GO:0005524,GO:0006468,GO:0007178,GO:0009749,GO:0016020,GO:0016021,GO:0016301,GO:0016310,GO:0016361,GO:0016740,GO:0019838,GO:0019915,GO:0023014,GO:0030154,GO:0030262,GO:0032868,GO:0038092,GO:0038100,GO:0043280,GO:0046676,GO:0048179,GO:1901164,GO:1901383	nucleotide binding|response to dietary excess|protein kinase activity|protein serine/threonine kinase activity|transmembrane receptor protein serine/threonine kinase activity|receptor signaling protein serine/threonine kinase activity|protein tyrosine kinase activity|ATP binding|protein phosphorylation|transmembrane receptor protein serine/threonine kinase signaling pathway|response to glucose|me…	path:gga04350	TGF-beta signaling pathway
ARFGEF3	0.547777	0	1.09555	Inf	Inf	1.28759e-10	2.66413e-08	Up	421681	Dbxref=CGNC:10361,GeneID:421681	-	GO:0005086,GO:0010923,GO:0032012,GO:0043547	ARF guanyl-nucleotide exchange factor activity|negative regulation of phosphatase activity|regulation of ARF protein signal transduction|positive regulation of GTPase activity
BPIFB2	8.09275	0	16.1855	Inf	Inf	3.53684e-05	0.00154491	Up	395882	Dbxref=CGNC:49528,GeneID:395882	BPI fold containing family B, member 2	GO:0005615,GO:0008289,GO:0070062	extracellular space|lipid binding|extracellular exosome
C11ORF49	0.547777	0	1.09555	Inf	Inf	2.30936e-05	0.00109287	Up	423188	Dbxref=CGNC:6253,GeneID:423188	-
C14ORF80	1.81519	0	3.63037	Inf	Inf	0.00218875	0.0414676	Up	424373	Dbxref=CGNC:14436,GeneID:424373	-
C7H21ORF58	1.45537	0	2.91074	Inf	Inf	3.0334e-12	9.93753e-10	Up	424040	Dbxref=CGNC:5647,GeneID:424040	-
CH17-360D5.1	0.348307	0	0.696615	Inf	Inf	0.000379704	0.0105866	Up	428955	Dbxref=CGNC:4425,GeneID:428955	neuropeptide Y receptor Y4			path:gga04080	Neuroactive ligand-receptor interaction
CHDSD	0.379378	0	0.758756	Inf	Inf	0.00233902	0.0436832	Up	100499421	Dbxref=CGNC:61486,GeneID:100499421	-
CIDEC	4.28095	0	8.5619	Inf	Inf	6.21197e-09	8.20867e-07	Up	100859733	Dbxref=CGNC:63416,GeneID:100859733	cell death-inducing DFFA-like effector c	GO:0005622,GO:0006915	intracellular|apoptotic process
CRYBA1	0.547777	0	1.09555	Inf	Inf	2.11392e-05	0.00102597	Up	396499	Dbxref=CGNC:2960,GeneID:396499	crystallin, beta A1	GO:0005515,GO:0007601	protein binding|visual perception
CTD-2521M24.10	0.547777	0	1.09555	Inf	Inf	0.000229954	0.00716043	Up	100858428	Dbxref=CGNC:64657,GeneID:100858428	-
DLG2	0.747246	0	1.49449	Inf	Inf	0.000665907	0.0165164	Up	419024	Dbxref=CGNC:12965,GeneID:419024	-	GO:0005515,GO:0007268,GO:0010923,GO:0019233,GO:0019900,GO:0030054,GO:0044224,GO:0045211,GO:0097481	protein binding|synaptic transmission|negative regulation of phosphatase activity|sensory perception of pain|kinase binding|cell junction|juxtaparanode region of axon|postsynaptic membrane|neuronal postsynaptic density
DPP10	1.10706	0	2.21413	Inf	Inf	4.06125e-06	0.000257513	Up	424280	Dbxref=CGNC:9224,GeneID:424280	-	GO:0006508,GO:0008236,GO:0016020,GO:0090004	proteolysis|serine-type peptidase activity|membrane|positive regulation of establishment of protein localization to plasma membrane
EFHC1	0.547777	0	1.09555	Inf	Inf	1.6185e-05	0.000823655	Up	422041	Dbxref=CGNC:12494,GeneID:422041	-	GO:0005509,GO:0005515,GO:0005813,GO:0021795,GO:0072686	calcium ion binding|protein binding|centrosome|cerebral cortex cell migration|mitotic spindle
EPHA8	0.168399	0	0.336798	Inf	Inf	2.8928e-06	0.000191131	Up	428198	Dbxref=CGNC:53292,GeneID:428198	-	GO:0000166,GO:0004672,GO:0004713,GO:0004714,GO:0005003,GO:0005004,GO:0005515,GO:0005524,GO:0005887,GO:0006468,GO:0006929,GO:0007169,GO:0007411,GO:0016020,GO:0016021,GO:0016301,GO:0016310,GO:0016322,GO:0016740,GO:0018108,GO:0030155,GO:0031175,GO:0033628,GO:0043005,GO:0043410,GO:0043552,GO:0046777,GO:0048013	nucleotide binding|protein kinase activity|protein tyrosine kinase activity|transmembrane receptor protein tyrosine kinase activity|ephrin receptor activity|GPI-linked ephrin receptor activity|protein binding|ATP binding|integral component of plasma membrane|protein phosphorylation|substrate-dependent cell migration|transmembrane receptor protein tyrosine kinase signaling pathway|axon guidance|me…
FAM19A2	0.179908	0	0.359817	Inf	Inf	0.000121063	0.00431492	Up	771745	Dbxref=CGNC:13846,GeneID:771745	-
FANCI	0.547777	0	1.09555	Inf	Inf	0.00072845	0.0175958	Up	415491	Dbxref=CGNC:5028,GeneID:415491	Fanconi anemia, complementation group I	GO:0005515,GO:0005654,GO:0005737,GO:0006281,GO:0016020,GO:0031398,GO:0070182	protein binding|nucleoplasm|cytoplasm|DNA repair|membrane|positive regulation of protein ubiquitination|DNA polymerase binding	path:gga03460	Fanconi anemia pathway
FIGNL2	0.547777	0	1.09555	Inf	Inf	2.31547e-05	0.00109287	Up	431296	Dbxref=CGNC:54197,GeneID:431296	-
GCGR	0.696615	0	1.39323	Inf	Inf	3.34041e-05	0.00147137	Up	425670	Dbxref=CGNC:52531,GeneID:425670	glucagon receptor	GO:0004871,GO:0004888,GO:0004930,GO:0004967,GO:0005886,GO:0005887,GO:0007165,GO:0007166,GO:0007186,GO:0007188,GO:0016020,GO:0016021,GO:0042593,GO:0042594,GO:0070873,GO:0071377	signal transducer activity|transmembrane signaling receptor activity|G-protein coupled receptor activity|glucagon receptor activity|plasma membrane|integral component of plasma membrane|signal transduction|cell surface receptor signaling pathway|G-protein coupled receptor signaling pathway|adenylate cyclase-modulating G-protein coupled receptor signaling pathway|membrane|integral component of mem…	path:gga04080	Neuroactive ligand-receptor interaction
GPD1L2	1.74959	0	3.49918	Inf	Inf	0.00259973	0.0474255	Up	424263	Dbxref=CGNC:13104,GeneID:424263	-			path:gga00564	Glycerophospholipid metabolism
KMO	0.379378	0	0.758756	Inf	Inf	3.7972e-16	3.51241e-13	Up	424041	Dbxref=CGNC:5661,GeneID:424041	-	GO:0004497,GO:0004502,GO:0005739,GO:0005741,GO:0005743,GO:0006569,GO:0009435,GO:0009651,GO:0016020,GO:0016021,GO:0016174,GO:0016491,GO:0019363,GO:0019805,GO:0031966,GO:0034354,GO:0043420,GO:0050660,GO:0055114,GO:0070062,GO:0070189	monooxygenase activity|kynurenine 3-monooxygenase activity|mitochondrion|mitochondrial outer membrane|mitochondrial inner membrane|tryptophan catabolic process|NAD biosynthetic process|response to salt stress|membrane|integral component of membrane|NAD(P)H oxidase activity|oxidoreductase activity|pyridine nucleotide biosynthetic process|quinolinate biosynthetic process|mitochondrial membrane|'de …	path:gga00380	Tryptophan metabolism
LANCL3	0.896084	0	1.79217	Inf	Inf	4.82815e-06	0.000294274	Up	427992	Dbxref=CGNC:12160,GeneID:427992	-
LOC100858777	0.367869	0	0.735737	Inf	Inf	0.00195644	0.0385045	Up	100858777	Dbxref=CGNC:64324,GeneID:100858777	-
LOC101748650	1.06448	0	2.12897	Inf	Inf	4.95101e-05	0.0020222	Up	101748650	Dbxref=CGNC:68132,GeneID:101748650	-
LOC101750583	0.547777	0	1.09555	Inf	Inf	0.000383462	0.0106536	Up	101750583	Dbxref=CGNC:70030,GeneID:101750583	-
LOC415478	0.547777	0	1.09555	Inf	Inf	2.84407e-05	0.0012884	Up	415478	Dbxref=CGNC:11263,GeneID:415478	-
LOC419511	0.547777	0	1.09555	Inf	Inf	0.00165998	0.0335547	Up	419511	Dbxref=CGNC:51019,GeneID:419511	-
LOC422895	0.348307	0	0.696615	Inf	Inf	0.000435427	0.0117648	Up	422895	Dbxref=CGNC:66445,GeneID:422895	-
LOXL4	1.28697	0	2.57394	Inf	Inf	0.00104405	0.0233188	Up	769927	Dbxref=CGNC:9897,GeneID:769927	-	GO:0005044,GO:0005507,GO:0005515,GO:0006898,GO:0016020,GO:0016641,GO:0043235,GO:0055114,GO:0070062	scavenger receptor activity|copper ion binding|protein binding|receptor-mediated endocytosis|membrane|oxidoreductase activity, acting on the CH-NH2 group of donors, oxygen as acceptor|receptor complex|oxidation-reduction process|extracellular exosome
M1AP	0.348307	0	0.696615	Inf	Inf	0.00218769	0.0414676	Up	425987	Dbxref=CGNC:52634,GeneID:425987	-	GO:0005515,GO:0005737,GO:0007283,GO:0007292,GO:0051308	protein binding|cytoplasm|spermatogenesis|female gamete generation|male meiosis chromosome separation
MAP1B	2.35145	0	4.70291	Inf	Inf	5.29073e-08	5.81795e-06	Up	396174	Dbxref=CGNC:49686,GeneID:396174	-	GO:0000226,GO:0001578,GO:0001750,GO:0005515,GO:0005524,GO:0005737,GO:0005829,GO:0005874,GO:0005886,GO:0006457,GO:0006950,GO:0007399,GO:0007409,GO:0008017,GO:0009987,GO:0014069,GO:0016358,GO:0032387,GO:0045773,GO:0047497,GO:0048675,GO:0051082,GO:0061162,GO:0097481	microtubule cytoskeleton organization|microtubule bundle formation|photoreceptor outer segment|protein binding|ATP binding|cytoplasm|cytosol|microtubule|plasma membrane|protein folding|response to stress|nervous system development|axonogenesis|microtubule binding|cellular process|postsynaptic density|dendrite development|negative regulation of intracellular transport|positive regulation of axon e…
NLGN4X	0.896084	0	1.79217	Inf	Inf	9.17139e-13	3.43381e-10	Up	428006	Dbxref=CGNC:53239,GeneID:428006	neuroligin 4, X-linked	GO:0005515,GO:0005886,GO:0005887,GO:0007155,GO:0007612,GO:0009986,GO:0016020,GO:0030425,GO:0030534,GO:0031404,GO:0035176,GO:0042043,GO:0042803,GO:0045202,GO:0050808,GO:0060076,GO:0071625,GO:0090394,GO:0097105,GO:0097110	protein binding|plasma membrane|integral component of plasma membrane|cell adhesion|learning|cell surface|membrane|dendrite|adult behavior|chloride ion binding|social behavior|neurexin family protein binding|protein homodimerization activity|synapse|synapse organization|excitatory synapse|vocalization behavior|negative regulation of excitatory postsynaptic potential|presynaptic membrane assembly|…	path:gga04514	Cell adhesion molecules (CAMs)
PDE9A	0.547777	0	1.09555	Inf	Inf	8.60516e-06	0.000478149	Up	418538	Dbxref=CGNC:12098,GeneID:418538	-	GO:0004114,GO:0005515,GO:0005829,GO:0007165,GO:0008081,GO:0008152,GO:0010613,GO:0016787,GO:0042383,GO:0046068,GO:0046069,GO:0046872,GO:0047555	3',5'-cyclic-nucleotide phosphodiesterase activity|protein binding|cytosol|signal transduction|phosphoric diester hydrolase activity|metabolic process|positive regulation of cardiac muscle hypertrophy|hydrolase activity|sarcolemma|cGMP metabolic process|cGMP catabolic process|metal ion binding|3',5'-cyclic-GMP phosphodiesterase activity	path:gga00230	Purine metabolism
PIPOX	0.379378	0	0.758756	Inf	Inf	0.00219855	0.0415898	Up	771808	Dbxref=CGNC:29460,GeneID:771808	-	GO:0005102,GO:0005515,GO:0005777,GO:0008115,GO:0016491,GO:0033514,GO:0046653,GO:0050031,GO:0055114	receptor binding|protein binding|peroxisome|sarcosine oxidase activity|oxidoreductase activity|L-lysine catabolic process to acetyl-CoA via L-pipecolate|tetrahydrofolate metabolic process|L-pipecolate oxidase activity|oxidation-reduction process	path:gga00260,path:gga00310,path:gga04146	Glycine, serine and threonine metabolism|Lysine degradation|Peroxisome
RIPK3	1.4243	0	2.8486	Inf	Inf	0.000459351	0.0123475	Up	415708	Dbxref=CGNC:50054,GeneID:415708	-	GO:0000166,GO:0001914,GO:0002819,GO:0004672,GO:0004674,GO:0004704,GO:0004713,GO:0005515,GO:0005524,GO:0005622,GO:0005829,GO:0006468,GO:0007249,GO:0010922,GO:0032147,GO:0032403,GO:0032649,GO:0033077,GO:0038061,GO:0042802,GO:0043029,GO:0046006,GO:0046777,GO:0048535,GO:0048536,GO:0048538,GO:0051092,GO:0051260,GO:0051291,GO:0051351,GO:0051353,GO:0060545,GO:0070235,GO:0070266,GO:0090312,GO:0097342,GO:…	nucleotide binding|regulation of T cell mediated cytotoxicity|regulation of adaptive immune response|protein kinase activity|protein serine/threonine kinase activity|NF-kappaB-inducing kinase activity|protein tyrosine kinase activity|protein binding|ATP binding|intracellular|cytosol|protein phosphorylation|I-kappaB kinase/NF-kappaB signaling|positive regulation of phosphatase activity|activation …	path:gga04621	NOD-like receptor signaling pathway
SERPINF2	0.896084	0	1.79217	Inf	Inf	0.00203123	0.0393848	Up	100857105	Dbxref=CGNC:65890,GeneID:100857105	-	GO:0002020,GO:0002034,GO:0004867,GO:0005515,GO:0005577,GO:0005615,GO:0009986,GO:0010757,GO:0010951,GO:0030199,GO:0032967,GO:0042803,GO:0045597,GO:0045944,GO:0046330,GO:0048514,GO:0048661,GO:0051496,GO:0051918,GO:0070062,GO:0070374,GO:0071636,GO:0072562	protease binding|regulation of blood vessel size by renin-angiotensin|serine-type endopeptidase inhibitor activity|protein binding|fibrinogen complex|extracellular space|cell surface|negative regulation of plasminogen activation|negative regulation of endopeptidase activity|collagen fibril organization|positive regulation of collagen biosynthetic process|protein homodimerization activity|positive…
SLC1A6	0.348307	0	0.696615	Inf	Inf	2.18458e-06	0.000151332	Up	420057	Dbxref=CGNC:349,GeneID:420057	-	GO:0005313,GO:0005794,GO:0006810,GO:0006835,GO:0015293,GO:0015813,GO:0016020,GO:0016021,GO:0017153,GO:0042391,GO:0055085,GO:0089711	L-glutamate transmembrane transporter activity|Golgi apparatus|transport|dicarboxylic acid transport|symporter activity|L-glutamate transport|membrane|integral component of membrane|sodium:dicarboxylate symporter activity|regulation of membrane potential|transmembrane transport|L-glutamate transmembrane transport
SPATA4	0.547777	0	1.09555	Inf	Inf	1.22206e-05	0.000646654	Up	422571	Dbxref=CGNC:8223,GeneID:422571	spermatogenesis associated 4	GO:0005515,GO:0005737	protein binding|cytoplasm
TMEM121	0.179908	0	0.359817	Inf	Inf	6.31063e-05	0.00253726	Up	395216	Dbxref=CGNC:1989,GeneID:395216	transmembrane protein 121
TMEM178B	1.24439	0	2.48878	Inf	Inf	0.000123014	0.00434515	Up	418120	Dbxref=CGNC:50677,GeneID:418120	transmembrane protein 178B	GO:0016021	integral component of membrane
UNC13A	0.348307	0	0.696615	Inf	Inf	0.000198081	0.00640909	Up	430487	Dbxref=CGNC:53954,GeneID:430487	-	GO:0001956,GO:0005515,GO:0005622,GO:0007268,GO:0007528,GO:0016081,GO:0016188,GO:0019992,GO:0030424,GO:0031594,GO:0035249,GO:0035556,GO:0045202,GO:0046872,GO:0048172,GO:0050435,GO:0060384,GO:1903861	positive regulation of neurotransmitter secretion|protein binding|intracellular|synaptic transmission|neuromuscular junction development|synaptic vesicle docking|synaptic vesicle maturation|diacylglycerol binding|axon|neuromuscular junction|synaptic transmission, glutamatergic|intracellular signal transduction|synapse|metal ion binding|regulation of short-term neuronal synaptic plasticity|beta-am…
VAMP2	0.547777	0	1.09555	Inf	Inf	1.4448e-07	1.34655e-05	Up	424827	Dbxref=CGNC:4105,GeneID:424827	-	GO:0000149,GO:0000322,GO:0005515,GO:0005516,GO:0005543,GO:0005802,GO:0005886,GO:0008021,GO:0016020,GO:0016021,GO:0016079,GO:0016192,GO:0017156,GO:0017157,GO:0019905,GO:0030136,GO:0030141,GO:0030672,GO:0031201,GO:0031410,GO:0031982,GO:0032869,GO:0042589,GO:0043001,GO:0043308,GO:0045202,GO:0048471,GO:0060291,GO:0060627,GO:0061025,GO:0070044,GO:0070062,GO:0090316	SNARE binding|storage vacuole|protein binding|calmodulin binding|phospholipid binding|trans-Golgi network|plasma membrane|synaptic vesicle|membrane|integral component of membrane|synaptic vesicle exocytosis|vesicle-mediated transport|calcium ion-dependent exocytosis|regulation of exocytosis|syntaxin binding|clathrin-coated vesicle|secretory granule|synaptic vesicle membrane|SNARE complex|cytoplas…	path:gga04130	SNARE interactions in vesicular transport
WFIKKN2	0.348307	0	0.696615	Inf	Inf	6.43421e-08	6.83635e-06	Up	422097	Dbxref=CGNC:5567,GeneID:422097	-	GO:0001501,GO:0004867,GO:0005515,GO:0005576,GO:0007179,GO:0010466,GO:0010951,GO:0030414,GO:0032091,GO:0043392,GO:0048747,GO:0060021	skeletal system development|serine-type endopeptidase inhibitor activity|protein binding|extracellular region|transforming growth factor beta receptor signaling pathway|negative regulation of peptidase activity|negative regulation of endopeptidase activity|peptidase inhibitor activity|negative regulation of protein binding|negative regulation of DNA binding|muscle fiber development|palate develop…
ACSM4	0.459942	0.919884	0	0	#NAME?	1.15759e-11	3.03384e-09	Down	426991	Dbxref=CGNC:52956,GeneID:426991	-	GO:0003824,GO:0005739,GO:0008152	catalytic activity|mitochondrion|metabolic process	path:gga00650	Butanoate metabolism
ASPA	0.459942	0.919884	0	0	#NAME?	5.17788e-06	0.000311962	Down	417609	Dbxref=CGNC:3459,GeneID:417609	-	GO:0005515,GO:0005737,GO:0005829,GO:0008152,GO:0016788,GO:0016811,GO:0046872,GO:0070062	protein binding|cytoplasm|cytosol|metabolic process|hydrolase activity, acting on ester bonds|hydrolase activity, acting on carbon-nitrogen (but not peptide) bonds, in linear amides|metal ion binding|extracellular exosome	path:gga00250,path:gga00340	Alanine, aspartate and glutamate metabolism|Histidine metabolism
BG2	0.132403	0.264807	0	0	#NAME?	2.90384e-09	4.22805e-07	Down	396417	Dbxref=CGNC:49792,GeneID:396417	-
CCDC57	0.295059	0.590117	0	0	#NAME?	0.000132692	0.004596	Down	417379	Dbxref=CGNC:66277,GeneID:417379	-	GO:0005515	protein binding
CYP1A4	0.459942	0.919884	0	0	#NAME?	2.42716e-05	0.00113255	Down	396052	Dbxref=CGNC:49627,GeneID:396052	cytochrome P450 1A4
DIRAS2	0.459942	0.919884	0	0	#NAME?	1.54438e-06	0.000110783	Down	425241	Dbxref=CGNC:3964,GeneID:425241	-	GO:0000166,GO:0003924,GO:0005525,GO:0005622,GO:0005886,GO:0006886,GO:0006913,GO:0007165,GO:0007264,GO:0015031,GO:0016020	nucleotide binding|GTPase activity|GTP binding|intracellular|plasma membrane|intracellular protein transport|nucleocytoplasmic transport|signal transduction|small GTPase mediated signal transduction|protein transport|membrane
E2F7	0.459942	0.919884	0	0	#NAME?	1.29888e-06	9.50071e-05	Down	417868	Dbxref=CGNC:7809,GeneID:417868	-	GO:0000122,GO:0000977,GO:0001047,GO:0001227,GO:0001890,GO:0002040,GO:0003677,GO:0003700,GO:0003714,GO:0005515,GO:0005634,GO:0005667,GO:0006351,GO:0006355,GO:0008285,GO:0030330,GO:0032466,GO:0032877,GO:0042802,GO:0045944,GO:0060707,GO:0060718,GO:0070365,GO:0071930,GO:2000134	negative regulation of transcription from RNA polymerase II promoter|RNA polymerase II regulatory region sequence-specific DNA binding|core promoter binding|transcriptional repressor activity, RNA polymerase II transcription regulatory region sequence-specific binding|placenta development|sprouting angiogenesis|DNA binding|transcription factor activity, sequence-specific DNA binding|transcription…
ESR1	0.459942	0.919884	0	0	#NAME?	0.00194379	0.0383514	Down	396099	Dbxref=CGNC:9821,GeneID:396099	estrogen receptor 1	GO:0000790,GO:0000978,GO:0001046,GO:0001077,GO:0001547,GO:0002064,GO:0003677,GO:0003682,GO:0003700,GO:0003707,GO:0004879,GO:0005496,GO:0005515,GO:0005634,GO:0005737,GO:0005886,GO:0006351,GO:0006355,GO:0006366,GO:0008013,GO:0008134,GO:0008209,GO:0008270,GO:0008289,GO:0008584,GO:0010629,GO:0019899,GO:0030284,GO:0032355,GO:0034056,GO:0035327,GO:0038052,GO:0042802,GO:0042981,GO:0043124,GO:0043401,GO:…	nuclear chromatin|RNA polymerase II core promoter proximal region sequence-specific DNA binding|core promoter sequence-specific DNA binding|transcriptional activator activity, RNA polymerase II core promoter proximal region sequence-specific binding|antral ovarian follicle growth|epithelial cell development|DNA binding|chromatin binding|transcription factor activity, sequence-specific DNA binding…
GABRA1	0.164884	0.329767	0	0	#NAME?	2.59189e-06	0.000174925	Down	374214	Dbxref=CGNC:49087,GeneID:374214	gamma-aminobutyric acid (GABA) A receptor, alpha 1	GO:0004890,GO:0005216,GO:0005230,GO:0005515,GO:0005886,GO:0006810,GO:0006811,GO:0006821,GO:0007214,GO:0016020,GO:0016021,GO:0030054,GO:0034220,GO:0045202	GABA-A receptor activity|ion channel activity|extracellular ligand-gated ion channel activity|protein binding|plasma membrane|transport|ion transport|chloride transport|gamma-aminobutyric acid signaling pathway|membrane|integral component of membrane|cell junction|ion transmembrane transport|synapse	path:gga04080	Neuroactive ligand-receptor interaction
GABRD	0.757229	1.51446	0	0	#NAME?	7.84814e-09	1.01157e-06	Down	770710	Dbxref=CGNC:875,GeneID:770710	-	GO:0004890,GO:0005230,GO:0005515,GO:0005886,GO:0006810,GO:0006811,GO:0007165,GO:0016020,GO:0016021,GO:0034220	GABA-A receptor activity|extracellular ligand-gated ion channel activity|protein binding|plasma membrane|transport|ion transport|signal transduction|membrane|integral component of membrane|ion transmembrane transport	path:gga04080	Neuroactive ligand-receptor interaction
GRB14	0.459942	0.919884	0	0	#NAME?	4.92404e-08	5.45286e-06	Down	424183	Dbxref=CGNC:14284,GeneID:424183	-	GO:0005070,GO:0005515,GO:0005737,GO:0005886,GO:0007165,GO:0009967,GO:0043231	SH3/SH2 adaptor activity|protein binding|cytoplasm|plasma membrane|signal transduction|positive regulation of signal transduction|intracellular membrane-bounded organelle
GREM2	0.624826	1.24965	0	0	#NAME?	6.94099e-07	5.54733e-05	Down	421507	Dbxref=CGNC:8191,GeneID:421507	-
GSTA4	1.08477	2.16954	0	0	#NAME?	8.99374e-08	8.95105e-06	Down	395612	Dbxref=CGNC:49401,GeneID:395612	glutathione S-transferase alpha 4	GO:0004364,GO:0005515,GO:0006749,GO:0006805,GO:0008152,GO:0016740,GO:0042803	glutathione transferase activity|protein binding|glutathione metabolic process|xenobiotic metabolic process|metabolic process|transferase activity|protein homodimerization activity	path:gga00480,path:gga00980,path:gga00982	Glutathione metabolism|Metabolism of xenobiotics by cytochrome P450|Drug metabolism - cytochrome P450
HMCN1	0.164884	0.329767	0	0	#NAME?	0.00139147	0.0294494	Down	429823	Dbxref=CGNC:3829,GeneID:429823	-	GO:0004222,GO:0005509,GO:0005515,GO:0005576,GO:0005604,GO:0005938,GO:0006508,GO:0030054,GO:0070062	metalloendopeptidase activity|calcium ion binding|protein binding|extracellular region|basement membrane|cell cortex|proteolysis|cell junction|extracellular exosome
IL13RA2	0.459942	0.919884	0	0	#NAME?	0.000155312	0.00525222	Down	422219	Dbxref=CGNC:14149,GeneID:422219	interleukin 13 receptor, alpha 2	GO:0002638,GO:0004896,GO:0016020,GO:0016064,GO:0019221,GO:0043305	negative regulation of immunoglobulin production|cytokine receptor activity|membrane|immunoglobulin mediated immune response|cytokine-mediated signaling pathway|negative regulation of mast cell degranulation	path:gga04630	Jak-STAT signaling pathway
IL1RAPL2	0.327539	0.655077	0	0	#NAME?	6.85685e-05	0.00271597	Down	422379	Dbxref=CGNC:6750,GeneID:422379	-	GO:0005515,GO:0007165	protein binding|signal transduction
INCENP	0.459942	0.919884	0	0	#NAME?	4.97964e-05	0.00202862	Down	396270	Dbxref=CGNC:5686,GeneID:396270	inner centromere protein antigens 135/155kDa	GO:0000775,GO:0000776,GO:0000795,GO:0000800,GO:0000801,GO:0000910,GO:0005515,GO:0005721,GO:0005819,GO:0007059,GO:0010369,GO:0030496,GO:0043234	chromosome, centromeric region|kinetochore|synaptonemal complex|lateral element|central element|cytokinesis|protein binding|pericentric heterochromatin|spindle|chromosome segregation|chromocenter|midbody|protein complex
KCNQ1	0.592346	1.18469	0	0	#NAME?	1.13878e-06	8.6509e-05	Down	423090	Dbxref=CGNC:4878,GeneID:423090	-	GO:0002230,GO:0005216,GO:0005249,GO:0005251,GO:0005267,GO:0005515,GO:0005516,GO:0005546,GO:0005737,GO:0005764,GO:0005769,GO:0005770,GO:0005783,GO:0005886,GO:0006349,GO:0006810,GO:0006811,GO:0006813,GO:0008076,GO:0008157,GO:0010460,GO:0015271,GO:0016020,GO:0016021,GO:0016323,GO:0016458,GO:0034236,GO:0034237,GO:0034702,GO:0035690,GO:0044325,GO:0045121,GO:0048839,GO:0055085,GO:0060048,GO:0060306,GO:…	positive regulation of defense response to virus by host|ion channel activity|voltage-gated potassium channel activity|delayed rectifier potassium channel activity|potassium channel activity|protein binding|calmodulin binding|phosphatidylinositol-4,5-bisphosphate binding|cytoplasm|lysosome|early endosome|late endosome|endoplasmic reticulum|plasma membrane|regulation of gene expression by genetic …	path:gga04261	Adrenergic signaling in cardiomyocytes
LACTBL1	0.459942	0.919884	0	0	#NAME?	2.62512e-05	0.0012	Down	769085	Dbxref=CGNC:54972,GeneID:769085	-
LOC100857499	0.162655	0.32531	0	0	#NAME?	2.76189e-06	0.000184811	Down	100857499	Dbxref=CGNC:65524,GeneID:100857499	-			path:gga04270	Vascular smooth muscle contraction
LOC101747287	0.887404	1.77481	0	0	#NAME?	1.0168e-10	2.13188e-08	Down	101747287	Dbxref=CGNC:66792,GeneID:101747287	-
LOC107056833	0.295059	0.590117	0	0	#NAME?	0.00272648	0.0491673	Down		Dbxref=GeneID:107056833	-
LOC419322	1.53802	3.07605	0	0	#NAME?	0.00175297	0.0350705	Down	419322	Dbxref=CGNC:50972,GeneID:419322	-
LOC422264	0.164884	0.329767	0	0	#NAME?	0.0010493	0.0233259	Down	422264	Dbxref=CGNC:51679,GeneID:422264	-
LOC771758	1.2194	2.4388	0	0	#NAME?	0.00103141	0.0231038	Down	771758	Dbxref=CGNC:57026,GeneID:771758	-
MAF	0.459942	0.919884	0	0	#NAME?	1.11104e-07	1.07185e-05	Down	693248	Dbxref=CGNC:27421,GeneID:693248	v-maf avian musculoaponeurotic fibrosarcoma oncogene homolog	GO:0000122,GO:0001228,GO:0001816,GO:0002088,GO:0003677,GO:0003700,GO:0005515,GO:0005634,GO:0005737,GO:0006351,GO:0006355,GO:0006366,GO:0010628,GO:0032330,GO:0043565,GO:0045944,GO:0048468,GO:0048839,GO:0070306	negative regulation of transcription from RNA polymerase II promoter|transcriptional activator activity, RNA polymerase II transcription regulatory region sequence-specific binding|cytokine production|lens development in camera-type eye|DNA binding|transcription factor activity, sequence-specific DNA binding|protein binding|nucleus|cytoplasm|transcription, DNA-templated|regulation of transcriptio…
MCM10	0.592346	1.18469	0	0	#NAME?	0.000671602	0.0166053	Down	429525	Dbxref=CGNC:53688,GeneID:429525	-	GO:0005515,GO:0005634,GO:0005730,GO:0005737,GO:0006260,GO:0006974,GO:0008283,GO:0019899,GO:0042802	protein binding|nucleus|nucleolus|cytoplasm|DNA replication|cellular response to DNA damage stimulus|cell proliferation|enzyme binding|identical protein binding
METTL11B	0.297287	0.594574	0	0	#NAME?	1.02411e-05	0.000557238	Down	429066	Dbxref=CGNC:2426,GeneID:429066	-	GO:0006480,GO:0008152,GO:0008168	N-terminal protein amino acid methylation|metabolic process|methyltransferase activity
MOGAT1	0.459942	0.919884	0	0	#NAME?	0.000350689	0.0100265	Down	424811	Dbxref=CGNC:3884,GeneID:424811	-	GO:0003846,GO:0004144,GO:0005783,GO:0006651,GO:0008152,GO:0016020,GO:0016747	2-acylglycerol O-acyltransferase activity|diacylglycerol O-acyltransferase activity|endoplasmic reticulum|diacylglycerol biosynthetic process|metabolic process|membrane|transferase activity, transferring acyl groups other than amino-acyl groups	path:gga00561	Glycerolipid metabolism
NGEF	0.724749	1.4495	0	0	#NAME?	2.20453e-08	2.58291e-06	Down	424744	Dbxref=CGNC:52249,GeneID:424744	neuronal guanine nucleotide exchange factor	GO:0005085,GO:0005089,GO:0005515,GO:0035023,GO:0043547	guanyl-nucleotide exchange factor activity|Rho guanyl-nucleotide exchange factor activity|protein binding|regulation of Rho protein signal transduction|positive regulation of GTPase activity
NR1D1	0.592346	1.18469	0	0	#NAME?	0.000246166	0.00755161	Down	431047	Dbxref=GeneID:107055301	-	GO:0000122,GO:0000790,GO:0000977,GO:0000978,GO:0001046,GO:0001078,GO:0001222,GO:0003677,GO:0003700,GO:0003707,GO:0005515,GO:0005634,GO:0005737,GO:0005978,GO:0006351,GO:0006355,GO:0007623,GO:0008270,GO:0010498,GO:0010871,GO:0019216,GO:0020037,GO:0030425,GO:0032922,GO:0034144,GO:0035947,GO:0042752,GO:0043197,GO:0043401,GO:0043565,GO:0044212,GO:0044321,GO:0045598,GO:0045892,GO:0045893,GO:0046872,GO:…	negative regulation of transcription from RNA polymerase II promoter|nuclear chromatin|RNA polymerase II regulatory region sequence-specific DNA binding|RNA polymerase II core promoter proximal region sequence-specific DNA binding|core promoter sequence-specific DNA binding|transcriptional repressor activity, RNA polymerase II core promoter proximal region sequence-specific binding|transcription …
PAK6	0.164884	0.329767	0	0	#NAME?	0.00018934	0.00616433	Down	428837	Dbxref=CGNC:3583,GeneID:428837	-			path:gga04012,path:gga04810,path:gga04510	ErbB signaling pathway|Regulation of actin cytoskeleton|Focal adhesion
PNAT10	0.459942	0.919884	0	0	#NAME?	0.0020842	0.0400239	Down	396283	Dbxref=CGNC:49734,GeneID:396283	N-acetyltransferase, pineal gland isozyme NAT-10			path:gga00232,path:gga00983	Caffeine metabolism|Drug metabolism - other enzymes
PVALB	7.61095	15.2219	0	0	#NAME?	0.00095154	0.0216855	Down	396459	Dbxref=CGNC:49814,GeneID:396459	parvalbumin	GO:0005509,GO:0005737,GO:0030424,GO:0046872,GO:0070062	calcium ion binding|cytoplasm|axon|metal ion binding|extracellular exosome
ROR2	0.592346	1.18469	0	0	#NAME?	0.000865987	0.0202643	Down	769516	Dbxref=CGNC:55313,GeneID:769516	receptor tyrosine kinase-like orphan receptor 2	GO:0000166,GO:0001501,GO:0001502,GO:0001756,GO:0004672,GO:0004713,GO:0004714,GO:0005109,GO:0005515,GO:0005524,GO:0005622,GO:0006468,GO:0007169,GO:0007223,GO:0007224,GO:0007254,GO:0008285,GO:0016020,GO:0016021,GO:0017147,GO:0018108,GO:0030154,GO:0030335,GO:0030509,GO:0030538,GO:0042472,GO:0042733,GO:0045165,GO:0045893,GO:0060071,GO:0060395,GO:0060828,GO:0090090,GO:0090263	nucleotide binding|skeletal system development|cartilage condensation|somitogenesis|protein kinase activity|protein tyrosine kinase activity|transmembrane receptor protein tyrosine kinase activity|frizzled binding|protein binding|ATP binding|intracellular|protein phosphorylation|transmembrane receptor protein tyrosine kinase signaling pathway|Wnt signaling pathway, calcium modulating pathway|smoo…
RP11-166N6.1	0.297287	0.594574	0	0	#NAME?	8.39687e-05	0.00320584	Down	771731	Dbxref=CGNC:57010,GeneID:771731	-
RP11-166N6.3	0.297287	0.594574	0	0	#NAME?	2.68564e-10	5.21378e-08	Down	771718	Dbxref=CGNC:7905,GeneID:771718	-
SS18L1	0.132403	0.264807	0	0	#NAME?	0.000269884	0.00817712	Down	419225	Dbxref=CGNC:3830,GeneID:419225	-	GO:0000776,GO:0000780,GO:0005515,GO:0016358,GO:0050775,GO:0071565	kinetochore|condensed nuclear chromosome, centromeric region|protein binding|dendrite development|positive regulation of dendrite morphogenesis|nBAF complex
STYK1	1.08477	2.16954	0	0	#NAME?	9.00216e-06	0.000494961	Down	418310	Dbxref=CGNC:10946,GeneID:418310	-	GO:0004672,GO:0004713,GO:0005515,GO:0005524,GO:0005886,GO:0006468	protein kinase activity|protein tyrosine kinase activity|protein binding|ATP binding|plasma membrane|protein phosphorylation
TMEM233	0.297287	0.594574	0	0	#NAME?	6.86607e-06	0.000391192	Down	101748111	Dbxref=CGNC:67602,GeneID:101748111	-	GO:0009607,GO:0016021	response to biotic stimulus|integral component of membrane
UPP2	0.724749	1.4495	0	0	#NAME?	0.00157949	0.0326718	Down	424326	Dbxref=CGNC:9531,GeneID:424326	-	GO:0003824,GO:0004850,GO:0005515,GO:0005737,GO:0009116,GO:0009166,GO:0045098	catalytic activity|uridine phosphorylase activity|protein binding|cytoplasm|nucleoside metabolic process|nucleotide catabolic process|type III intermediate filament	path:gga00240,path:gga00983	Pyrimidine metabolism|Drug metabolism - other enzymes

## Sheet: 12W vs. 16W
Gene_symbol	baseMean	baseMean_Sample_M4W	baseMean_Sample_M16W	foldChange	log2FoldChange	pval	padj	up_down	gene_id	Dbxref	description	GO_id	GO_term	pathway	pathway_description
BPIFB2	8.10249	0	16.205	Inf	Inf	0.000140045	0.00546592	Up	395882	Dbxref=CGNC:49528,GeneID:395882	BPI fold containing family B, member 2	GO:0005615,GO:0008289,GO:0070062	extracellular space|lipid binding|extracellular exosome
C14ORF80	1.8239	0	3.6478	Inf	Inf	0.000736938	0.0201039	Up	424373	Dbxref=CGNC:14436,GeneID:424373	-
C7H21ORF58	1.46058	0	2.92115	Inf	Inf	1.07209e-10	2.72657e-08	Up	424040	Dbxref=CGNC:5647,GeneID:424040	-
CCDC37	0.181663	0	0.363325	Inf	Inf	0.000279342	0.00937696	Up	427589	Dbxref=CGNC:4703,GeneID:427589	-
CDH19	0.350487	0	0.700974	Inf	Inf	0.00120693	0.029551	Up	421029	Dbxref=CGNC:10314,GeneID:421029	cadherin 19, type 2	GO:0005509,GO:0005886,GO:0007155,GO:0007156,GO:0016020,GO:0016021	calcium ion binding|plasma membrane|cell adhesion|homophilic cell adhesion via plasma membrane adhesion molecules|membrane|integral component of membrane
CHL1	0.350487	0	0.700974	Inf	Inf	0.000101081	0.00426161	Up	416102	Dbxref=CGNC:5984,GeneID:416102	-	GO:0001764,GO:0002020,GO:0005515,GO:0007411,GO:0008344,GO:0030425,GO:0031175,GO:0035640,GO:0043524,GO:0045177,GO:0050890,GO:0070062	neuron migration|protease binding|protein binding|axon guidance|adult locomotory behavior|dendrite|neuron projection development|exploration behavior|negative regulation of neuron apoptotic process|apical part of cell|cognition|extracellular exosome
COL25A1	0.899113	0	1.79823	Inf	Inf	4.63187e-10	1.04336e-07	Up	429900	Dbxref=CGNC:7993,GeneID:429900	-	GO:0001540,GO:0005576,GO:0005615,GO:0005887,GO:0008201,GO:0060385	beta-amyloid binding|extracellular region|extracellular space|integral component of plasma membrane|heparin binding|axonogenesis involved in innervation
CRYBA1	0.548625	0	1.09725	Inf	Inf	4.50654e-06	0.000335185	Up	396499	Dbxref=CGNC:2960,GeneID:396499	crystallin, beta A1	GO:0005515,GO:0007601	protein binding|visual perception
DMP1	0.350487	0	0.700974	Inf	Inf	0.00126766	0.0306572	Up	404539	Dbxref=CGNC:14115,GeneID:404539	dentin matrix acidic phosphoprotein 1	GO:0001503,GO:0005634,GO:0005730,GO:0010811,GO:0030198,GO:0043231,GO:0050840	ossification|nucleus|nucleolus|positive regulation of cell-substrate adhesion|extracellular matrix organization|intracellular membrane-bounded organelle|extracellular matrix binding
DPP10	1.11009	0	2.22018	Inf	Inf	3.64241e-06	0.000285739	Up	424280	Dbxref=CGNC:9224,GeneID:424280	-	GO:0006508,GO:0008236,GO:0016020,GO:0090004	proteolysis|serine-type peptidase activity|membrane|positive regulation of establishment of protein localization to plasma membrane
EFHC1	0.548625	0	1.09725	Inf	Inf	8.61853e-07	8.13754e-05	Up	422041	Dbxref=CGNC:12494,GeneID:422041	-	GO:0005509,GO:0005515,GO:0005813,GO:0021795,GO:0072686	calcium ion binding|protein binding|centrosome|cerebral cortex cell migration|mitotic spindle
EPHA8	0.168825	0	0.337649	Inf	Inf	0.000735729	0.0201039	Up	428198	Dbxref=CGNC:53292,GeneID:428198	-	GO:0000166,GO:0004672,GO:0004713,GO:0004714,GO:0005003,GO:0005004,GO:0005515,GO:0005524,GO:0005887,GO:0006468,GO:0006929,GO:0007169,GO:0007411,GO:0016020,GO:0016021,GO:0016301,GO:0016310,GO:0016322,GO:0016740,GO:0018108,GO:0030155,GO:0031175,GO:0033628,GO:0043005,GO:0043410,GO:0043552,GO:0046777,GO:0048013	nucleotide binding|protein kinase activity|protein tyrosine kinase activity|transmembrane receptor protein tyrosine kinase activity|ephrin receptor activity|GPI-linked ephrin receptor activity|protein binding|ATP binding|integral component of plasma membrane|protein phosphorylation|substrate-dependent cell migration|transmembrane receptor protein tyrosine kinase signaling pathway|axon guidance|me…
FAM19A2	0.181663	0	0.363325	Inf	Inf	3.15807e-05	0.00168231	Up	771745	Dbxref=CGNC:13846,GeneID:771745	-
FANCI	0.548625	0	1.09725	Inf	Inf	0.000962586	0.0247603	Up	415491	Dbxref=CGNC:5028,GeneID:415491	Fanconi anemia, complementation group I	GO:0005515,GO:0005654,GO:0005737,GO:0006281,GO:0016020,GO:0031398,GO:0070182	protein binding|nucleoplasm|cytoplasm|DNA repair|membrane|positive regulation of protein ubiquitination|DNA polymerase binding	path:gga03460	Fanconi anemia pathway
FIGNL2	0.548625	0	1.09725	Inf	Inf	0.000111022	0.00458272	Up	431296	Dbxref=CGNC:54197,GeneID:431296	-
GFRA4	0.350487	0	0.700974	Inf	Inf	0.00152733	0.0351576	Up	395839	Dbxref=CGNC:49506,GeneID:395839	GDNF family receptor alpha 4
GPRC6A	0.181663	0	0.363325	Inf	Inf	6.18987e-08	8.46503e-06	Up	428620	Dbxref=CGNC:11081,GeneID:428620	-	GO:0004871,GO:0004930,GO:0005622,GO:0005886,GO:0007165,GO:0007186,GO:0009986,GO:0016020,GO:0016021,GO:0019722,GO:0043200	signal transducer activity|G-protein coupled receptor activity|intracellular|plasma membrane|signal transduction|G-protein coupled receptor signaling pathway|cell surface|membrane|integral component of membrane|calcium-mediated signaling|response to amino acid
ITGB6	0.366963	0	0.733926	Inf	Inf	0.000123188	0.00494256	Up	424191	Dbxref=CGNC:8461,GeneID:424191	-	GO:0004872,GO:0005178,GO:0005509,GO:0006954,GO:0007155,GO:0007160,GO:0007229,GO:0008305,GO:0009897,GO:0016020,GO:0016021,GO:0043235,GO:0070062	receptor activity|integrin binding|calcium ion binding|inflammatory response|cell adhesion|cell-matrix adhesion|integrin-mediated signaling pathway|integrin complex|external side of plasma membrane|membrane|integral component of membrane|receptor complex|extracellular exosome	path:gga04512,path:gga04810,path:gga04510	ECM-receptor interaction|Regulation of actin cytoskeleton|Focal adhesion
KCNB2	0.350487	0	0.700974	Inf	Inf	3.18465e-06	0.000256202	Up	431181	Dbxref=CGNC:66171,GeneID:431181	-	GO:0005216,GO:0005244,GO:0005249,GO:0005267,GO:0005515,GO:0006810,GO:0006811,GO:0006813,GO:0008076,GO:0016020,GO:0016021,GO:0034765,GO:0051260,GO:0055085,GO:0071805	ion channel activity|voltage-gated ion channel activity|voltage-gated potassium channel activity|potassium channel activity|protein binding|transport|ion transport|potassium ion transport|voltage-gated potassium channel complex|membrane|integral component of membrane|regulation of ion transmembrane transport|protein homooligomerization|transmembrane transport|potassium ion transmembrane transport
KCND2	4.41468	0	8.82936	Inf	Inf	6.73816e-23	3.54158e-19	Up	374143	Dbxref=CGNC:49061,GeneID:374143	potassium voltage-gated channel, Shal-related subfamily%2C member 2
KCNIP1	1.11009	0	2.22018	Inf	Inf	3.66278e-08	5.39458e-06	Up	416173	Dbxref=CGNC:1522,GeneID:416173	-	GO:0005509,GO:0005515,GO:0005737,GO:0008076,GO:0015459,GO:0031234,GO:0046872,GO:1901379	calcium ion binding|protein binding|cytoplasm|voltage-gated potassium channel complex|potassium channel regulator activity|extrinsic component of cytoplasmic side of plasma membrane|metal ion binding|regulation of potassium ion transmembrane transport
KCNK10	0.181663	0	0.363325	Inf	Inf	0.000115884	0.00470944	Up	428902	Dbxref=CGNC:8048,GeneID:428902	-	GO:0005267,GO:0006810,GO:0006811,GO:0016020,GO:0016021,GO:0071805	potassium channel activity|transport|ion transport|membrane|integral component of membrane|potassium ion transmembrane transport
KMO	0.379801	0	0.759602	Inf	Inf	1.02435e-13	4.89452e-11	Up	424041	Dbxref=CGNC:5661,GeneID:424041	-	GO:0004497,GO:0004502,GO:0005739,GO:0005741,GO:0005743,GO:0006569,GO:0009435,GO:0009651,GO:0016020,GO:0016021,GO:0016174,GO:0016491,GO:0019363,GO:0019805,GO:0031966,GO:0034354,GO:0043420,GO:0050660,GO:0055114,GO:0070062,GO:0070189	monooxygenase activity|kynurenine 3-monooxygenase activity|mitochondrion|mitochondrial outer membrane|mitochondrial inner membrane|tryptophan catabolic process|NAD biosynthetic process|response to salt stress|membrane|integral component of membrane|NAD(P)H oxidase activity|oxidoreductase activity|pyridine nucleotide biosynthetic process|quinolinate biosynthetic process|mitochondrial membrane|'de …	path:gga00380	Tryptophan metabolism
LOC101750583	0.548625	0	1.09725	Inf	Inf	2.54789e-05	0.00140965	Up	101750583	Dbxref=CGNC:70030,GeneID:101750583	-
LOC107053870	0.759602	0	1.5192	Inf	Inf	0.000629064	0.0177443	Up		Dbxref=GeneID:107053870	-
LOC107053970	0.350487	0	0.700974	Inf	Inf	0.000788562	0.021039	Up		Dbxref=GeneID:107053970	-
LOC107057335	1.46058	0	2.92115	Inf	Inf	5.34568e-07	5.33485e-05	Up		Dbxref=GeneID:107057335	-
LOC419511	0.548625	0	1.09725	Inf	Inf	0.000450632	0.0137705	Up	419511	Dbxref=CGNC:51019,GeneID:419511	-
LOC427545	0.181663	0	0.363325	Inf	Inf	0.000351471	0.0113799	Up	427545	Dbxref=CGNC:53121,GeneID:427545	-			path:gga04080	Neuroactive ligand-receptor interaction
M1AP	0.350487	0	0.700974	Inf	Inf	0.000241418	0.00844053	Up	425987	Dbxref=CGNC:52634,GeneID:425987	-	GO:0005515,GO:0005737,GO:0007283,GO:0007292,GO:0051308	protein binding|cytoplasm|spermatogenesis|female gamete generation|male meiosis chromosome separation
MPP2	0.899113	0	1.79823	Inf	Inf	1.20895e-06	0.000108311	Up	420006	Dbxref=CGNC:51148,GeneID:420006	-
NANOS1	0.730288	0	1.46058	Inf	Inf	0.000279501	0.00937696	Up	100857342	Dbxref=CGNC:65670,GeneID:100857342	-
NDNF	0.350487	0	0.700974	Inf	Inf	3.87334e-05	0.00201567	Up	422672	Dbxref=CGNC:9069,GeneID:422672	-	GO:0001525,GO:0001764,GO:0002931,GO:0005515,GO:0005539,GO:0005576,GO:0005578,GO:0005622,GO:0007263,GO:0008201,GO:0010811,GO:0010976,GO:0016049,GO:0019800,GO:0030198,GO:0043524,GO:0061042,GO:0071456,GO:2000352	angiogenesis|neuron migration|response to ischemia|protein binding|glycosaminoglycan binding|extracellular region|proteinaceous extracellular matrix|intracellular|nitric oxide mediated signal transduction|heparin binding|positive regulation of cell-substrate adhesion|positive regulation of neuron projection development|cell growth|peptide cross-linking via chondroitin 4-sulfate glycosaminoglycan|…
NECAB2	0.548625	0	1.09725	Inf	Inf	0.00110002	0.027505	Up	415705	Dbxref=CGNC:2404,GeneID:415705	-
NLGN4X	0.899113	0	1.79823	Inf	Inf	1.32168e-18	1.48859e-15	Up	428006	Dbxref=CGNC:53239,GeneID:428006	neuroligin 4, X-linked	GO:0005515,GO:0005886,GO:0005887,GO:0007155,GO:0007612,GO:0009986,GO:0016020,GO:0030425,GO:0030534,GO:0031404,GO:0035176,GO:0042043,GO:0042803,GO:0045202,GO:0050808,GO:0060076,GO:0071625,GO:0090394,GO:0097105,GO:0097110	protein binding|plasma membrane|integral component of plasma membrane|cell adhesion|learning|cell surface|membrane|dendrite|adult behavior|chloride ion binding|social behavior|neurexin family protein binding|protein homodimerization activity|synapse|synapse organization|excitatory synapse|vocalization behavior|negative regulation of excitatory postsynaptic potential|presynaptic membrane assembly|…	path:gga04514	Cell adhesion molecules (CAMs)
NMUR1	1.61656	0	3.23313	Inf	Inf	1.64575e-24	2.59502e-20	Up	429150	Dbxref=CGNC:5831,GeneID:429150	-	GO:0001607,GO:0004871,GO:0004930,GO:0005622,GO:0006816,GO:0006821,GO:0006939,GO:0007165,GO:0007186,GO:0007200,GO:0007202,GO:0007218,GO:0016021,GO:0019722,GO:0048016,GO:1903955	neuromedin U receptor activity|signal transducer activity|G-protein coupled receptor activity|intracellular|calcium ion transport|chloride transport|smooth muscle contraction|signal transduction|G-protein coupled receptor signaling pathway|phospholipase C-activating G-protein coupled receptor signaling pathway|activation of phospholipase C activity|neuropeptide signaling pathway|integral componen…	path:gga04080	Neuroactive ligand-receptor interaction
PCYT1B	0.899113	0	1.79823	Inf	Inf	8.89314e-10	1.9476e-07	Up	418594	Dbxref=CGNC:12206,GeneID:418594	-	GO:0001541,GO:0003824,GO:0007283,GO:0009058	ovarian follicle development|catalytic activity|spermatogenesis|biosynthetic process	path:gga00564	Glycerophospholipid metabolism
PIPOX	0.379801	0	0.759602	Inf	Inf	0.000904597	0.0234692	Up	771808	Dbxref=CGNC:29460,GeneID:771808	-	GO:0005102,GO:0005515,GO:0005777,GO:0008115,GO:0016491,GO:0033514,GO:0046653,GO:0050031,GO:0055114	receptor binding|protein binding|peroxisome|sarcosine oxidase activity|oxidoreductase activity|L-lysine catabolic process to acetyl-CoA via L-pipecolate|tetrahydrofolate metabolic process|L-pipecolate oxidase activity|oxidation-reduction process	path:gga00260,path:gga00310,path:gga04146	Glycine, serine and threonine metabolism|Lysine degradation|Peroxisome
SORCS3	0.911951	0	1.8239	Inf	Inf	4.09378e-06	0.000311839	Up	423884	Dbxref=CGNC:6394,GeneID:423884	-	GO:0005515,GO:0007612,GO:0007613,GO:0016020,GO:0016021,GO:0097481,GO:1900452	protein binding|learning|memory|membrane|integral component of membrane|neuronal postsynaptic density|regulation of long term synaptic depression
SPATA4	0.548625	0	1.09725	Inf	Inf	1.53942e-11	4.57993e-09	Up	422571	Dbxref=CGNC:8223,GeneID:422571	spermatogenesis associated 4	GO:0005515,GO:0005737	protein binding|cytoplasm
ST6GALNAC5	0.548625	0	1.09725	Inf	Inf	5.46857e-08	7.5639e-06	Up	407778	Dbxref=CGNC:6857,GeneID:407778	ST6 (alpha-N-acetyl-neuraminyl-2,3-beta-galactosyl-1%2C3)-N-acetylgalactosaminide alpha-2%2C6-sialyltransferase 5	GO:0005794,GO:0006486,GO:0008373,GO:0016020,GO:0016021,GO:0016740,GO:0016757,GO:0097503	Golgi apparatus|protein glycosylation|sialyltransferase activity|membrane|integral component of membrane|transferase activity|transferase activity, transferring glycosyl groups|sialylation	path:gga00604	Glycosphingolipid biosynthesis - ganglio series
TCTEX1D1	0.350487	0	0.700974	Inf	Inf	6.13724e-05	0.00285463	Up	424701	Dbxref=CGNC:14252,GeneID:424701	-	GO:0005515	protein binding
TMEM121	0.181663	0	0.363325	Inf	Inf	8.12633e-06	0.0005339	Up	395216	Dbxref=CGNC:1989,GeneID:395216	transmembrane protein 121
UNC13A	0.350487	0	0.700974	Inf	Inf	0.000333942	0.0109019	Up	430487	Dbxref=CGNC:53954,GeneID:430487	-	GO:0001956,GO:0005515,GO:0005622,GO:0007268,GO:0007528,GO:0016081,GO:0016188,GO:0019992,GO:0030424,GO:0031594,GO:0035249,GO:0035556,GO:0045202,GO:0046872,GO:0048172,GO:0050435,GO:0060384,GO:1903861	positive regulation of neurotransmitter secretion|protein binding|intracellular|synaptic transmission|neuromuscular junction development|synaptic vesicle docking|synaptic vesicle maturation|diacylglycerol binding|axon|neuromuscular junction|synaptic transmission, glutamatergic|intracellular signal transduction|synapse|metal ion binding|regulation of short-term neuronal synaptic plasticity|beta-am…
VAMP2	0.548625	0	1.09725	Inf	Inf	1.68273e-11	4.91359e-09	Up	424827	Dbxref=CGNC:4105,GeneID:424827	-	GO:0000149,GO:0000322,GO:0005515,GO:0005516,GO:0005543,GO:0005802,GO:0005886,GO:0008021,GO:0016020,GO:0016021,GO:0016079,GO:0016192,GO:0017156,GO:0017157,GO:0019905,GO:0030136,GO:0030141,GO:0030672,GO:0031201,GO:0031410,GO:0031982,GO:0032869,GO:0042589,GO:0043001,GO:0043308,GO:0045202,GO:0048471,GO:0060291,GO:0060627,GO:0061025,GO:0070044,GO:0070062,GO:0090316	SNARE binding|storage vacuole|protein binding|calmodulin binding|phospholipid binding|trans-Golgi network|plasma membrane|synaptic vesicle|membrane|integral component of membrane|synaptic vesicle exocytosis|vesicle-mediated transport|calcium ion-dependent exocytosis|regulation of exocytosis|syntaxin binding|clathrin-coated vesicle|secretory granule|synaptic vesicle membrane|SNARE complex|cytoplas…	path:gga04130	SNARE interactions in vesicular transport
VIT	0.181663	0	0.363325	Inf	Inf	0.000741158	0.0201493	Up	421471	Dbxref=CGNC:8037,GeneID:421471	vitrin	GO:0005539,GO:0005578,GO:0005614,GO:0010811,GO:0030198	glycosaminoglycan binding|proteinaceous extracellular matrix|interstitial matrix|positive regulation of cell-substrate adhesion|extracellular matrix organization
AADACL2	0.593303	1.18661	0	0	#NAME?	7.6132e-09	1.36415e-06	Down	425034	Dbxref=CGNC:7888,GeneID:425034	-	GO:0008152,GO:0016021,GO:0016787,GO:0052689	metabolic process|integral component of membrane|hydrolase activity|carboxylic ester hydrolase activity
ACSM4	0.158129	0.316258	0	0	#NAME?	2.66515e-05	0.00146402	Down	426991	Dbxref=CGNC:52956,GeneID:426991	-	GO:0003824,GO:0005739,GO:0008152	catalytic activity|mitochondrion|metabolic process	path:gga00650	Butanoate metabolism
ADAMTS7	0.457505	0.915011	0	0	#NAME?	4.98495e-05	0.00241854	Down	415570	Dbxref=CGNC:6190,GeneID:415570	-
ANKRD33B	0.293926	0.587853	0	0	#NAME?	0.000697173	0.0192538	Down	420924	Dbxref=CGNC:51372,GeneID:420924	-	GO:0005515	protein binding
ASPA	0.457505	0.915011	0	0	#NAME?	0.000147223	0.00567583	Down	417609	Dbxref=CGNC:3459,GeneID:417609	-	GO:0005515,GO:0005737,GO:0005829,GO:0008152,GO:0016788,GO:0016811,GO:0046872,GO:0070062	protein binding|cytoplasm|cytosol|metabolic process|hydrolase activity, acting on ester bonds|hydrolase activity, acting on carbon-nitrogen (but not peptide) bonds, in linear amides|metal ion binding|extracellular exosome	path:gga00250,path:gga00340	Alanine, aspartate and glutamate metabolism|Histidine metabolism
CCDC180	1.07859	2.15718	0	0	#NAME?	1.43474e-13	6.65382e-11	Down	772014	Dbxref=CGNC:57217,GeneID:772014	-	GO:0070062	extracellular exosome
CCNJL	0.457505	0.915011	0	0	#NAME?	0.000514531	0.0150522	Down	416155	Dbxref=CGNC:1007,GeneID:416155	-	GO:0005634	nucleus
CIB2	0.457505	0.915011	0	0	#NAME?	0.000648914	0.0181099	Down	415363	Dbxref=CGNC:66238,GeneID:415363	-	GO:0000287,GO:0001750,GO:0001917,GO:0005178,GO:0005509,GO:0005515,GO:0005737,GO:0005829,GO:0005927,GO:0007204,GO:0031594,GO:0032403,GO:0032420,GO:0042383,GO:0042803,GO:0045494,GO:0055074,GO:0071318,GO:0072562	magnesium ion binding|photoreceptor outer segment|photoreceptor inner segment|integrin binding|calcium ion binding|protein binding|cytoplasm|cytosol|muscle tendon junction|positive regulation of cytosolic calcium ion concentration|neuromuscular junction|protein complex binding|stereocilium|sarcolemma|protein homodimerization activity|photoreceptor cell maintenance|calcium ion homeostasis|cellular…
CIT	0.457505	0.915011	0	0	#NAME?	5.48719e-05	0.00259048	Down	416984	Dbxref=CGNC:5556,GeneID:416984	-	GO:0000166,GO:0000910,GO:0004672,GO:0004674,GO:0004713,GO:0005515,GO:0005524,GO:0006468,GO:0016020,GO:0016301,GO:0016310,GO:0016740,GO:0030165,GO:0032467,GO:0035556,GO:0046872,GO:0097110	nucleotide binding|cytokinesis|protein kinase activity|protein serine/threonine kinase activity|protein tyrosine kinase activity|protein binding|ATP binding|protein phosphorylation|membrane|kinase activity|phosphorylation|transferase activity|PDZ domain binding|positive regulation of cytokinesis|intracellular signal transduction|metal ion binding|scaffold protein binding
FAM179A	0.457505	0.915011	0	0	#NAME?	0.000361443	0.0116787	Down	421296	Dbxref=CGNC:51462,GeneID:421296	family with sequence similarity 179, member A	GO:0005515	protein binding
GABRD	0.457505	0.915011	0	0	#NAME?	4.6046e-07	4.68422e-05	Down	770710	Dbxref=CGNC:875,GeneID:770710	-	GO:0004890,GO:0005230,GO:0005515,GO:0005886,GO:0006810,GO:0006811,GO:0007165,GO:0016020,GO:0016021,GO:0034220	GABA-A receptor activity|extracellular ligand-gated ion channel activity|protein binding|plasma membrane|transport|ion transport|signal transduction|membrane|integral component of membrane|ion transmembrane transport	path:gga04080	Neuroactive ligand-receptor interaction
GPR160	0.293926	0.587853	0	0	#NAME?	0.000112824	0.00460883	Down	424992	Dbxref=CGNC:7128,GeneID:424992	G protein-coupled receptor 160	GO:0016021,GO:0043235	integral component of membrane|receptor complex
GPR183	0.457505	0.915011	0	0	#NAME?	3.75825e-05	0.00196877	Down	769212	Dbxref=CGNC:12667,GeneID:769212	-	GO:0002313,GO:0004871,GO:0004930,GO:0005886,GO:0006959,GO:0007165,GO:0007186,GO:0008142,GO:0016021,GO:0030890,GO:0070374	mature B cell differentiation involved in immune response|signal transducer activity|G-protein coupled receptor activity|plasma membrane|humoral immune response|signal transduction|G-protein coupled receptor signaling pathway|oxysterol binding|integral component of membrane|positive regulation of B cell proliferation|positive regulation of ERK1 and ERK2 cascade
GREM2	0.293926	0.587853	0	0	#NAME?	1.07182e-05	0.000676019	Down	421507	Dbxref=CGNC:8191,GeneID:421507	-
HMCN1	0.293926	0.587853	0	0	#NAME?	8.03309e-05	0.00356805	Down	429823	Dbxref=CGNC:3829,GeneID:429823	-	GO:0004222,GO:0005509,GO:0005515,GO:0005576,GO:0005604,GO:0005938,GO:0006508,GO:0030054,GO:0070062	metalloendopeptidase activity|calcium ion binding|protein binding|extracellular region|basement membrane|cell cortex|proteolysis|cell junction|extracellular exosome
INCENP	0.293926	0.587853	0	0	#NAME?	0.00123755	0.0301602	Down	396270	Dbxref=CGNC:5686,GeneID:396270	inner centromere protein antigens 135/155kDa	GO:0000775,GO:0000776,GO:0000795,GO:0000800,GO:0000801,GO:0000910,GO:0005515,GO:0005721,GO:0005819,GO:0007059,GO:0010369,GO:0030496,GO:0043234	chromosome, centromeric region|kinetochore|synaptonemal complex|lateral element|central element|cytokinesis|protein binding|pericentric heterochromatin|spindle|chromosome segregation|chromocenter|midbody|protein complex
LOC100857499	0.135797	0.271595	0	0	#NAME?	1.31885e-05	0.000806033	Down	100857499	Dbxref=CGNC:65524,GeneID:100857499	-			path:gga04270	Vascular smooth muscle contraction
LOC101747287	0.293926	0.587853	0	0	#NAME?	0.000182771	0.00673347	Down	101747287	Dbxref=CGNC:66792,GeneID:101747287	-
LOC101749540	0.615634	1.23127	0	0	#NAME?	0.000519983	0.0151835	Down	101749540	Dbxref=CGNC:69007,GeneID:101749540	-
LOC107048987	0.762332	1.52466	0	0	#NAME?	0.00138297	0.0326937	Down		Dbxref=GeneID:107048987	-
LOC420553	0.621085	1.24217	0	0	#NAME?	1.58812e-05	0.000948538	Down	420553	Dbxref=CGNC:51283,GeneID:420553	-
LOC422264	0.158129	0.316258	0	0	#NAME?	0.00148295	0.0342863	Down	422264	Dbxref=CGNC:51679,GeneID:422264	-
MAF	0.457505	0.915011	0	0	#NAME?	1.49978e-05	0.000902617	Down	693248	Dbxref=CGNC:27421,GeneID:693248	v-maf avian musculoaponeurotic fibrosarcoma oncogene homolog	GO:0000122,GO:0001228,GO:0001816,GO:0002088,GO:0003677,GO:0003700,GO:0005515,GO:0005634,GO:0005737,GO:0006351,GO:0006355,GO:0006366,GO:0010628,GO:0032330,GO:0043565,GO:0045944,GO:0048468,GO:0048839,GO:0070306	negative regulation of transcription from RNA polymerase II promoter|transcriptional activator activity, RNA polymerase II transcription regulatory region sequence-specific binding|cytokine production|lens development in camera-type eye|DNA binding|transcription factor activity, sequence-specific DNA binding|protein binding|nucleus|cytoplasm|transcription, DNA-templated|regulation of transcriptio…
MCM10	0.457505	0.915011	0	0	#NAME?	4.75189e-06	0.000346888	Down	429525	Dbxref=CGNC:53688,GeneID:429525	-	GO:0005515,GO:0005634,GO:0005730,GO:0005737,GO:0006260,GO:0006974,GO:0008283,GO:0019899,GO:0042802	protein binding|nucleus|nucleolus|cytoplasm|DNA replication|cellular response to DNA damage stimulus|cell proliferation|enzyme binding|identical protein binding
METTL11B	0.457505	0.915011	0	0	#NAME?	1.74445e-15	1.19594e-12	Down	429066	Dbxref=CGNC:2426,GeneID:429066	-	GO:0006480,GO:0008152,GO:0008168	N-terminal protein amino acid methylation|metabolic process|methyltransferase activity
NXNL2	0.621085	1.24217	0	0	#NAME?	1.8584e-05	0.00109573	Down	426175	Dbxref=CGNC:23982,GeneID:426175	-	GO:0007600,GO:0007601,GO:0007608,GO:0045494	sensory perception|visual perception|sensory perception of smell|photoreceptor cell maintenance
PNAT10	0.457505	0.915011	0	0	#NAME?	0.000848616	0.0222766	Down	396283	Dbxref=CGNC:49734,GeneID:396283	N-acetyltransferase, pineal gland isozyme NAT-10			path:gga00232,path:gga00983	Caffeine metabolism|Drug metabolism - other enzymes
SAPCD2	1.07314	2.14628	0	0	#NAME?	1.01567e-05	0.000653677	Down	770416	Dbxref=CGNC:6892,GeneID:770416	-
SOX13	0.615634	1.23127	0	0	#NAME?	0.000646821	0.0180835	Down	419820	Dbxref=CGNC:361,GeneID:419820	-	GO:0000977,GO:0005515,GO:0005634,GO:0006355,GO:0043565,GO:0045586	RNA polymerase II regulatory region sequence-specific DNA binding|protein binding|nucleus|regulation of transcription, DNA-templated|sequence-specific DNA binding|regulation of gamma-delta T cell differentiation
STYK1	0.756882	1.51376	0	0	#NAME?	3.55458e-10	8.24245e-08	Down	418310	Dbxref=CGNC:10946,GeneID:418310	-	GO:0004672,GO:0004713,GO:0005515,GO:0005524,GO:0005886,GO:0006468	protein kinase activity|protein tyrosine kinase activity|protein binding|ATP binding|plasma membrane|protein phosphorylation
TMEM233	0.457505	0.915011	0	0	#NAME?	1.97959e-09	4.0538e-07	Down	101748111	Dbxref=CGNC:67602,GeneID:101748111	-	GO:0009607,GO:0016021	response to biotic stimulus|integral component of membrane
