# Supplementary material for: Transcriptomic profile of leg muscle during early growth in chicken
Source: PLoS One. 2017 Mar 14;12(3):e0173824. doi: 10.1371/journal.pone.0173824 (PMC5349469; doi:10.1371/journal.pone.0173824)
Supplement: S5 Table — (XLSX) [file pone.0173824.s008.xlsx]

## Sheet: 4W vs.12W
iD	Term	category	ListHits	ListTotal	PopHits	PopTotal	p	FDR	Enrichment_score	GeneID
GO:0001046	core promoter sequence-specific DNA binding	molecular_function	3	48	27	11495	4.37674e-06	0.000105503	26.6088	CIART;NR1D2;ARNTL
GO:0032922	circadian regulation of gene expression	biological_process	3	48	36	11495	1.42907e-05	0.000186198	19.9566	CIART;ARNTL;PER3
GO:0007623	circadian rhythm	biological_process	3	48	40	11495	2.19018e-05	0.00023328	17.9609	KLF9;ARNTL;PER3
GO:0031012	extracellular matrix	cellular_component	4	48	137	11495	0.000253581	0.00100121	6.99209	MYOC;COL6A1;COL6A3;FN1
GO:0001649	osteoblast differentiation	biological_process	3	48	77	11495	0.000289618	0.00112411	9.33036	MYOC;COL6A1;SNAI2
GO:0003700	transcription factor activity, sequence-specific DNA binding	molecular_function	7	48	471	11495	0.000666013	0.00195535	3.55914	FOXD3;NR1D2;ZNFX1;SOX10;ARNTL;SNAI2;CEBPD
GO:0030335	positive regulation of cell migration	biological_process	3	48	99	11495	0.000753302	0.00206594	7.25694	MYOC;LRRC15;SNAI2
GO:0005576	extracellular region	cellular_component	6	48	383	11495	0.000976804	0.00254191	3.75163	STC2;COL6A1;FGF16;LIPG;FN1;GLIPR2
GO:0005578	proteinaceous extracellular matrix	cellular_component	3	48	124	11495	0.0017396	0.00383046	5.79385	COL6A1;COL6A3;FN1
GO:0003924	GTPase activity	molecular_function	3	48	148	11495	0.00330802	0.00655875	4.85431	TUBB6;REM1;DIRAS2
GO:0006351	transcription, DNA-templated	biological_process	4	48	283	11495	0.00629489	0.010678	3.38486	FOXD3;NR1D2;ARNTL;CEBPD
GO:0005615	extracellular space	cellular_component	6	48	542	11495	0.00683481	0.0113579	2.65106	STC2;MYOC;COL6A3;LIPG;GLDN;FN1
GO:0043565	sequence-specific DNA binding	molecular_function	5	48	433	11495	0.00887087	0.0140583	2.76535	FOXD3;NR1D2;ARNTL;SNAI2;CEBPD
GO:0070062	extracellular exosome	cellular_component	13	48	1813	11495	0.0137077	0.019994	1.71717	MYOC;COL6A1;COL6A3;TUBB6;ENTPD2;ALDH1A3;HEBP1;LRRC15;FN1;GLIPR2;FKBP5;GLUL;FSCN1
GO:0005525	GTP binding	molecular_function	3	48	227	11495	0.0146175	0.0210528	3.16492	TUBB6;REM1;DIRAS2
GO:0005794	Golgi apparatus	cellular_component	5	48	513	11495	0.0191988	0.02689	2.3341	STC2;MYOC;ST6GALNAC5;CEP85;LIPG
GO:0043066	negative regulation of apoptotic process	biological_process	3	48	261	11495	0.0231372	0.0312591	2.75263	PLK2;SOX10;SNAI2
GO:0045893	positive regulation of transcription, DNA-templated	biological_process	4	48	403	11495	0.0257073	0.0342266	2.37696	NR1D2;SOX10;NFKBIA;ARNTL
GO:0007186	G-protein coupled receptor signaling pathway	biological_process	3	48	305	11495	0.0379297	0.0487972	2.35553	PIK3R6;ENTPD2;GPR183
GO:0045892	negative regulation of transcription, DNA-templated	biological_process	3	48	314	11495	0.0414984	0.0527951	2.28802	CIART;NR1D2;ARNTL

## Sheet: 4W vs.16W
iD	Term	category	ListHits	ListTotal	PopHits	PopTotal	p	FDR	Enrichment_score	GeneID
GO:0003779	actin binding	molecular_function	19	555	167	11495	0.000157448	0.00138928	2.35642	CLMN;ALKBH4;MYH10;EPB41L1;EZR;CNN1;LIMCH1;ABLIM1;ABLIM2;ABLIM3;SPTBN1;MICAL2;MICAL3;PFN2;LMOD2;TWF1;TNNC2;YWHAH;MYOZ2
GO:0055003	cardiac myofibril assembly	biological_process	3	555	8	11495	0.000322086	0.00274332	7.76689	MYH10;TCAP;CSRP3
GO:0007528	neuromuscular junction development	biological_process	5	555	21	11495	0.0003591	0.00302706	4.93136	PDZRN3;MUSK;CHRNA1;COL4A5;UNC13A
GO:0008092	cytoskeletal protein binding	molecular_function	7	555	41	11495	0.000653071	0.00505357	3.53615	MYPN;EPB41L1;EZR;ALDOB;LDB3;TPM1;FABP3
GO:0031594	neuromuscular junction	cellular_component	6	555	32	11495	0.000689771	0.00532078	3.88345	PDZRN3;RAPSN;MYH10;CHRNA1;COL4A5;UNC13A
GO:0045662	negative regulation of myoblast differentiation	biological_process	4	555	18	11495	0.00130655	0.00931675	4.6026	CSRP3;ANKRD2;TBX3;IL18
GO:0048741	skeletal muscle fiber development	biological_process	4	555	18	11495	0.00130655	0.00931675	4.6026	KLHL40;GPX1;PPP3CA;MYOD1
GO:0014902	myotube differentiation	biological_process	3	555	11	11495	0.00135159	0.00947272	5.64865	BARX2;GPX1;MYOD1
GO:0045663	positive regulation of myoblast differentiation	biological_process	3	555	11	11495	0.00135159	0.00947272	5.64865	IGFBP3;CSRP3;SMYD1
GO:0003785	actin monomer binding	molecular_function	3	555	15	11495	0.00479163	0.0195247	4.14234	MYL3;PFN2;TWF1
GO:0048662	negative regulation of smooth muscle cell proliferation	biological_process	3	555	15	11495	0.00479163	0.0195247	4.14234	TNFAIP3;IGFBP3;PPARG
GO:0007010	cytoskeleton organization	biological_process	7	555	57	11495	0.00574587	0.0204391	2.54354	RHOU;ABLIM1;ABLIM2;ABLIM3;MICAL2;MICAL3;LIMD1
GO:0007517	muscle organ development	biological_process	3	555	16	11495	0.00614824	0.0204391	3.88345	CRYAB;MYOD1;TCF15
GO:0035914	skeletal muscle cell differentiation	biological_process	5	555	40	11495	0.0116801	0.0330176	2.58896	BTG2;MYOD1;ANKRD2;SMYD1;MYLK2
GO:0015629	actin cytoskeleton	cellular_component	11	555	138	11495	0.0347705	0.0677997	1.65093	MYH10;EZR;ABLIM2;CDC42EP4;TWF1;TNNC1;HSPB7;FHL2;SYNPO2;MYOZ2;MYLK3
GO:0030036	actin cytoskeleton organization	biological_process	7	555	80	11495	0.0387068	0.0753554	1.81227	RHOU;WDR1;MYH10;ABLIM2;ABLIM3;PFN2;DNAJB6
GO:0051496	positive regulation of stress fiber assembly	biological_process	3	555	28	11495	0.0438836	0.0793853	2.21911	MYOC;SERPINF2;PFN2
GO:0017147	Wnt-protein binding	molecular_function	3	555	21	11495	0.0167052	0.04135	2.95882	WLS;ROR1;ROR2
GO:0005158	insulin receptor binding	molecular_function	3	555	25	11495	0.0303483	0.0604654	2.48541	SORBS1;DOK5;IRS1
GO:0030018	Z disc	cellular_component	14	555	50	11495	7.01383e-09	7.16872e-08	5.79928	MYOT;MYPN;CRYAB;TCAP;ITGB1BP2;LDB3;MYO18B;DNAJB6;BAG3;CSRP3;MURC;PPP3CA;HSPB1;MYOZ2
GO:0060048	cardiac muscle contraction	biological_process	9	555	27	11495	2.54406e-07	2.58945e-06	6.9039	MYL3;MAP2K3;KCNQ1;TCAP;ATP1B1;TPM1;CSRP3;TNNC1;SCN2B
GO:0014883	transition between fast and slow fiber	biological_process	4	555	5	11495	2.579e-07	2.60341e-06	16.5694	PPP3CA;TNNC1;TNNI1;ATP2A2
GO:0045822	negative regulation of heart contraction	biological_process	4	555	5	11495	2.579e-07	2.60341e-06	16.5694	ATP1A1;ATP1A2;ATP2A2;PLN
GO:0002026	regulation of the force of heart contraction	biological_process	6	555	12	11495	3.77612e-07	3.79623e-06	10.3559	MYL3;ATP1A1;ATP1A2;CSRP3;ATP2A2;PLN
GO:0030016	myofibril	cellular_component	7	555	17	11495	4.63864e-07	4.64432e-06	8.52835	MYL1;KCNJ8;TPM1;TMOD1;TWF1;MYOD1;ANKRD2
GO:0051087	chaperone binding	molecular_function	10	555	43	11495	4.22453e-06	4.21251e-05	4.81668	USP13;ATP1A1;ATP1A2;DNAJA4;DNAJB4;DNAJB5;DNAJB6;BAG2;BAG3;DNAJC1
GO:0005890	sodium:potassium-exchanging ATPase complex	cellular_component	4	555	7	11495	4.99267e-06	4.95831e-05	11.8353	ATP1A1;ATP1A2;ATP1B1;ATP1B4
GO:0006942	regulation of striated muscle contraction	biological_process	3	555	4	11495	5.37846e-06	5.3199e-05	15.5338	MYL3;ATP1A2;ATP2A1
GO:0005978	glycogen biosynthetic process	biological_process	4	555	8	11495	1.27839e-05	0.000125939	10.3559	PHKG1;NR1D1;PPP1R3C;AGL
GO:0017080	sodium channel regulator activity	molecular_function	5	555	13	11495	1.58196e-05	0.000154603	7.96604	GPD1L;FGF13;SNTA1;YWHAH;SCN2B
GO:0031674	I band	cellular_component	5	555	13	11495	1.58196e-05	0.000154603	7.96604	MYL3;MYPN;TCAP;ANKRD2;ATP2A1
GO:0036376	sodium ion export from cell	biological_process	3	555	5	11495	2.58607e-05	0.000251731	12.427	ATP1A1;ATP1A2;ATP1B1
GO:0045214	sarcomere organization	biological_process	6	555	20	11495	2.63283e-05	0.00025527	6.21351	MYPN;WDR1;TCAP;LDB3;TPM1;MYLK3
GO:0033017	sarcoplasmic reticulum membrane	cellular_component	4	555	9	11495	2.76203e-05	0.000266742	9.20521	DHRS7C;ATP2A1;ATP2A2;PLN
GO:0006813	potassium ion transport	biological_process	13	555	82	11495	3.35298e-05	0.000322543	3.28356	KCNF1;KCNJ5;KCNJ8;KCNJ12;KCNJ14;KCNQ1;KCNT1;ATP1A1;ATP1A2;ATP1B1;ATP1B4;ABCC9;KCNC1
GO:0006096	glycolytic process	biological_process	6	555	21	11495	3.7858e-05	0.000362756	5.91763	GAPDH;ALDOB;TPI1;PFKM;BPGM;PKM
GO:0005977	glycogen metabolic process	biological_process	5	555	16	11495	6.51761e-05	0.00062209	6.47241	PHKA1;PPP1R3C;PHKB;AGL;SLC37A4
GO:0004364	glutathione transferase activity	molecular_function	3	555	6	11495	7.46107e-05	0.000693258	10.3559	GSTA4;GSTK1;GSTO1
GO:0005391	sodium:potassium-exchanging ATPase activity	molecular_function	3	555	6	11495	7.46107e-05	0.000693258	10.3559	ATP1A1;ATP1A2;ATP1B1
GO:0005861	troponin complex	cellular_component	3	555	6	11495	7.46107e-05	0.000693258	10.3559	TNNC1;TNNC2;TNNI1
GO:0010248	establishment or maintenance of transmembrane electrochemical gradient	biological_process	3	555	6	11495	7.46107e-05	0.000693258	10.3559	ATP1A1;ATP1A2;ATP1B1
GO:0030007	cellular potassium ion homeostasis	biological_process	3	555	6	11495	7.46107e-05	0.000693258	10.3559	ATP1A1;ATP1A2;ATP1B1
GO:0030955	potassium ion binding	molecular_function	3	555	6	11495	7.46107e-05	0.000693258	10.3559	ATP1A2;ATP1B1;PKM
GO:0031430	M band	cellular_component	3	555	6	11495	7.46107e-05	0.000693258	10.3559	SPTBN1;MYOM2;MYOM3
GO:0086009	membrane repolarization	biological_process	3	555	7	11495	0.000167435	0.00146685	8.87645	KCNQ1;ATP1A1;ATP1B1
GO:2000649	regulation of sodium ion transmembrane transporter activity	biological_process	3	555	7	11495	0.000167435	0.00146685	8.87645	GPD1L;YWHAH;SCN2B
GO:0006810	transport	biological_process	44	555	548	11495	0.000322078	0.00274332	1.66298	SLC2A1;KCNF1;CLIC4;KCNJ5;KCNJ8;KCNK9;UCP3;SLC7A2;KCNJ12;KCNJ14;KCNQ1;CACNG1;GABRA1;SLC4A1;SEC14L5;ATP1B1;ATP1B4;SLC12A5;SLC12A9;SLC1A2;SLC1A6;CLCN1;SLC6A6;SFT2D3;ABCA5;ABCC9;MB;SLC19A2;CHRNA1;AQP4;AQP9;GABRD;SLC37A4;SLCO3A1;FABP3;FABP4;ATP2A1;ATP2A2;ATP2B1;PITPNM1;PITPNM3;SCN4A;KCNC1;SCN5A
GO:0003009	skeletal muscle contraction	biological_process	3	555	8	11495	0.000322086	0.00274332	7.76689	TCAP;TNNC2;CHRNA1
GO:0005388	calcium-transporting ATPase activity	molecular_function	3	555	8	11495	0.000322086	0.00274332	7.76689	ATP2A1;ATP2A2;ATP2B1
GO:0006883	cellular sodium ion homeostasis	biological_process	3	555	8	11495	0.000322086	0.00274332	7.76689	ATP1A1;ATP1A2;ATP1B1
GO:0010107	potassium ion import	biological_process	3	555	8	11495	0.000322086	0.00274332	7.76689	ATP1A1;ATP1A2;ATP1B1
GO:0010880	regulation of release of sequestered calcium ion into cytosol by sarcoplasmic reticulum	biological_process	3	555	8	11495	0.000322086	0.00274332	7.76689	GSTO1;DHRS7C;PLN
GO:0043292	contractile fiber	cellular_component	3	555	8	11495	0.000322086	0.00274332	7.76689	CRYAB;DEK;HSPB1
GO:0003824	catalytic activity	molecular_function	30	555	332	11495	0.000329257	0.0027947	1.87154	PHKA1;UPP2;BCAT1;SLC27A1;DUS4L;SGPP1;ACSM4;ACSM5;ALDOB;TPI1;HHIPL1;PFKM;ODC1;ABAT;FAHD1;ALAS1;MOCS1;DERA;APOBEC2;PHKB;AGL;ACSBG2;AUH;BPGM;ADSL;PKM;GLUL;PFKFB4;MGMT;HPGD
GO:0031032	actomyosin structure organization	biological_process	4	555	14	11495	0.000358545	0.00302706	5.91763	ALKBH4;MYH10;CNN1;LIMCH1
GO:0005244	voltage-gated ion channel activity	molecular_function	10	555	68	11495	0.000376476	0.00316265	3.04584	KCNF1;CLIC4;KCNJ5;KCNJ8;KCNJ12;KCNJ14;CACNG1;SCN4A;KCNC1;SCN5A
GO:0034765	regulation of ion transmembrane transport	biological_process	10	555	69	11495	0.000428763	0.00339456	3.0017	KCNF1;CLIC4;KCNJ5;KCNJ8;KCNJ12;KCNJ14;CACNG1;SCN4A;KCNC1;SCN5A
GO:0044548	S100 protein binding	molecular_function	3	555	9	11495	0.000557658	0.0043704	6.9039	EZR;S100A1;ATP2A2
GO:0007612	learning	biological_process	6	555	31	11495	0.000561956	0.00439006	4.00872	FGF13;NLGN4X;SLC12A5;PRKAR2B;SORCS3;PTN
GO:0006811	ion transport	biological_process	25	555	269	11495	0.000583232	0.0045418	1.92488	KCNF1;CLIC4;KCNJ5;KCNJ8;KCNK9;KCNJ12;KCNJ14;KCNQ1;CACNG1;GABRA1;SLC4A1;ATP1B1;ATP1B4;SLC12A5;SLC12A9;CLCN1;CHRNA1;GABRD;SLCO3A1;ATP2A1;ATP2A2;ATP2B1;SCN4A;KCNC1;SCN5A
GO:0016529	sarcoplasmic reticulum	cellular_component	5	555	23	11495	0.000615137	0.0047751	4.50255	S100A1;SLN;ATP2A1;ATP2A2;PLN
GO:0001518	voltage-gated sodium channel complex	cellular_component	3	555	10	11495	0.000894065	0.00678991	6.21351	SCN2B;SCN4A;SCN5A
GO:0006349	regulation of gene expression by genetic imprinting	biological_process	3	555	10	11495	0.000894065	0.00678991	6.21351	KCNQ1;DNMT3A;KDM1B
GO:0007512	adult heart development	biological_process	3	555	10	11495	0.000894065	0.00678991	6.21351	MYH10;TCAP;HAND2
GO:0060307	regulation of ventricular cardiac muscle cell membrane repolarization	biological_process	3	555	10	11495	0.000894065	0.00678991	6.21351	WDR1;KCNQ1;SNTA1
GO:0086005	ventricular cardiac muscle cell action potential	biological_process	3	555	10	11495	0.000894065	0.00678991	6.21351	KCNQ1;GPD1L;SNTA1
GO:0005242	inward rectifier potassium channel activity	molecular_function	4	555	17	11495	0.000982249	0.00741371	4.87334	KCNJ5;KCNJ8;KCNJ12;KCNJ14
GO:2000134	negative regulation of G1/S transition of mitotic cell cycle	biological_process	4	555	17	11495	0.000982249	0.00741371	4.87334	CDKN1A;E2F7;FHL1;CTDSP1
GO:0051287	NAD binding	molecular_function	5	555	25	11495	0.000993897	0.00747862	4.14234	GPD1L;GAPDH;HPGD;ME1;ME3
GO:0051117	ATPase binding	molecular_function	7	555	44	11495	0.00106661	0.00776376	3.29505	EZR;ALDOB;ATP1B1;SNTA1;S100A1;ESR1;ANK1
GO:0030424	axon	cellular_component	12	555	101	11495	0.00110796	0.00804088	2.4608	KATNB1;MYH10;FGF13;SLC1A2;NRP2;NTNG2;MYO1D;ALCAM;ADAM22;PVALB;CCSAP;UNC13A
GO:0001816	cytokine production	biological_process	4	555	18	11495	0.00130655	0.00931675	4.6026	PLA2R1;SLC37A4;FABP4;MAF
GO:0006936	muscle contraction	biological_process	4	555	18	11495	0.00130655	0.00931675	4.6026	MYL1;TMOD1;MYBPC2;MYOM2
GO:0032781	positive regulation of ATPase activity	biological_process	4	555	18	11495	0.00130655	0.00931675	4.6026	ALDOB;ATP1B1;PFN2;DNAJB6
GO:0051262	protein tetramerization	biological_process	4	555	18	11495	0.00130655	0.00931675	4.6026	TP63;ADSL;KCNC1;ME1
GO:0001967	suckling behavior	biological_process	3	555	11	11495	0.00135159	0.00947272	5.64865	CNTFR;GLS;HAND2
GO:0030330	DNA damage response, signal transduction by p53 class mediator	biological_process	3	555	11	11495	0.00135159	0.00947272	5.64865	FOXO3;E2F7;TRIAP1
GO:0034236	protein kinase A catalytic subunit binding	molecular_function	3	555	11	11495	0.00135159	0.00947272	5.64865	KCNQ1;EZR;PRKAR2B
GO:0097193	intrinsic apoptotic signaling pathway	biological_process	3	555	11	11495	0.00135159	0.00947272	5.64865	SGPP1;MLLT11;CLU
GO:0005516	calmodulin binding	molecular_function	7	555	47	11495	0.00166669	0.00994508	3.08472	PHKA1;PHKG1;KCNQ1;CNN1;PPP3CA;PHKB;VAMP2
GO:0055010	ventricular cardiac muscle tissue morphogenesis	biological_process	4	555	19	11495	0.00170352	0.00994508	4.36036	MYL3;TPM1;TNNC1;TNNI1
GO:0006821	chloride transport	biological_process	7	555	48	11495	0.00191723	0.00994508	3.02046	CLIC4;NMUR1;GABRA1;SLC4A1;SLC12A5;CLCN1;ANO8
GO:0008016	regulation of heart contraction	biological_process	3	555	12	11495	0.0019505	0.00994508	5.17793	HOPX;S100A1;PLN
GO:0071805	potassium ion transmembrane transport	biological_process	10	555	83	11495	0.00206456	0.00994508	2.49539	KCNF1;KCNJ5;KCNJ8;KCNK9;KCNJ12;KCNJ14;KCNQ1;KCNT1;ABCC9;KCNC1
GO:0004181	metallocarboxypeptidase activity	molecular_function	4	555	20	11495	0.00218226	0.00994508	4.14234	AGTPBP1;AGBL4;CPE;CPM
GO:0007017	microtubule-based process	biological_process	4	555	20	11495	0.00218226	0.00994508	4.14234	TUBB6;DYNLL1;DYNLL2;TUBB4B
GO:0051082	unfolded protein binding	molecular_function	7	555	49	11495	0.00219651	0.00994508	2.95882	CRYAB;MAP1B;DNAJA4;DNAJB4;DNAJB5;DNAJB6;SCG5
GO:0051291	protein heterooligomerization	biological_process	3	555	13	11495	0.00271074	0.0115642	4.77963	PCBD2;RIPK3;TMEM120A
GO:0042383	sarcolemma	cellular_component	6	555	40	11495	0.00273529	0.0116487	3.10676	ATP1A1;ATP1A2;ATP1B1;CLCN1;PDE9A;ABCC9
GO:0044325	ion channel binding	molecular_function	8	555	62	11495	0.0027506	0.0116936	2.67248	KCNQ1;GPD1L;FGF13;TCAP;SNTA1;ABCC9;YWHAH;FHL1
GO:0006814	sodium ion transport	biological_process	6	555	41	11495	0.00316399	0.0134278	3.03098	ATP1A1;ATP1A2;ATP1B1;ATP1B4;SCN4A;SCN5A
GO:0006874	cellular calcium ion homeostasis	biological_process	7	555	52	11495	0.00322946	0.013682	2.78812	STC2;ATP1B1;EDN3;CSRP3;SLC37A4;ATP2A2;PLN
GO:0003730	mRNA 3'-UTR binding	molecular_function	4	555	22	11495	0.00342205	0.0141318	3.76577	AUH;RBM24;IGF2BP1;IGF2BP3
GO:0008152	metabolic process	biological_process	53	555	772	11495	0.00358568	0.0147826	1.42192	DYNC1LI1;HECW2;BCAT1;TUBB6;GATM;SLC27A1;METTL11B;HERC3;NUDT8;PNPLA3;MYH10;GSTA4;PM20D2;SGPP1;ACSM4;ACSM5;ALDH1A3;ATP1A1;ATP1A2;PLA2G4A;TPI1;DCXR;EYA4;GSTO1;PFKM;FAHD1;DHRS7C;SAT1;MYO18B;ALAS1;PDE7A;PDE9A;MYO1D;APOBEC2;ATL2;MOGAT1;ABCA5;ABCC9;DPYSL3;OASL;ACSBG2;AUH;TUBB4B;BPGM;BCHE;PDE10A;ATP2A1;ATP2A2;CD38;ATP2B1;PFKFB4;HPGD;ASPA
GO:0030295	protein kinase activator activity	molecular_function	3	555	14	11495	0.00365162	0.015004	4.43822	FGF13;GPRC5B;TOM1L1
GO:0055074	calcium ion homeostasis	biological_process	3	555	14	11495	0.00365162	0.015004	4.43822	STC2;FAM20A;CCDC47
GO:0007254	JNK cascade	biological_process	3	555	15	11495	0.00479163	0.0195247	4.14234	FGF12;ROR2;MAPK9
GO:0030017	sarcomere	cellular_component	3	555	15	11495	0.00479163	0.0195247	4.14234	TMOD1;ABCC9;ANKRD2
GO:0043001	Golgi to plasma membrane protein transport	biological_process	3	555	15	11495	0.00479163	0.0195247	4.14234	SPTBN1;VAMP2;OPTN
GO:0043124	negative regulation of I-kappaB kinase/NF-kappaB signaling	biological_process	4	555	24	11495	0.00510034	0.0204391	3.45195	STAT1;TNFAIP3;ESR1;OPTN
GO:0007268	synaptic transmission	biological_process	6	555	45	11495	0.00540904	0.0204391	2.76156	RAPSN;FGF12;GLS;SLC12A5;DLG2;UNC13A
GO:0051289	protein homotetramerization	biological_process	5	555	35	11495	0.0060505	0.0204391	2.95882	PCBD2;KCNJ12;TP63;DCXR;GLS
GO:0097481	neuronal postsynaptic density	cellular_component	5	555	35	11495	0.0060505	0.0204391	2.95882	ATP1A1;SPTBN1;MAP1B;DLG2;SORCS3
GO:0005758	mitochondrial intermembrane space	cellular_component	4	555	25	11495	0.00612695	0.0204391	3.31387	MYOC;GATM;MICU1;TRIAP1
GO:0006816	calcium ion transport	biological_process	8	555	70	11495	0.00627482	0.0204391	2.36705	NMUR1;CACNG1;RAMP1;PPP3CA;ATP2A1;ATP2A2;PLN;ATP2B1
GO:0006749	glutathione metabolic process	biological_process	3	555	17	11495	0.00773778	0.0229236	3.65501	GSTA4;GSTK1;GPX1
GO:0019216	regulation of lipid metabolic process	biological_process	3	555	17	11495	0.00773778	0.0229236	3.65501	NR1D1;NR1D2;TNFAIP8L3
GO:0045736	negative regulation of cyclin-dependent protein serine/threonine kinase activity	biological_process	3	555	17	11495	0.00773778	0.0229236	3.65501	CDKN1A;TNFAIP3;HEXIM1
GO:0031175	neuron projection development	biological_process	7	555	60	11495	0.0078449	0.023213	2.41637	MYOC;CLMN;MYH10;BTG2;VAPA;LAMB1;EPHA8
GO:0001725	stress fiber	cellular_component	5	555	37	11495	0.00798915	0.0236113	2.79888	MYH10;TPM1;TPM3;ABLIM1;ABLIM3
GO:0001046	core promoter sequence-specific DNA binding	molecular_function	4	555	27	11495	0.00859966	0.0253851	3.0684	CIART;NR1D1;NR1D2;ESR1
GO:0005215	transporter activity	molecular_function	12	555	129	11495	0.00940225	0.0277208	1.92667	SLC2A1;SLC4A1;SEC14L5;SLC12A5;SLC12A9;ABCA5;AQP4;AQP9;SLC37A4;SLCO3A1;FABP3;FABP4
GO:0008360	regulation of cell shape	biological_process	7	555	62	11495	0.00953392	0.0280753	2.33842	RHOU;MYH10;EZR;TPM1;LIMD1;CDC42EP4;PALMD
GO:0030863	cortical cytoskeleton	cellular_component	3	555	18	11495	0.00957528	0.0280959	3.45195	SLC4A1;SPTBN1;TMOD1
GO:0046034	ATP metabolic process	biological_process	3	555	18	11495	0.00957528	0.0280959	3.45195	ATP1A2;ATP1B1;AK1
GO:0050905	neuromuscular process	biological_process	3	555	18	11495	0.00957528	0.0280959	3.45195	AGTPBP1;FGF12;CHRNA1
GO:0032869	cellular response to insulin stimulus	biological_process	5	555	39	11495	0.0103383	0.0301228	2.65535	STAT1;CPEB2;PPARG;VAMP2;IRS1
GO:0004114	3',5'-cyclic-nucleotide phosphodiesterase activity	molecular_function	3	555	19	11495	0.0116744	0.0330176	3.27027	PDE7A;PDE9A;PDE10A
GO:1903561	extracellular vesicle	cellular_component	5	555	41	11495	0.01314	0.0331267	2.52582	ATP1A1;ATP1A2;ATP1B1;TUBB4B;PKM
GO:0016310	phosphorylation	biological_process	21	555	274	11495	0.0134138	0.0337825	1.58739	PRKCQ;ADCK3;PHKG1;CAMKK2;ROR1;PFKM;LIMD1;ACVR1C;TESK2;MAST2;MAST4;MUSK;DGKH;AK1;MAPK9;PKM;MYLK2;MYLK3;MYLK4;PGM2L1;EPHA8
GO:0008144	drug binding	molecular_function	4	555	30	11495	0.0134826	0.0338862	2.76156	ATP1A2;ATP1B1;PPARG;PPP3CA
GO:0016459	myosin complex	cellular_component	4	555	30	11495	0.0134826	0.0338862	2.76156	MYH10;MYO18B;MYO1D;DYNLL2
GO:0006457	protein folding	biological_process	8	555	79	11495	0.0135713	0.0340741	2.09739	QSOX1;MAP1B;PPIG;DNAJB4;DNAJB5;DNAJB6;DNAJC1;FKBP5
GO:0042771	intrinsic apoptotic signaling pathway in response to DNA damage by p53 class mediator	biological_process	3	555	20	11495	0.0140475	0.0349831	3.10676	TP63;CDKN1A;HIPK2
GO:0005267	potassium channel activity	molecular_function	5	555	42	11495	0.0147229	0.0366281	2.46568	KCNF1;KCNK9;KCNQ1;ABCC9;KCNC1
GO:0005829	cytosol	cellular_component	41	555	618	11495	0.0153536	0.0381585	1.37408	SLC2A1;CLIC4;EIF4EBP1;CRYAB;THRSP;AGTPBP1;CDO1;CDKN1A;SH3BGR;FGF13;EZR;GAPDH;ATP1A2;PLA2G4A;CHAC1;PFKM;ODC1;MAP1B;FAHD1;PDE9A;DNAJA4;DNAJB4;DNAJB5;DNAJB6;BAG3;AGBL4;PPP3CA;HSPA4;SLC35G1;MAPK9;DYNLL1;RIPK3;HSPH1;TOM1;ACSBG2;ANKRD2;CA3;TOM1L1;PALD1;SMYD2;ASPA
GO:0055114	oxidation-reduction process	biological_process	29	555	411	11495	0.0156649	0.0388928	1.46141	PCBD2;CDO1;GPD1L;GPD2;DUS4L;QSOX1;ALDH1A3;GAPDH;BLVRA;DCXR;GSTK1;MSRB3;HHIPL1;GPX1;MICAL2;MICAL3;LOXL4;DHRS7C;CYB5R2;CYB5R3;SUOX;TECRL;KMO;SRD5A2;KDM1B;HPGD;PIPOX;ME1;ME3
GO:0008344	adult locomotory behavior	biological_process	5	555	43	11495	0.0164337	0.0407602	2.40834	FGF12;ATP1A2;TMOD1;ADAM22;HIPK2
GO:0031072	heat shock protein binding	molecular_function	3	555	21	11495	0.0167052	0.04135	2.95882	DNAJA4;DNAJB6;FKBP5
GO:0015293	symporter activity	molecular_function	3	555	22	11495	0.019657	0.0465708	2.82432	SLC1A2;SLC1A6;SLC6A6
GO:0032868	response to insulin	biological_process	3	555	22	11495	0.019657	0.0465708	2.82432	SLC27A1;ACVR1C;IRS1
GO:0032147	activation of protein kinase activity	biological_process	4	555	33	11495	0.0199537	0.0465708	2.51051	FGF13;GPRC5B;RIPK3;TOM1L1
GO:0008201	heparin binding	molecular_function	6	555	58	11495	0.0209752	0.0465708	2.14259	CRISPLD2;FGF12;IMPG2;COL25A1;COL13A1;RSPO3
GO:0016301	kinase activity	molecular_function	19	555	255	11495	0.0223767	0.0487045	1.54323	PRKCQ;ADCK3;PHKG1;CAMKK2;ROR1;PFKM;ACVR1C;TESK2;MAST2;MAST4;MUSK;DGKH;AK1;MAPK9;PKM;MYLK2;MYLK3;MYLK4;EPHA8
GO:0000082	G1/S transition of mitotic cell cycle	biological_process	4	555	34	11495	0.0224937	0.0488725	2.43667	EIF4EBP1;RHOU;CDKN1A;PPP3CA
GO:0005903	brush border	cellular_component	4	555	34	11495	0.0224937	0.0488725	2.43667	MYH10;EZR;DCXR;MYO1D
GO:0001772	immunological synapse	cellular_component	3	555	23	11495	0.0229108	0.0496467	2.70153	PRKCQ;EZR;ALCAM
GO:0005109	frizzled binding	molecular_function	3	555	23	11495	0.0229108	0.0496467	2.70153	MYOC;ROR2;RSPO3
GO:0071320	cellular response to cAMP	biological_process	3	555	23	11495	0.0229108	0.0496467	2.70153	KCNQ1;EZR;AQP9
GO:0005622	intracellular	cellular_component	47	555	745	11495	0.024149	0.0522838	1.30664	SLC2A1;CLIC4;RHOU;NMUR1;CACNG1;RPLP1;REM1;FGF12;SEC14L5;EZR;CISH;ROGDI;ATP1B1;RCAN2;GSTK1;SIK2;RAMP1;FSD1L;B3GNT5;FSD2;ROR2;SNTA1;SAT1;RASL12;DIRAS2;EDN3;SH2D3C;DOK5;TWF1;PTDSS2;HSPB1;HSPB8;ASB14;ASB15;RIPK3;TOM1;LNPEP;MLLT11;TOM1L1;LGALSL;RPL3L;CIDEC;CLU;ANO8;UNC13A;PITPNM1;PITPNM3
GO:0014704	intercalated disc	cellular_component	3	555	24	11495	0.0264728	0.057214	2.58896	FGF13;ATP1B1;ATP2A2
GO:0019722	calcium-mediated signaling	biological_process	3	555	24	11495	0.0264728	0.057214	2.58896	NMUR1;RCAN2;PPP3CA
GO:0008076	voltage-gated potassium channel complex	cellular_component	5	555	49	11495	0.0296187	0.0604654	2.11344	KCNF1;KCNQ1;ABCC9;KCNIP1;KCNC1
GO:0035725	sodium ion transmembrane transport	biological_process	5	555	49	11495	0.0296187	0.0604654	2.11344	ATP1A1;ATP1A2;SCN2B;SCN4A;SCN5A
GO:0001755	neural crest cell migration	biological_process	3	555	25	11495	0.0303483	0.0604654	2.48541	NRP2;EDN3;SEMA3F
GO:0004867	serine-type endopeptidase inhibitor activity	molecular_function	4	555	37	11495	0.0313347	0.0617382	2.2391	SERPINB6;SERPINF2;TFPI;WFIKKN2
GO:0005856	cytoskeleton	cellular_component	10	555	121	11495	0.0319319	0.0628644	1.71171	KATNB1;TUBB6;EPB41L1;EZR;CNN1;LDB3;DYNLL1;TUBB4B;PDLIM1;CCSAP
GO:0005200	structural constituent of cytoskeleton	molecular_function	3	555	26	11495	0.0345406	0.0674049	2.38981	TUBB6;SPTBN1;TUBB4B
GO:0009611	response to wounding	biological_process	3	555	26	11495	0.0345406	0.0674049	2.38981	SLC1A2;GPX1;ABHD2
GO:0003707	steroid hormone receptor activity	molecular_function	4	555	39	11495	0.038285	0.0745935	2.12428	NR1D1;NR1D2;PPARG;ESR1
GO:0005546	phosphatidylinositol-4,5-bisphosphate binding	molecular_function	3	555	27	11495	0.039052	0.0755439	2.3013	KCNQ1;PFN2;TWF1
GO:0005886	plasma membrane	cellular_component	76	555	1313	11495	0.0391107	0.0755439	1.19885	SLC2A1;PRKCQ;FNDC5;CLIC4;CRYAB;PTCHD1;CLDN5;CDH4;KATNB1;KCNQ1;DYNC1LI1;SORBS1;PLA2R1;SLC27A1;GPD1L;GABRA1;RAPSN;WLS;MYH10;FGF13;GCGR;EZR;CISH;TNFAIP8L3;GAPDH;ATP1A1;ATP1A2;ATP1B1;VIPR2;GRB14;RAMP1;PCDH1;GPRC5B;SPTBN1;NLGN4X;SLC12A5;SLC1A2;MICAL3;RILPL1;MAP1B;GJA4;DIRAS2;NTNG2;CDC42EP4;VAPA;DNAJB4;BAG3;DNAJC1;KLF9;PROKR2;ARRDC2;GNG11;ABCC9;PRKAR2B;YWHAH;AK1;SLC35G1;HSPB1;HOMER2;FHL1;NLN;SLC19A2;PL…
GO:0008081	phosphoric diester hydrolase activity	molecular_function	4	555	40	11495	0.0420858	0.0763018	2.07117	GPCPD1;PDE7A;PDE9A;PDE10A
GO:0043154	negative regulation of cysteine-type endopeptidase activity involved in apoptotic process	biological_process	4	555	40	11495	0.0420858	0.0763018	2.07117	CRYAB;GPX1;DNAJB6;TRIAP1
GO:1902476	chloride transmembrane transport	biological_process	4	555	40	11495	0.0420858	0.0763018	2.07117	CLIC4;SLC4A1;SLC12A5;ANO8
GO:0008286	insulin receptor signaling pathway	biological_process	3	555	28	11495	0.0438836	0.0793853	2.21911	EIF4EBP1;SORBS1;IRS1
GO:0043197	dendritic spine	cellular_component	3	555	28	11495	0.0438836	0.0793853	2.21911	MYH10;NR1D1;PRKAR2B
GO:0090263	positive regulation of canonical Wnt signaling pathway	biological_process	5	555	54	11495	0.0448071	0.0809962	1.91775	WLS;GPRC5B;ROR2;RSPO3;WNT2B
GO:0000776	kinetochore	cellular_component	5	555	55	11495	0.0483333	0.0866679	1.88288	DYNC1LI1;INCENP;SS18L1;SEH1L;DYNLL1
GO:0001558	regulation of cell growth	biological_process	3	555	29	11495	0.0490349	0.0876695	2.14259	IGFBP3;KAZALD1;SOCS2
GO:0003774	motor activity	molecular_function	3	555	29	11495	0.0490349	0.0876695	2.14259	MYH10;MYO18B;MYO1D
GO:0008217	regulation of blood pressure	biological_process	3	555	29	11495	0.0490349	0.0876695	2.14259	ATP1A1;ATP1A2;PPARG
GO:0060395	SMAD protein signal transduction	biological_process	3	555	29	11495	0.0490349	0.0876695	2.14259	ROR2;LNPEP;HIPK2

## Sheet: 12W vs.16W
iD	Term	category	ListHits	ListTotal	PopHits	PopTotal	p	FDR	Enrichment_score	GeneID
GO:0005520	insulin-like growth factor binding	molecular_function	4	493	19	11495	0.00100254	0.00757657	4.90872	IGFBP3;IGFBP5;IGFBP7;ESM1
GO:0005861	troponin complex	cellular_component	5	493	6	11495	6.04409e-09	6.60267e-08	19.4304	TNNC1;TNNC2;TNNI1;TNNI2;TNNT3
GO:0045214	sarcomere organization	biological_process	8	493	20	11495	5.02712e-08	5.46581e-07	9.32657	MYPN;WDR1;LDB3;TPM1;CFL2;FHOD3;CAPN3;MYLK3
GO:0006096	glycolytic process	biological_process	8	493	21	11495	8.46505e-08	9.16053e-07	8.88245	PGK1;GAPDH;PGAM1;TPI1;PFKM;GPI;BPGM;PKM
GO:0030018	Z disc	cellular_component	12	493	50	11495	1.1736e-07	1.26409e-06	5.59594	MYOT;MYPN;CRYAB;LDB3;JPH2;DNAJB6;BAG3;CSRP3;PPP3CA;HSPB1;FBXO32;MYOZ2
GO:0014883	transition between fast and slow fiber	biological_process	4	493	5	11495	1.42309e-07	1.52568e-06	18.6531	PPP3CA;TNNC1;TNNI1;ATP2A2
GO:0031674	I band	cellular_component	6	493	13	11495	3.50705e-07	3.74248e-06	10.7614	MYL3;MYPN;KAT2B;CFL2;ANKRD2;ATP2A1
GO:0005912	adherens junction	cellular_component	3	493	24	11495	0.0179499	0.0414159	2.91455	CDH5;LIMD1;MPP7
GO:0006072	glycerol-3-phosphate metabolic process	biological_process	3	493	4	11495	3.34411e-06	3.51971e-05	17.4873	GPD1L;GPD2;GK
GO:0006942	regulation of striated muscle contraction	biological_process	3	493	4	11495	3.34411e-06	3.51971e-05	17.4873	MYL3;TNNT3;ATP2A1
GO:0030016	myofibril	cellular_component	6	493	17	11495	3.42018e-06	3.58341e-05	8.22933	MYL1;TPM1;TMOD1;TWF1;MYOD1;ANKRD2
GO:0003009	skeletal muscle contraction	biological_process	4	493	8	11495	7.15348e-06	7.46098e-05	11.6582	TNNC2;TNNI2;CHRNA1;TNNT3
GO:0017080	sodium channel regulator activity	molecular_function	5	493	13	11495	8.00913e-06	8.31578e-05	8.96786	GPD1L;FGF13;SNTA1;YWHAH;SCN2B
GO:0051087	chaperone binding	molecular_function	9	493	43	11495	1.02729e-05	0.000106184	4.88018	USP13;DNAJA4;DNAJB4;DNAJB5;DNAJB6;BAG2;BAG3;DNAJC1;SOD1
GO:0016868	intramolecular transferase activity, phosphotransferases	molecular_function	3	493	5	11495	1.61513e-05	0.0001662	13.9899	PGAM1;BPGM;PGM2L1
GO:0031430	M band	cellular_component	3	493	6	11495	4.68067e-05	0.000477387	11.6582	SPTBN1;MYOM2;MYOM3
GO:0048846	axon extension involved in axon guidance	biological_process	3	493	6	11495	4.68067e-05	0.000477387	11.6582	NRP2;SLIT1;SEMA3F
GO:0035914	skeletal muscle cell differentiation	biological_process	4	493	40	11495	0.0271541	0.0562862	2.33164	BTG2;MYOD1;ANKRD2;SMYD1
GO:0097193	intrinsic apoptotic signaling pathway	biological_process	4	493	11	11495	5.29921e-05	0.000535731	8.4787	SGPP1;BNIP3;MLLT11;CLU
GO:0051262	protein tetramerization	biological_process	5	493	18	11495	7.20967e-05	0.000725689	6.47679	MTMR2;TP63;ADSL;KCNC1;ME1
GO:0002026	regulation of the force of heart contraction	biological_process	4	493	12	11495	8.76475e-05	0.000848855	7.77214	MYL3;CSRP3;ATP2A2;PLN
GO:0030424	axon	cellular_component	13	493	101	11495	9.84161e-05	0.00094916	3.00112	KATNB1;MYH10;FGF13;NRCAM;SNCA;GDPD5;SLC1A2;NRP2;KIF13B;NTNG2;ADAM22;CCSAP;UNC13A
GO:0055010	ventricular cardiac muscle tissue morphogenesis	biological_process	5	493	19	11495	0.000101578	0.000975569	6.1359	MYL3;TPM1;TNNC1;PROX1;TNNI1
GO:0048678	response to axon injury	biological_process	3	493	7	11495	0.000105508	0.00100494	9.99276	FGF2;DPYSL3;SOD1
GO:2000649	regulation of sodium ion transmembrane transporter activity	biological_process	3	493	7	11495	0.000105508	0.00100494	9.99276	GPD1L;YWHAH;SCN2B
GO:0030239	myofibril assembly	biological_process	3	493	3	11495	0	0	23.3164	MYH10;TMOD1;CAPN3
GO:0003779	actin binding	molecular_function	22	493	167	11495	6.95923e-07	7.39218e-06	3.07163	PHACTR2;CLMN;PLS3;ALKBH4;MYH10;EPB41L1;CNN1;LIMCH1;ABLIM1;ABLIM2;ABLIM3;SPTBN1;CFL2;MICAL3;PFN2;LMOD2;TWF1;TNNC2;YWHAH;TNNI2;TNNT3;MYOZ2
GO:0005388	calcium-transporting ATPase activity	molecular_function	3	493	8	11495	0.000203862	0.00189477	8.74366	ATP2A1;ATP2A2;ATP2B1
GO:0005978	glycogen biosynthetic process	biological_process	3	493	8	11495	0.000203862	0.00189477	8.74366	PHKG1;PRKAG3;AGL
GO:0045663	positive regulation of myoblast differentiation	biological_process	4	493	11	11495	5.29921e-05	0.000535731	8.4787	IGFBP3;CSRP3;SMYD1;PLCB1
GO:0007528	neuromuscular junction development	biological_process	5	493	21	11495	0.000188805	0.00179092	5.55153	PDZRN3;MUSK;CHRNA1;COL4A1;UNC13A
GO:0031032	actomyosin structure organization	biological_process	4	493	14	11495	0.000206262	0.00190173	6.66184	ALKBH4;MYH10;CNN1;LIMCH1
GO:0046716	muscle cell cellular homeostasis	biological_process	4	493	14	11495	0.000206262	0.00190173	6.66184	CFL2;PFKM;CHRNA1;SOD1
GO:0007612	learning	biological_process	6	493	31	11495	0.000274105	0.00251718	4.51286	FGF13;JPH3;NLGN4X;SLC12A5;SORCS3;PTN
GO:0030017	sarcomere	cellular_component	4	493	15	11495	0.000298541	0.00259258	6.21771	TMOD1;ABCC9;FHOD3;ANKRD2
GO:0016529	sarcoplasmic reticulum	cellular_component	5	493	23	11495	0.00032646	0.00277672	5.06879	JPH2;SLN;ATP2A1;ATP2A2;PLN
GO:0005267	potassium channel activity	molecular_function	7	493	42	11495	0.000351848	0.00298165	3.88607	KCNF1;KCNK9;ABCC9;KCNK10;KCNB2;KCNC1;KCNC2
GO:0033017	sarcoplasmic reticulum membrane	cellular_component	3	493	9	11495	0.00035453	0.00299338	7.77214	ATP2A1;ATP2A2;PLN
GO:0008344	adult locomotory behavior	biological_process	7	493	43	11495	0.000416305	0.00350212	3.7957	EN1;FGF12;SNCA;TMOD1;CHL1;ADAM22;HIPK2
GO:0001518	voltage-gated sodium channel complex	cellular_component	3	493	10	11495	0.00057091	0.00469981	6.99493	SCN2B;SCN4A;SCN5A
GO:0004089	carbonate dehydratase activity	molecular_function	3	493	10	11495	0.00057091	0.00469981	6.99493	CA2;CA3;CA4
GO:0051082	unfolded protein binding	molecular_function	8	493	49	11495	0.000202433	0.00189477	3.80676	CRYAB;CANX;MAP1B;DNAJA4;DNAJB4;DNAJB5;DNAJB6;SCG5
GO:0006094	gluconeogenesis	biological_process	3	493	10	11495	0.00057091	0.00469981	6.99493	GPD2;TPI1;GPI
GO:0030837	negative regulation of actin filament polymerization	biological_process	3	493	8	11495	0.000203862	0.00189477	8.74366	PFN2;TWF1;FHOD3
GO:0055003	cardiac myofibril assembly	biological_process	3	493	8	11495	0.000203862	0.00189477	8.74366	MYH10;CSRP3;FHOD3
GO:0005244	voltage-gated ion channel activity	molecular_function	9	493	68	11495	0.000595827	0.00488747	3.086	KCNF1;KCNJ5;KCNJ12;CACNG1;KCNB2;SCN4A;KCNC1;KCNC2;SCN5A
GO:0034765	regulation of ion transmembrane transport	biological_process	9	493	69	11495	0.000670661	0.00548182	3.04127	KCNF1;KCNJ5;KCNJ12;CACNG1;KCNB2;SCN4A;KCNC1;KCNC2;SCN5A
GO:0008201	heparin binding	molecular_function	8	493	58	11495	0.000745308	0.0057456	3.21606	CRISPLD2;FGF12;CLEC3B;IMPG2;COL25A1;COL13A1;RSPO3;NDNF
GO:0006936	muscle contraction	biological_process	4	493	18	11495	0.000765444	0.00588116	5.18143	MYL1;TMOD1;MYBPC2;MYOM2
GO:0005516	calmodulin binding	molecular_function	7	493	47	11495	0.000776771	0.00594836	3.47266	PHKA1;PHKG1;CNN1;PPP3CA;PHKB;VAMP2;PLCB1
GO:0071805	potassium ion transmembrane transport	biological_process	10	493	83	11495	0.000795874	0.00607447	2.80921	KCNF1;KCNJ5;KCNK9;KCNJ12;KCNT1;ABCC9;KCNK10;KCNB2;KCNC1;KCNC2
GO:0060048	cardiac muscle contraction	biological_process	5	493	27	11495	0.000827322	0.00629366	4.31786	MYL3;TPM1;CSRP3;TNNC1;SCN2B
GO:0001967	suckling behavior	biological_process	3	493	11	11495	0.000866863	0.00657276	6.35903	CNTFR;GLS;HAND2
GO:0005523	tropomyosin binding	molecular_function	3	493	10	11495	0.00057091	0.00469981	6.99493	LMOD2;TMOD1;TNNT3
GO:0005539	glycosaminoglycan binding	molecular_function	3	493	12	11495	0.00125647	0.00836281	5.82911	CRISPLD2;VIT;NDNF
GO:0006811	ion transport	biological_process	22	493	269	11495	0.00127831	0.00836281	1.90692	KCNF1;KCNJ5;KCNK9;KCNJ12;CACNG1;ATP1B4;SLC12A5;CLCN1;GRIN2C;KCNK10;CHRNA1;GABRD;SLCO3A1;CHRNG;ATP2A1;ATP2A2;ATP2B1;KCNB2;SCN4A;KCNC1;KCNC2;SCN5A
GO:0043524	negative regulation of neuron apoptotic process	biological_process	9	493	75	11495	0.00130005	0.00836281	2.79797	EN1;EN2;CNTFR;SNCA;CHL1;HIPK2;NDNF;SOD1;CEBPB
GO:0005509	calcium ion binding	molecular_function	32	493	453	11495	0.00203916	0.00927072	1.64708	MYL1;MYL3;EFHC1;CRTAC1;CDH5;CIB2;PLS3;GPD2;CAMKK2;PLA2G4A;CANX;PCDH1;SNCA;CLEC3B;SLIT1;PCDH19;NTNG2;EGFL6;HMCN1;TNNC1;TNNC2;DGKG;MYL10;CCDC47;CDH19;ITGB6;DLK1;KCNIP1;CAPN3;ATP2A1;ATP2A2;PLCB1
GO:0045502	dynein binding	molecular_function	3	493	10	11495	0.00057091	0.00469981	6.99493	KATNB1;SNCA;ATMIN
GO:0030295	protein kinase activator activity	molecular_function	3	493	14	11495	0.00237285	0.0107034	4.99638	FGF13;GPRC5B;TOM1L1
GO:0055074	calcium ion homeostasis	biological_process	3	493	14	11495	0.00237285	0.0107034	4.99638	CIB2;JPH2;CCDC47
GO:0070536	protein K63-linked deubiquitination	biological_process	3	493	14	11495	0.00237285	0.0107034	4.99638	USP13;TNFAIP3;OTUD1
GO:0060644	mammary gland epithelial cell differentiation	biological_process	3	493	10	11495	0.00057091	0.00469981	6.99493	FGF2;ZNF703;CEBPB
GO:0021762	substantia nigra development	biological_process	5	493	33	11495	0.00248941	0.0110348	3.53279	FGF2;PLP1;YWHAH;DYNLL1;SYPL2
GO:0006813	potassium ion transport	biological_process	9	493	82	11495	0.0025698	0.0113693	2.55912	KCNF1;KCNJ5;KCNJ12;KCNT1;ATP1B4;ABCC9;KCNB2;KCNC1;KCNC2
GO:0007010	cytoskeleton organization	biological_process	7	493	57	11495	0.00280732	0.0123963	2.86342	RHOU;ABLIM1;ABLIM2;ABLIM3;MICAL3;LIMD1;UGT8
GO:0006816	calcium ion transport	biological_process	8	493	70	11495	0.00289134	0.0127429	2.66473	NMUR1;CACNG1;RAMP1;PPP3CA;ATP2A1;ATP2A2;PLN;ATP2B1
GO:0019722	calcium-mediated signaling	biological_process	4	493	24	11495	0.00306972	0.0135033	3.88607	NMUR1;RCAN2;GPRC6A;PPP3CA
GO:0031594	neuromuscular junction	cellular_component	5	493	32	11495	0.00211196	0.0095828	3.64319	PDZRN3;CIB2;MYH10;CHRNA1;UNC13A
GO:0007254	JNK cascade	biological_process	3	493	15	11495	0.00312715	0.0136001	4.66329	FGF12;MAPK9;MAP3K7
GO:0043001	Golgi to plasma membrane protein transport	biological_process	3	493	15	11495	0.00312715	0.0136001	4.66329	SPTBN1;VAMP2;OPTN
GO:0015629	actin cytoskeleton	cellular_component	13	493	138	11495	0.00238315	0.0107097	2.19648	MYH10;SNCA;ABLIM2;CFL2;CDC42EP4;TWF1;RAI14;TNNC1;HSPB7;FHL2;MYOZ1;MYOZ2;MYLK3
GO:0050919	negative chemotaxis	biological_process	3	493	15	11495	0.00312715	0.0136001	4.66329	NRP2;SLIT1;SEMA3F
GO:0060079	excitatory postsynaptic potential	biological_process	3	493	15	11495	0.00312715	0.0136001	4.66329	SNCA;GRIN2C;PPP3CA
GO:0005886	plasma membrane	cellular_component	75	493	1313	11495	0.00369958	0.0158881	1.33186	SLC2A1;PLEKHG5;FNDC5;MYOF;LPAR4;LPAR6;CRYAB;PTCHD1;CLDN5;CDH5;STAU1;KATNB1;SORBS1;PLP1;GPD1L;WLS;GPC4;MYH10;FGF13;GAPDH;GPR183;NRCAM;RAMP1;PCDH1;SNCA;JPH3;GPRC5B;SPTBN1;GPRC6A;NLGN4X;SLC12A5;SLC1A2;GPI;MICAL3;SIX2;RILPL1;MAP1B;PCDH19;AFAP1L1;GJA4;NTNG2;CDC42EP4;DNAJB4;BAG3;DNAJC1;PROKR2;GRIN2C;GNG11;ABCC9;YWHAH;AK1;HSPB1;HOMER2;CDH19;PLIN4;CHRNA1;GLDN;AQP4;STYK1;GABRD;CAPN3;CA2;CA4;SLCO3A1;ANK1;A…
GO:0030901	midbrain development	biological_process	4	493	25	11495	0.00370405	0.0158881	3.73063	TAL2;EN1;EN2;WLS
GO:0005977	glycogen metabolic process	biological_process	3	493	16	11495	0.00402985	0.017075	4.37183	PHKA1;PHKB;AGL
GO:0010906	regulation of glucose metabolic process	biological_process	3	493	16	11495	0.00402985	0.017075	4.37183	PDK1;IGFBP3;IGFBP5
GO:0001725	stress fiber	cellular_component	5	493	37	11495	0.00452167	0.0172976	3.15087	MYH10;TPM1;TPM3;ABLIM1;ABLIM3
GO:0008076	voltage-gated potassium channel complex	cellular_component	6	493	49	11495	0.00460353	0.0172976	2.85507	KCNF1;ABCC9;KCNIP1;KCNB2;KCNC1;KCNC2
GO:0006730	one-carbon metabolic process	biological_process	3	493	17	11495	0.00509355	0.0172976	4.11466	CA2;CA3;CA4
GO:0030902	hindbrain development	biological_process	3	493	17	11495	0.00509355	0.0172976	4.11466	EN1;EN2;WLS
GO:0046835	carbohydrate phosphorylation	biological_process	3	493	17	11495	0.00509355	0.0172976	4.11466	PFKM;PFKFB3;PFKFB4
GO:0097150	neuronal stem cell population maintenance	biological_process	3	493	17	11495	0.00509355	0.0172976	4.11466	FOXO3;PROX1;IGF2BP1
GO:0005546	phosphatidylinositol-4,5-bisphosphate binding	molecular_function	4	493	27	11495	0.0052452	0.0172976	3.45429	JPH2;PFN2;TWF1;PLCB1
GO:0010811	positive regulation of cell-substrate adhesion	biological_process	4	493	27	11495	0.0052452	0.0172976	3.45429	DMP1;VIT;EGFL6;NDNF
GO:0003785	actin monomer binding	molecular_function	3	493	15	11495	0.00312715	0.0136001	4.66329	MYL3;PFN2;TWF1
GO:0006810	transport	biological_process	35	493	548	11495	0.00707257	0.0227051	1.48919	SLC2A1;KCNF1;KCNJ5;KCNK9;UCP3;SLC7A2;KCNJ12;CACNG1;SEC14L5;ATP1B4;SLC12A5;SLC1A2;OSBP2;CLCN1;ABCA5;GRIN2C;ABCC9;KCNK10;SYPL2;CHRNA1;AQP4;AQP9;GABRD;SLCO3A1;FABP3;CHRNG;ATP2A1;ATP2A2;ATP2B1;PITPNM1;KCNB2;SCN4A;KCNC1;KCNC2;SCN5A
GO:0048662	negative regulation of smooth muscle cell proliferation	biological_process	3	493	15	11495	0.00312715	0.0136001	4.66329	TNFAIP3;IGFBP3;IGFBP5
GO:0045662	negative regulation of myoblast differentiation	biological_process	3	493	18	11495	0.00633015	0.0203501	3.88607	CSRP3;ANKRD2;IL18
GO:0008373	sialyltransferase activity	molecular_function	3	493	19	11495	0.00775085	0.0242083	3.68154	ST6GALNAC5;ST6GALNAC6;ST8SIA2
GO:0097503	sialylation	biological_process	3	493	19	11495	0.00775085	0.0242083	3.68154	ST6GALNAC5;ST6GALNAC6;ST8SIA2
GO:0017148	negative regulation of translation	biological_process	4	493	30	11495	0.00833266	0.0259902	3.10886	BTG2;GAPDH;IGFBP5;IGF2BP1
GO:0016311	dephosphorylation	biological_process	9	493	98	11495	0.0091752	0.0278355	2.1413	MTMR2;NT5C1A;SGPP1;MINPP1;DUSP1;DUPD1;PPP3CA;CDC14B;DUSP16
GO:0030864	cortical actin cytoskeleton	cellular_component	3	493	20	11495	0.00936604	0.0278355	3.49746	SLC2A1;MYO1A;LANCL2
GO:2000377	regulation of reactive oxygen species metabolic process	biological_process	3	493	20	11495	0.00936604	0.0278355	3.49746	FOXO3;SNCA;STK17A
GO:0034599	cellular response to oxidative stress	biological_process	4	493	31	11495	0.00959291	0.0278355	3.00857	FOXO3;SNCA;ETV5;ATP2A2
GO:0043209	myelin sheath	cellular_component	10	493	116	11495	0.0109748	0.0293469	2.01004	CRYAB;WDR1;PLP1;CANX;PGAM1;LDHB;GPI;CA2;PLCB1;SOD1
GO:0007268	synaptic transmission	biological_process	5	493	45	11495	0.0118824	0.0317369	2.59071	FGF12;SNCA;GLS;SLC12A5;UNC13A
GO:0001525	angiogenesis	biological_process	9	493	102	11495	0.0120006	0.0320156	2.05733	FGF2;NRCAM;RAMP1;NRP2;RSPO3;ESM1;NDNF;ANGPT2;IL18
GO:0007613	memory	biological_process	4	493	33	11495	0.0124941	0.0332168	2.82623	FGF13;JPH3;SORCS3;PLCB1
GO:0030426	growth cone	cellular_component	4	493	33	11495	0.0124941	0.0332168	2.82623	CRTAC1;MYH10;FGF13;SNCA
GO:0071230	cellular response to amino acid stimulus	biological_process	4	493	33	11495	0.0124941	0.0332168	2.82623	IPO5;COL4A1;DNMT3A;CEBPB
GO:0002088	lens development in camera-type eye	biological_process	3	493	22	11495	0.0132173	0.0346597	3.17951	CRYAB;PROX1;MAF
GO:0003730	mRNA 3'-UTR binding	molecular_function	3	493	22	11495	0.0132173	0.0346597	3.17951	AUH;RBM24;IGF2BP1
GO:0009966	regulation of signal transduction	biological_process	3	493	22	11495	0.0132173	0.0346597	3.17951	AFAP1;CNKSR3;SPRY4
GO:0031175	neuron projection development	biological_process	6	493	60	11495	0.013844	0.0362618	2.33164	CLMN;MYH10;BTG2;GDPD5;CHL1;EPHA8
GO:0016310	phosphorylation	biological_process	19	493	274	11495	0.0143265	0.0374831	1.61683	PGK1;PHKG1;CAMKK2;ROR1;PFKM;LIMD1;MAST4;MUSK;GK;DGKG;DGKH;AK1;MAPK9;CIT;PKM;MYLK3;MYLK4;PGM2L1;EPHA8
GO:0005249	voltage-gated potassium channel activity	molecular_function	5	493	47	11495	0.0145829	0.0381106	2.48047	KCNF1;KCNK9;KCNB2;KCNC1;KCNC2
GO:0010506	regulation of autophagy	biological_process	3	493	23	11495	0.0154698	0.0389313	3.04127	FBXL2;USP13;ULK2
GO:0030032	lamellipodium assembly	biological_process	3	493	23	11495	0.0154698	0.0389313	3.04127	ABLIM1;ABLIM3;ARHGEF4
GO:0051289	protein homotetramerization	biological_process	4	493	35	11495	0.0159377	0.0389313	2.66473	KCNJ12;TP63;GLS;DECR1
GO:0097481	neuronal postsynaptic density	cellular_component	4	493	35	11495	0.0159377	0.0389313	2.66473	SPTBN1;MAP1B;BNIP3;SORCS3
GO:0003824	catalytic activity	molecular_function	22	493	332	11495	0.0161112	0.0389313	1.54506	PHKA1;GANC;SGPP1;ACSM4;ACSM5;TPI1;LDHB;GPT2;PFKM;PCYT1B;FAHD1;MOCS1;PHKB;AGL;AUH;BPGM;ADSL;CAPN3;PKM;PFKFB3;PFKFB4;LANCL2
GO:0008360	regulation of cell shape	biological_process	6	493	62	11495	0.0163923	0.0389313	2.25643	RHOU;MYH10;TPM1;LIMD1;CDC42EP4;PALMD
GO:0001558	regulation of cell growth	biological_process	4	493	29	11495	0.00719189	0.023056	3.21606	IGFBP3;IGFBP5;IGFBP7;ESM1
GO:0044325	ion channel binding	molecular_function	6	493	62	11495	0.0163923	0.0389313	2.25643	CDH5;GPD1L;FGF13;SNTA1;ABCC9;YWHAH
GO:0001541	ovarian follicle development	biological_process	3	493	24	11495	0.0179499	0.0414159	2.91455	PCYT1B;SOD1;CEBPB
GO:0008092	cytoskeletal protein binding	molecular_function	5	493	41	11495	0.0075719	0.0237136	2.84347	MYPN;EPB41L1;LDB3;TPM1;FABP3
GO:0030198	extracellular matrix organization	biological_process	6	493	64	11495	0.019256	0.044385	2.18592	CRISPLD2;DMP1;DNAJB6;VIT;EGFL6;NDNF
GO:0035264	multicellular organism growth	biological_process	6	493	62	11495	0.0163923	0.0389313	2.25643	TAL2;EN1;GPD2;SLC12A5;SLC1A2;XPA
GO:0005975	carbohydrate metabolic process	biological_process	8	493	95	11495	0.0204901	0.0466697	1.96349	FBP2;GANC;GPD1L;LDHB;CHST3;GK;AGL;PGM2L1
GO:0001755	neural crest cell migration	biological_process	3	493	25	11495	0.0206634	0.0469714	2.79797	NRP2;SOX10;SEMA3F
GO:0051287	NAD binding	molecular_function	3	493	25	11495	0.0206634	0.0469714	2.79797	GPD1L;GAPDH;ME1
GO:0007411	axon guidance	biological_process	7	493	80	11495	0.0210102	0.0476658	2.04019	MYH10;NRCAM;NRP2;SLIT1;CHL1;SEMA3F;EPHA8
GO:0007015	actin filament organization	biological_process	4	493	37	11495	0.0199612	0.0457043	2.5207	SORBS1;CFL2;MYO1B;FHOD3
GO:0008138	protein tyrosine/serine/threonine phosphatase activity	molecular_function	4	493	38	11495	0.0222009	0.0503176	2.45436	DUSP1;DUPD1;CDC14B;DUSP16
GO:0001228	transcriptional activator activity, RNA polymerase II transcription regulatory region sequence-specific binding	molecular_function	6	493	66	11495	0.0224525	0.0508379	2.11968	FOXO3;ESRRG;ETV5;MYOD1;HSF2;MAF
GO:0005604	basement membrane	cellular_component	5	493	52	11495	0.0231357	0.0511588	2.24196	COL28A1;EGFL6;HMCN1;FN1;COL4A1
GO:0000775	chromosome, centromeric region	cellular_component	3	493	26	11495	0.0236154	0.0511588	2.69036	INCENP;DNMT3A;PPP2CA
GO:0009611	response to wounding	biological_process	3	493	26	11495	0.0236154	0.0511588	2.69036	SLC1A2;GRIN2C;ABHD2
GO:0005829	cytosol	cellular_component	36	493	618	11495	0.024648	0.0513223	1.35824	SLC2A1;CRYAB;THRSP;MTMR2;CIB2;FGF13;GAPDH;PLA2G4A;PGAM1;SNCA;JPH2;PFKM;STMN1;MAP1B;FAHD1;DNAJA4;DNAJB4;DNAJB5;DNAJB6;BAG3;PPP3CA;MAPK9;AS3MT;DYNLL1;HSPH1;CAPN3;ANKRD2;CA2;CA3;TOM1L1;PALD1;SMYD2;LANCL2;SOD1;PPP2CA;ASPA
GO:0007409	axonogenesis	biological_process	5	493	53	11495	0.0251784	0.0523793	2.19966	MYH10;STMN1;SLIT1;MAP1B;NTNG2
GO:0016301	kinase activity	molecular_function	17	493	255	11495	0.0262814	0.0546245	1.55443	PGK1;PHKG1;CAMKK2;ROR1;PFKM;MAST4;MUSK;GK;DGKG;DGKH;AK1;MAPK9;CIT;PKM;MYLK3;MYLK4;EPHA8
GO:0005543	phospholipid binding	molecular_function	4	493	40	11495	0.0271541	0.0562862	2.33164	MYOF;SNCA;SPTBN1;VAMP2
GO:0008081	phosphoric diester hydrolase activity	molecular_function	4	493	40	11495	0.0271541	0.0562862	2.33164	GDPD5;PDE7A;PDE10A;PLCB1
GO:0030036	actin cytoskeleton organization	biological_process	7	493	80	11495	0.0210102	0.0476658	2.04019	RHOU;WDR1;MYH10;ABLIM2;ABLIM3;PFN2;DNAJB6
GO:0090263	positive regulation of canonical Wnt signaling pathway	biological_process	5	493	54	11495	0.027338	0.0566164	2.15893	FGF2;WLS;GPRC5B;RSPO3;WNT2B
GO:0070588	calcium ion transmembrane transport	biological_process	6	493	69	11495	0.0279069	0.0577428	2.02752	CACNG1;JPH2;JPH3;ATP2A1;ATP2A2;ATP2B1
GO:0031966	mitochondrial membrane	cellular_component	4	493	41	11495	0.0298739	0.0613719	2.27477	UCP3;BNIP3;KMO;PLN
GO:0045668	negative regulation of osteoblast differentiation	biological_process	3	493	28	11495	0.0302511	0.0620916	2.49819	LIMD1;IGFBP5;HAND2
GO:0043235	receptor complex	cellular_component	7	493	87	11495	0.0327706	0.0641591	1.87603	GPR160;RAMP1;ROR1;IMPG2;LOXL4;MUSK;ITGB6
GO:0003774	motor activity	molecular_function	3	493	29	11495	0.0339406	0.0647764	2.41204	MYH10;MYO1A;MYO1B
GO:0010595	positive regulation of endothelial cell migration	biological_process	3	493	29	11495	0.0339406	0.0647764	2.41204	FGF2;ETS1;PROX1
GO:0016021	integral component of membrane	cellular_component	81	493	1579	11495	0.0350817	0.0666638	1.19609	SLC2A1;KCNF1;MYOF;KCNJ5;LPAR4;LPAR6;NMUR1;KCNK9;PTCHD1;UCP3;CLDN5;SLC7A2;CDH5;KCNJ12;PTGER3;PLP1;CACNG1;CDS2;REEP1;SEC14L5;AADACL2;GPR160;GPR183;ATP1B4;CANX;ST6GALNAC5;ST6GALNAC6;RAMP1;PCDH1;GPRC5B;GPRC6A;B3GNT5;SLC12A5;ROR1;SLC1A2;CLCN1;PCDH19;SLC38A4;GJA4;TMEM56;FREM3;ST8SIA2;MTNR1B;BDKRB1;PROKR2;ABCA5;MUSK;GRIN2C;ABCC9;BNIP3;TMEM233;ADAM22;CDH19;KCNK10;ITGB6;SYPL2;SORCS3;TECRL;CHRNA1;AQP4;AQP9…
GO:0016853	isomerase activity	molecular_function	4	493	43	11495	0.0358125	0.0679406	2.16897	TXNDC5;TPI1;GPI;BPGM
GO:0098655	cation transmembrane transport	biological_process	4	493	43	11495	0.0358125	0.0679406	2.16897	TMEM38A;CHRNA1;SLC41A3;CHRNG
GO:0072562	blood microparticle	cellular_component	5	493	58	11495	0.0371869	0.07049	2.01004	SLC2A1;CIB2;FN1;BCHE;CLU
GO:0005811	lipid particle	cellular_component	3	493	30	11495	0.0378803	0.0716864	2.33164	GAPDH;CYB5R3;PLIN4
GO:0016459	myosin complex	cellular_component	3	493	30	11495	0.0378803	0.0716864	2.33164	MYH10;MYO1A;MYO1B
GO:0000977	RNA polymerase II regulatory region sequence-specific DNA binding	molecular_function	8	493	106	11495	0.0381094	0.0720608	1.75973	KAT2B;ESRRG;ETV5;SOX13;MYOD1;HSF2;HAND2;CEBPB
GO:0042593	glucose homeostasis	biological_process	6	493	75	11495	0.0413634	0.0763459	1.86531	FOXO3;GPRC5B;PFKM;GPI;IGFBP5;MTNR1B
GO:0048666	neuron development	biological_process	3	493	31	11495	0.042071	0.0763459	2.25643	MTMR2;EN1;EN2
GO:0045766	positive regulation of angiogenesis	biological_process	5	493	60	11495	0.0428629	0.0763459	1.94304	FGF2;VASH2;HSPB1;HIPK2;CD34
GO:0005216	ion channel activity	molecular_function	10	493	143	11495	0.0435396	0.076727	1.63052	KCNF1;CLCN1;GRIN2C;CHRNA1;CHRNG;KCNB2;SCN4A;KCNC1;KCNC2;SCN5A
GO:0035335	peptidyl-tyrosine dephosphorylation	biological_process	6	493	76	11495	0.0439534	0.0773969	1.84077	MTMR2;DUSP1;DUPD1;CDC14B;DUSP16;UBASH3B
GO:0097110	scaffold protein binding	molecular_function	3	493	32	11495	0.0465128	0.0812213	2.18592	NLGN4X;MAP3K7;CIT
GO:0042493	response to drug	biological_process	5	493	62	11495	0.0490547	0.0855951	1.88036	SNCA;SLC12A5;SLC1A2;UBE2B;SOD1
GO:0004725	protein tyrosine phosphatase activity	molecular_function	6	493	78	11495	0.0494412	0.0862042	1.79357	MTMR2;DUSP1;DUPD1;CDC14B;DUSP16;UBASH3B
