# Supplementary material for: Transcriptomic profile of leg muscle during early growth in chicken
Source: PLoS One. 2017 Mar 14;12(3):e0173824. doi: 10.1371/journal.pone.0173824 (PMC5349469; doi:10.1371/journal.pone.0173824)
Supplement: S6 Table — (XLSX) [file pone.0173824.s009.xlsx]

## Sheet: 4W vs. 12W
Category	Term	Count	%	PValue	Genes	List Total	Pop Hits	Pop Total	Fold Enrichment	Bonferroni	Benjamini	FDR
KEGG_PATHWAY	gga04512:ECM-receptor interaction	3	5.08475	0.0561292	COL6A3, COL6A1, FN1	24	73	4345	7.44007	0.933795	0.933795	42.2284
KEGG_PATHWAY	gga04510:Focal adhesion	4	6.77966	0.0710412	COL6A3, COL6A1, PIK3R3, FN1	24	184	4345	3.93569	0.968679	0.823023	50.3381
KEGG_PATHWAY	gga00910:Nitrogen metabolism	2	3.38983	0.0864293	GLUL, LOC420209	24	17	4345	21.299	0.985715	0.757361	57.6239

## Sheet: 4W vs. 16W
Category	Term	Count	%	PValue	Genes	List Total	Pop Hits	Pop Total	Fold Enrichment	Bonferroni	Benjamini	FDR
KEGG_PATHWAY	gga00010:Glycolysis / Gluconeogenesis	12	1.64609	3.45608e-05	PKM, LOC423347, MINPP1, LDHA, TPI1, ALDH1A3, ALDOB, PGM1, BPGM, PFKM, FBP2, GAPDH	221	51	4345	4.62603	0.00406994	0.00406994	0.0395456
KEGG_PATHWAY	gga00260:Glycine, serine and threonine metabolism	8	1.09739	0.00183759	ALAS1, GATM, TDH, GAMT, BPGM, PIPOX, LOC101750333, CBS	221	36	4345	4.36903	0.195098	0.102837	2.08294
KEGG_PATHWAY	gga04260:Cardiac muscle contraction	10	1.37174	0.00286703	ATP1B1, MYL3, TNNC1, ATP1B4, ATP1A1, ATP1A2, CACNG1, TPM1, MYH7B, TPM3	221	60	4345	3.27677	0.287372	0.106788	3.23245
KEGG_PATHWAY	gga04261:Adrenergic signaling in cardiomyocytes	14	1.92044	0.00711065	ATP1B1, TNNC1, MYL3, ATP1B4, ATP1A1, ATP1A2, CACNG1, TPM1, TPM3, ATP2B1, PLN, KCNQ1, SCN5A, MYH7B	221	120	4345	2.29374	0.569175	0.189832	7.84218
KEGG_PATHWAY	gga04530:Tight junction	12	1.64609	0.0123978	PRKCQ, MYH1E, EPB41L1, MYH1F, VAPA, MYL10, MYH1D, MYH1C, MYH7B, MYH1B, MYH10, MYH1A	221	101	4345	2.33592	0.770552	0.255033	13.3048
KEGG_PATHWAY	gga00564:Glycerophospholipid metabolism	11	1.50892	0.0126772	GPD1L, CDS2, GPD2, PLA2G4A, PLA2G15, AGPAT9, MBOAT2, DGKH, GPCPD1, GPD1L2, PTDSS2	221	88	4345	2.45758	0.778087	0.221909	13.5851
KEGG_PATHWAY	gga04910:Insulin signaling pathway	13	1.78326	0.0127183	SOCS2, PHKG1, PHKB, PHKA1, FBP2, PPP1R3A, IRS1, PRKAR2B, EIF4EBP1, PPP1R3C, CRKL, SORBS1, MAPK9	221	115	4345	2.22251	0.779176	0.194079	13.6263
KEGG_PATHWAY	gga00250:Alanine, aspartate and glutamate metabolism	6	0.823045	0.0183799	ADSSL1, GLUL, ASPA, GLS, ABAT, ADSL	221	31	4345	3.80528	0.887972	0.239383	19.1281
KEGG_PATHWAY	gga00030:Pentose phosphate pathway	5	0.685871	0.0227814	ALDOB, PGM1, DERA, PFKM, FBP2	221	22	4345	4.46833	0.934079	0.260769	23.1823
KEGG_PATHWAY	gga01230:Biosynthesis of amino acids	8	1.09739	0.0280933	PKM, BCAT1, GLUL, TPI1, ALDOB, PFKM, GAPDH, CBS	221	59	4345	2.66585	0.96535	0.285553	27.8276
KEGG_PATHWAY	gga00982:Drug metabolism - cytochrome P450	5	0.685871	0.0397947	GSTA4, ALDH1A3, GSTK1, GSTT1, GSTO1	221	26	4345	3.78089	0.991702	0.353133	37.1699
KEGG_PATHWAY	gga00480:Glutathione metabolism	6	0.823045	0.0408509	GPX1, ODC1, GSTA4, GSTK1, GSTT1, GSTO1	221	38	4345	3.10431	0.992713	0.33644	37.9563
KEGG_PATHWAY	gga00330:Arginine and proline metabolism	6	0.823045	0.0540383	SAT1, ODC1, C10ORF65, GATM, GAMT, CARNS1	221	41	4345	2.87717	0.998577	0.396043	47.0473
KEGG_PATHWAY	gga04020:Calcium signaling pathway	14	1.92044	0.0553987	PTGER3, TNNC2, TNNC1, PHKG1, PHKB, MYLK3, MYLK4, PHKA1, MYLK2, ATP2B1, CD38, ATP2A2, PLN, ATP2A1	221	158	4345	1.74208	0.9988	0.381442	47.9124
KEGG_PATHWAY	gga00980:Metabolism of xenobiotics by cytochrome P450	5	0.685871	0.0562456	GSTA4, ALDH1A3, GSTK1, GSTT1, GSTO1	221	29	4345	3.38976	0.99892	0.365803	48.4443
KEGG_PATHWAY	gga00051:Fructose and mannose metabolism	5	0.685871	0.0624282	TPI1, PFKFB4, ALDOB, PFKM, FBP2	221	30	4345	3.27677	0.999503	0.378368	52.1801
KEGG_PATHWAY	gga03320:PPAR signaling pathway	7	0.960219	0.0760231	SLC27A1, SORBS1, PLIN1, PPARG, FABP3, ACSBG2, FABP4	221	59	4345	2.33262	0.999911	0.422373	59.5413
KEGG_PATHWAY	gga01130:Biosynthesis of antibiotics	15	2.05761	0.080898	LOC423347, BCAT1, ODC1, LDHA, AK1, ALDOB, BPGM, FBP2, PFKM, PKM, TPI1, PGM1, ADSL, GAPDH, CBS	221	184	4345	1.60277	0.999952	0.424787	61.9179
KEGG_PATHWAY	gga00620:Pyruvate metabolism	5	0.685871	0.0905277	PKM, ME1, LOC423347, ME3, LDHA	221	34	4345	2.89127	0.999986	0.445296	66.2424

## Sheet: 12W vs. 16W
Category	Term	Count	%	PValue	Genes	List Total	Pop Hits	Pop Total	Fold Enrichment	Bonferroni	Benjamini	FDR
KEGG_PATHWAY	gga00010:Glycolysis / Gluconeogenesis	14	2.1978	1.56652e-07	LOC423347, MINPP1, LDHB, LDHA, PGAM1, BPGM, FBP2, PFKM, PKM, GPI, TPI1, PGM1, PGK1, GAPDH	191	51	4345	6.24474	1.75449e-05	1.75449e-05	0.000177577
KEGG_PATHWAY	gga01130:Biosynthesis of antibiotics	19	2.98273	0.000976202	LOC423347, LDHB, LDHA, AK1, PGAM1, BPGM, PFKM, FBP2, AMPD1, PKM, GPI, TPI1, PGM1, ADSL, PCYOX1, PGK1, GAPDH, CBS, PRODH	191	184	4345	2.34905	0.103617	0.0532252	1.10104
KEGG_PATHWAY	gga01200:Carbon metabolism	11	1.72684	0.00859336	PKM, ME1, LOC423347, GPI, TPI1, PGAM1, PFKM, FBP2, PGK1, GAPDH, GPT2	191	96	4345	2.60662	0.619632	0.275451	9.32001
KEGG_PATHWAY	gga04020:Calcium signaling pathway	15	2.35479	0.00859715	PTGER3, TNNC2, TNNC1, PHKG1, PHKB, MYLK3, PHKA1, MYLK4, BDKRB1, ATP2B1, ATP2A2, GRIN2C, PLN, ATP2A1, PLCB1	191	158	4345	2.15969	0.619795	0.214756	9.32394
KEGG_PATHWAY	gga01230:Biosynthesis of amino acids	8	1.25589	0.0135906	PKM, TPI1, PGAM1, PFKM, PGK1, GAPDH, GPT2, CBS	191	59	4345	3.08457	0.784022	0.263993	14.3684
KEGG_PATHWAY	gga00564:Glycerophospholipid metabolism	10	1.56986	0.0139264	GPD1L, CDS2, GPD2, PLA2G4A, DGKG, AGPAT9, MBOAT2, DGKH, PCYT1B, PTDSS2	191	88	4345	2.58508	0.792104	0.230324	14.6983
KEGG_PATHWAY	gga00620:Pyruvate metabolism	6	0.941915	0.0150241	PKM, ME1, LOC423347, LDHB, LDHA, GLO1	191	34	4345	4.01447	0.816486	0.215108	15.7685
KEGG_PATHWAY	gga04261:Adrenergic signaling in cardiomyocytes	12	1.88383	0.0150347	ATP2B1, MYL3, TNNC1, PPP2CA, PLN, ATP1B4, PLCB1, CACNG1, TPM1, SCN5A, MYH7B, TPM3	191	120	4345	2.27487	0.816707	0.191103	15.7788
KEGG_PATHWAY	gga01100:Metabolic pathways	59	9.26217	0.0261579	CYB5R3, LDHB, LDHA, C10ORF65, PNMT, PGAM1, AUH, FAHD1, CDS2, ST6GALNAC5, PKM, ST6GALNAC6, ASPA, AGPAT9, SYNJ2, PLCB1, GPT2, PTDSS2, HPD, MINPP1, FBP2, PFKM, PNAT10, PGM1, ADSL, AMY1A, PRODH, ME1, NT5C1A, KMO, PIPOX, MTMR2, TPI1, B3GNT5, DGKG, UGT8, PCYT1B, BDH1, GAPDH, MOCS1, LOC423347, DNMT3A, ADSSL1, PNAT3, AK1, DGKH, BPGM, AMPD1, GPI, PLA2G4A, GANC, GLS, MBOAT2, GAMT, GK, PGK1, ACSM5, CBS, ACS…	191	1054	4345	1.27341	0.948629	0.280971	25.9528
KEGG_PATHWAY	gga04530:Tight junction	10	1.56986	0.0313768	MYH1E, EPB41L1, PPP2CA, MYL10, MYL12A, MYH1C, MYH7B, MYH1B, MYH10, MYH1A	191	101	4345	2.25235	0.971859	0.300263	30.3286
KEGG_PATHWAY	gga00910:Nitrogen metabolism	4	0.627943	0.0355933	CA4, CA3, LOC420209, CA2	191	17	4345	5.35263	0.982736	0.308583	33.6903
KEGG_PATHWAY	gga00051:Fructose and mannose metabolism	5	0.784929	0.0398852	TPI1, PFKFB4, PFKFB3, PFKM, FBP2	191	30	4345	3.79145	0.989524	0.316063	36.9596
KEGG_PATHWAY	gga00250:Alanine, aspartate and glutamate metabolism	5	0.784929	0.0442836	ADSSL1, ASPA, GLS, ADSL, GPT2	191	31	4345	3.66914	0.993736	0.323096	40.1569
KEGG_PATHWAY	gga04810:Regulation of actin cytoskeleton	14	2.1978	0.044578	ARHGEF4, MYLK3, FGF16, MYLK4, BDKRB1, FGF13, MYL10, MYL12A, FGF12, PFN2, CFL2, ITGB6, FGF2, FN1	191	177	4345	1.79933	0.993948	0.305677	40.3655
KEGG_PATHWAY	gga04260:Cardiac muscle contraction	7	1.0989	0.0456216	MYL3, TNNC1, ATP1B4, CACNG1, TPM1, MYH7B, TPM3	191	60	4345	2.65401	0.994646	0.294364	41.0997
KEGG_PATHWAY	gga00500:Starch and sucrose metabolism	5	0.784929	0.0590419	GPI, GANC, PGM1, AMY1A, PGM2L1	191	34	4345	3.3454	0.998904	0.346882	49.8353
KEGG_PATHWAY	gga00030:Pentose phosphate pathway	4	0.627943	0.0688035	GPI, PGM1, PFKM, FBP2	191	22	4345	4.13613	0.999659	0.374774	55.4283
KEGG_PATHWAY	gga00260:Glycine, serine and threonine metabolism	5	0.784929	0.0701642	PGAM1, GAMT, BPGM, PIPOX, CBS	191	36	4345	3.15954	0.999711	0.364059	56.1611
